# Supplementary material for: A Comprehensive RNA Study to Identify circRNA and miRNA Biomarkers for Docetaxel Resistance in Breast Cancer
Source: Front Oncol. 2021 May 14;11:669270. doi: 10.3389/fonc.2021.669270 (PMC8162208; doi:10.3389/fonc.2021.669270)
Supplement: Supplementary file 2 [file Table_1.xlsx]

## Sheet: all.circ.filter.info.new
circName	strand	exonCount	exonSizes	exonOffsets	readNumber	geneName	isoformName	exonIndex_intronIndex	flankIntron	MCF_P	MCF_T	MDA_P	MDA_T	cytoband
chr3:36524483-36527741|circ.2	+	3	101,82,116	0,1985,3142	2	STAC	NM_003149	3,4,5	chr3:36485132-36524483|chr3:36527741-36534642	0	0	2	2	3p22.2
chr5:167915606-167929110|circ.11	+	8	1.35189e+23	0,4057,5292,5948,6713,8626,11989,13399	2	RARS	NM_002887	2,3,4,5,6,7,8,9	chr5:167913548-167915606|chr5:167929110-167933025	2	7	5	0	5q34
chr1:155365249-155408859|circ.15	-	3	95180742	0,20285,42868	2	ASH1L	NM_018489	7,6,5	chr1:155349907-155365249|chr1:155408859-155429587	0	2	3	2	1q22
chr1:9991948-9995685|circ.19	-	4	82,96,99,136	0,912,2871,3601	3	LZIC	NM_001316975	7,6,5,4	chr1:9982416-9991948|chr1:9995685-9996576	6	11	4	3	1p36.22
chr2:61722589-61726048|circ.22	-	4	159,129,120,49	0,1424,3218,3410	10	XPO1	NM_003400	11,10,9,8	chr2:61721226-61722589|chr2:61726048-61726847	22	11	3	3	2p15
chr6:152650864-152653025|circ.29	-	1	2161	0	2	SYNE1	NM_033071	77	chr6:152647768-152650864|chr6:152653025-152655142	0	0	2	6	6q25.2
chr2:201434385-201440184|circ.35	+	3	2302928151	0,1387,5648	1	SGO2	NM_001160046	6,7,8	chr2:201407387-201434385|chr2:201440184-201445257	3	4	0	0	2q33.1
chr1:109427896-109444567|circ.41	+	7	3.04222e+20	0,11589,12217,12684,13367,13604,16515	1	GPSM2	NM_013296	2,3,4,5,6,7,8	chr1:109419850-109427896|chr1:109444567-109445747	1	3	3	0	1p13.3
chr8:141285756-141310713|circ.43	-	5	164,133,127,86,146	0,8231,11950,15335,24811	13	TRAPPC9	NM_001160372	15,14,13,12,11	chr8:141263028-141285756|chr8:141310713-141321346	18	10	1	0	8q24.3
chr11:71693806-71701763|circ.51	+	3	155108121	0,4243,7836	9	RNF121	NM_001300926	3,4,5	chr11:71671937-71693806|chr11:71701763-71706485	9	2	0	2	11q13.4
chr14:60582436-60592541|circ.52	+	6	1.0112e+18	0,222,2610,5477,8499,9918	5	PCNX4	NM_022495	4,5,6,7,8,9	chr14:60582179-60582436|chr14:60592541-60600687	9	20	0	7	14q23.1
chr6:168265230-168291709|circ.69	+	7	1.96113e+20	0,5835,7663,10784,15809,24664,26311	6	MLLT4	NM_001040000	2,3,4,5,6,7,8	chr6:168227917-168265230|chr6:168291709-168294541	0	6	2	11	6q27
chr11:48134298-48152268|circ.74	+	6	2.37264e+17	0,8256,10866,12221,15033,17712	2	PTPRJ	NM_001098503	3,4,5,6,7,8	chr11:48131628-48134298|chr11:48152268-48153062	0	0	2	3	11p11.2
chr2:109067483-109092306|circ.75	+	7	85,68,105,2466,73,101,99	0,1371,17952,18623,21799,24507,24724	4	GCC2	NM_181453	3,4,5,6,7,8,9	chr2:109066145-109067483|chr2:109092306-109098152	4	3	0	1	2q12.3
chr15:72810407-72853890|circ.76	+	5	68,145,93,56,67	0,26753,37204,37785,43416	5	ARIH1	NM_005744	2,3,4,5,6	chr15:72767355-72810407|chr15:72853890-72855734	10	8	0	1	15q24.1
chr20:47682728-47689234|circ.77	+	6	102,146,91,108,93,130	0,173,998,2523,4013,6376	6	CSE1L	NM_001256135	4,5,6,7,8,9	chr20:47679881-47682728|chr20:47689234-47691321	11	8	4	3	20q13.13
chr13:42439871-42442613|circ.79	-	3	78135132	0,166,2610	12	VWA8	NM_015058	12,11,10	chr13:42407667-42439871|chr13:42442613-42457522	24	43	2	2	13q14.11
chr2:215617170-215646233|circ.83	-	4	109,173,81,950	0,15035,16785,28113	7	BARD1	NM_000465	7,6,5,4	chr2:215610578-215617170|chr2:215646233-215657020	17	22	12	15	2q35
chr3:65415194-65416556|circ.86	-	2	621183	0,1179	1	MAGI1	NM_001033057	12,11	chr3:65387145-65415194|chr3:65416556-65422829	1	0	4	1	3p14.1
chr12:6696549-6697588|circ.91	-	3	176238125	0,328,914	7	CHD4	NM_001297553	24,23,22	chr12:6692544-6696549|chr12:6697588-6700631	10	0	3	0	12p13.31
chrX:69561648-69607147|circ.94	+	10	133,59,106,57,186,104,145,111,84,114	0,1904,2078,10801,11823,32352,33405,34301,44819,45385	1	KIF4A	NM_012310	11,12,13,14,15,16,17,18,19,20	chrX:69553539-69561648|chrX:69607147-69615520	6	5	8	2	Xq13.1
chr5:43675612-43702838|circ.101	+	4	160,82,119,116	0,2214,24608,27110	1	NNT	NM_012343	18,19,20,21	chr5:43659452-43675612|chr5:43702838-43704356	1	1	2	2	5p12
chr1:5987708-6046387|circ.103	-	9	139,183,127,182,156,65,173,144,173	0,5498,19455,20421,34145,39650,41438,50621,58506	3	NPHP4	NM_001291593	10,9,8,7,6,5,4,3,2	chr1:5965840-5987708|chr1:6046387-6052303	3	4	0	1	1p36.31
chr17:59853761-59924581|circ.115	-	9	1.62141e+26	0,3860,4439,7869,17196,22699,24852,32066,70700	20	BRIP1	NM_032043	14,13,12,11,10,9,8,7,6	chr17:59821952-59853761|chr17:59924581-59926489	40	41	0	0	17q23.2
chr5:70798425-70808255|circ.119	+	4	1931311687188	0,2022,6866,9642	8	BDP1	NM_018429	15,16,17,18	chr5:70797480-70798425|chr5:70808255-70809011	11	11	0	3	5q13.2
chr17:74763467-74772623|circ.124	+	4	66126175136	0,2360,7611,9020	3	MFSD11	NM_001242534	10,11,12,13	chr17:74750169-74763467|chr17:74772623-74774269	4	5	3	1	17q25.1
chr17:41242960-41246877|circ.129	-	2	89117	0,3800	3	BRCA1	NM_007298	10,9	chr17:41234592-41242960|chr17:41246877-41247862	3	3	1	0	17q21.31
chr15:51743841-51745838|circ.131	-	2	53,92	0,1905	2	DMXL2	NM_001174116	41,40	chr15:51742543-51743841|chr15:51745838-51747347	2	2	3	2	15q21.2
chr10:94653105-94669388|circ.132	+	5	172,48,91,46,205	0,1445,1581,6250,16078	4	EXOC6	NM_001013848	3,4,5,6,7	chr10:94594581-94653105|chr10:94669388-94675514	7	8	0	4	10q23.33
chr4:108603170-108622441|circ.141	-	4	119139236115	0,5024,11756,19156	19	PAPSS1	NM_005443	5,4,3,2	chr4:108581228-108603170|chr4:108622441-108641275	35	24	13	34	4q25
chr2:26587169-26598016|circ.144	+	5	69,109,75,263,109	0,530,2844,9065,10738	9	EPT1	NM_033505	2,3,4,5,6	chr2:26569157-26587169|chr2:26598016-26606166	25	12	0	2	2p23.3
chr5:176671195-176673797|circ.162	+	2	76119	0,2483	2	NSD1	NM_172349	10,11	chr5:176666866-176671195|chr5:176673797-176675181	2	2	0	0	5q35.3
chr8:116599227-116632287|circ.166	-	3	6041130929	0,16872,32131	11	TRPS1	NM_001282902	4,3,2	chr8:116430680-116599227|chr8:116632287-116680100	25	8	0	1	8q23.3
chr11:117030649-117034608|circ.172	+	3	90117123	0,1211,3836	3	PAFAH1B2	NM_001309431	2,3,4	chr11:117015134-117030649|chr11:117034608-117038136	4	2	1	6	11q23.3
chr20:35236117-35238133|circ.182	+	2	104130	0,1886	5	TGIF2-C20orf24	NM_001199535	3,4	chr20:35207369-35236117|chr20:35238133-35240412	7	5	1	5	20q11.23
chr1:227213755-227223308|circ.183	-	7	98,594,63,217,82,140,137	0,2602,4353,5243,7279,8600,9416	4	CDC42BPA	NM_003607	30,29,28,27,26,25,24	chr1:227211048-227213755|chr1:227223308-227227831	0	0	4	5	1q42.13
chr14:35055435-35078948|circ.184	-	7	76,106,96,124,122,111,105	0,6815,11320,17118,19366,21800,23408	3	SNX6	NM_021249	8,7,6,5,4,3,2	chr14:35050806-35055435|chr14:35078948-35099112	8	27	18	5	14q13.1
chr1:21377358-21415706|circ.185	-	2	129,76	0,38272	3	EIF4G3	NM_001198801	4,3	chr1:21329301-21377358|chr1:21415706-21502667	10	14	0	13	1p36.12
chr14:21825355-21829372|circ.191	-	7	170,76,113,126,119,127,136	0,730,1118,2287,3218,3649,3881	17	SUPT16H	NM_007192	22,21,20,19,18,17,16	chr14:21822699-21825355|chr14:21829372-21830355	21	16	4	9	14q11.2
chr3:182923663-182925611|circ.193	-	3	79,93,216	0,246,1732	4	MCF2L2	NM_015078	25,24,23	chr3:182913043-182923663|chr3:182925611-182933756	4	15	0	0	3q27.1
chr2:11905658-11907984|circ.194	+	2	201,96	0,2230	4	LPIN1	NM_001261428	3,4	chr2:11853938-11905658|chr2:11907984-11911497	7	0	5	3	2p25.1
chr1:171492359-171502100|circ.206	+	5	134,88,145,54,619	0,214,1600,4570,9122	3	PRRC2C	NM_015172	8,9,10,11,12	chr1:171491398-171492359|chr1:171502100-171504566	3	1	14	13	1q24.3
chr10:5827104-5842668|circ.212	-	4	132199100108	0,710,11621,15456	38	GDI2	NM_001115156	5,4,3,2	chr10:5815904-5827104|chr10:5842668-5855176	73	48	59	54	10p15.1
chr17:61833599-61843554|circ.215	-	7	111,102,66,122,175,108,283	0,229,4674,4990,7776,8500,9672	3	CCDC47	NM_020198	8,7,6,5,4,3,2	chr17:61831878-61833599|chr17:61843554-61850771	3	3	0	1	17q23.3
chr8:62531536-62559437|circ.216	-	9	42,45,57,42,33,48,57,33,129	0,14705,18969,19344,23910,24408,24967,25622,27772	2	ASPH	NM_001164750	14,13,12,11,10,9,8,7,6	chr8:62496588-62531536|chr8:62559437-62563608	1	3	0	6	8q12.3
chr11:84865599-85337797|circ.217	-	4	96146132167	0,130664,444101,472031	4	DLG2	NM_001142699	5,4,3,2	chr11:84822779-84865599|chr11:85337797-85338261	4	5	0	0	11q14.1
chr20:50290691-50307358|circ.222	-	4	161,77,76,81	0,1979,14911,16586	21	ATP9A	NM_006045	11,10,9,8	chr20:50287796-50290691|chr20:50307358-50310546	37	41	0	0	20q13.2
chr4:76584026-76587233|circ.224	-	2	82119	0,3088	2	G3BP2	NM_012297	3,2	chr4:76582914-76584026|chr4:76587233-76598202	0	2	3	1	4q21.1
chr10:99236439-99238146|circ.225	-	4	62,70,75,86	0,664,1172,1621	2	MMS19	NM_001289403	7,6,5,4	chr10:99230618-99236439|chr10:99238146-99240698	0	0	5	2	10q24.1
chr15:43250210-43262805|circ.232	-	5	78,57,109,134,88	0,2632,5922,8140,12507	2	UBR1	NM_174916	44,43,42,41,40	chr15:43244646-43250210|chr15:43262805-43268914	5	1	1	2	15q15.2
chr17:57094656-57125180|circ.235	-	5	129,309,195,86,137	0,11119,14600,24517,30387	9	TRIM37	NM_001005207	20,19,18,17,16	chr17:57093160-57094656|chr17:57125180-57126538	12	0	0	0	17q22
chr14:56078736-56086030|circ.240	+	4	553138171131	0,4498,5945,7163	12	KTN1	NM_001079521	2,3,4,5	chr14:56047072-56078736|chr14:56086030-56094629	24	15	14	4	14q22.3
chr13:95858785-95863035|circ.244	-	4	250,126,164,90	0,1268,2902,4160	1	ABCC4	NM_001301829	8,7,6,5	chr13:95847191-95858785|chr13:95863035-95886863	2	0	4	8	13q32.1
chr12:47497895-47610472|circ.249	+	2	83468	0,112109	2	PCED1B	NM_138371	2,3	chr12:47473508-47497895|chr12:47610472-47628789	4	1	0	1	12q13.11
chr7:72873865-72884813|circ.252	-	6	183,178,99,106,134,139	0,3386,5903,6760,9981,10809	3	BAZ1B	NM_032408	13,12,11,10,9,8	chr7:72865324-72873865|chr7:72884813-72891197	9	4	11	22	7q11.23
chr5:179132679-179151784|circ.257	+	12	174,74,59,142,82,193,190,114,157,216,120,127	0,579,1453,2560,3299,4194,10426,13989,14725,17125,17981,18978	3	CANX	NM_001024649	2,3,4,5,6,7,8,9,10,11,12,13	chr5:179126050-179132679|chr5:179151784-179153680	3	1	3	0	5q35.3
chr2:9484660-9499018|circ.258	+	6	104,70,88,49,167,134	0,199,6276,11515,11647,14224	2	ASAP2	NM_001135191	10,11,12,13,14,15	chr2:9475308-9484660|chr2:9499018-9508553	0	0	0	4	2p25.1
chr13:23777833-23853617|circ.274	+	4	195,102,88,120	0,30916,46935,75664	6	SGCG	NM_000231	2,3,4,5	chr13:23755214-23777833|chr13:23853617-23869553	11	2	0	0	13q12.12
chr15:72141185-72180457|circ.278	-	13	124,132,106,129,193,62,112,48,192,117,224,143,113	0,1191,2408,3287,5532,10890,13655,26946,29195,30876,31490,34749,39159	2	MYO9A	NM_006901	39,38,37,36,35,34,33,32,31,30,29,28,27	chr15:72122652-72141185|chr15:72180457-72186019	2	2	1	0	15q23
chr12:78400198-78401225|circ.281	+	1	1027	0	2	NAV3	NM_001024383	8	chr12:78392256-78400198|chr12:78401225-78415526	0	0	4	6	12q21.2
chr2:136071058-136073100|circ.289	-	2	117172	0,1870	2	ZRANB3	NM_001286568	8,7	chr2:136033325-136071058|chr2:136073100-136103119	2	6	0	0	2q21.3
chr17:29203391-29206505|circ.291	+	4	177,134,94,65	0,1042,1629,3049	2	ATAD5	NM_024857	15,16,17,18	chr17:29196664-29203391|chr17:29206505-29214209	1	2	4	1	17q11.2
chr20:3888572-3899443|circ.293	+	5	353254177124126	0,2651,4532,9001,10745	1	PANK2	NM_024960	2,3,4,5,6	chr20:3869551-3888572|chr20:3899443-3903890	0	1	2	11	20p13
chr7:97820925-97823884|circ.302	+	1	2959	0	1	LMTK2	NM_014916	11	chr7:97820189-97820925|chr7:97823884-97832885	8	5	6	6	7q21.3
chr10:70719561-70720005|circ.304	+	1	444	0	12	DDX21	NM_004728	2	chr10:70716068-70719561|chr10:70720005-70721837	20	13	52	43	10q22.1
chr17:60087910-60112969|circ.320	-	6	6.84111e+17	0,18991,19301,20894,23237,24913	2	MED13	NM_005121	9,8,7,6,5,4	chr17:60072726-60087910|chr17:60112969-60129897	2	17	0	2	17q23.2
chr15:52439655-52476891|circ.324	-	5	77,42,137,112,144	0,2425,6481,32309,37092	1	GNB5	NM_016194	6,5,4,3,2	chr15:52433469-52439655|chr15:52476891-52483518	4	14	0	0	15q21.2
chr22:41738532-41739580|circ.329	+	2	100162	0,886	3	ZC3H7B	NM_017590	12,13	chr22:41737150-41738532|chr22:41739580-41742006	6	13	4	5	22q13.2
chr6:90556280-90566918|circ.344	+	5	83,69,101,75,116	0,6604,8255,8908,10522	7	CASP8AP2	NM_001137667	2,3,4,5,6	chr6:90539786-90556280|chr6:90566918-90571844	7	7	7	4	6q15
chr2:242079935-242082489|circ.347	-	2	233238	0,2316	4	PASK	NM_001252119	3,2	chr2:242079470-242079935|chr2:242082489-242088828	7	7	0	0	2q37.3
chr11:85444981-85469157|circ.348	-	6	804,112,82,136,152,490	0,2562,3636,11698,14333,23686	1	SYTL2	NM_032943	7,6,5,4,3,2	chr11:85439010-85444981|chr11:85469157-85521996	9	18	1	0	11q14.1
chr4:54249939-54266006|circ.351	+	6	104,65,108,131,69,110	0,6036,6748,7236,7657,15957	2	FIP1L1	NM_001134937	4,5,6,7,8,9	chr4:54248502-54249939|chr4:54266006-54280781	3	3	5	2	4q12
chr17:20910208-20911309|circ.364	-	2	92127	0,974	3	USP22	NM_015276	10,9	chr17:20908303-20910208|chr17:20911309-20914463	3	4	1	0	17p11.2
chr5:33637681-33662145|circ.369	-	7	170,146,93,145,144,150,125	0,4233,5801,11245,11977,20607,24339	2	ADAMTS12	NM_030955	12,11,10,9,8,7,6	chr5:33631018-33637681|chr5:33662145-33683122	0	0	0	6	5p13.3
chr20:47342826-47361684|circ.379	-	3	102105123	0,8256,18735	4	PREX1	NM_020820	5,4,3	chr20:47324959-47342826|chr20:47361684-47364345	6	9	0	0	20q13.13
chr6:150092297-150094305|circ.381	+	2	105,32	0,1976	7	PCMT1	NM_001252053	2,3	chr6:150071092-150092297|chr6:150094305-150111089	7	7	0	7	6q25.1
chr4:152498601-152510078|circ.382	+	3	627,159,87	0,9191,11390	1	FAM160A1	NM_001109977	5,6,7	chr4:152487516-152498601|chr4:152510078-152550853	7	2	0	0	4q31.3
chr16:89962397-89967202|circ.386	+	4	94,93,106,160	0,2567,2777,4645	5	TCF25	NM_014972	9,10,11,12	chr16:89961545-89962397|chr16:89967202-89970525	8	5	1	0	16q24.3
chr7:131147975-131163436|circ.394	+	5	148,115,140,103,55	0,1077,3059,7625,15406	4	MKLN1	NM_001145354	14,15,16,17,18	chr7:131130662-131147975|chr7:131163436-131172365	0	4	0	2	7q32.3
chr18:19358063-19359646|circ.396	+	2	67205	0,1378	2	MIB1	NM_020774	5,6	chr18:19353689-19358063|chr18:19359646-19371334	2	2	1	0	18q11.2
chr6:12120122-12126103|circ.399	+	1	5981	0	2	HIVEP1	NM_002114	4	chr6:12089470-12120122|chr6:12126103-12129991	0	2	0	2	6p24.1
chr5:138160218-138163407|circ.409	+	2	270204	0,2985	2	CTNNA1	NM_001290307	6,7	chr5:138147991-138160218|chr5:138163407-138221900	7	7	0	6	5q31.2
chr13:20325410-20333558|circ.410	-	2	197,96	0,8052	3	PSPC1	NR_003272	4,3	chr13:20315789-20325410|chr13:20333558-20346381	5	1	0	0	13q12.11
chr12:50821544-50831621|circ.418	+	5	148,156,76,137,104	0,1173,2733,7726,9973	3	LARP4	NM_001170804	2,3,4,5,6	chr12:50794811-50821544|chr12:50831621-50834221	3	10	0	1	12q13.12
chr5:70798425-70806978|circ.425	+	3	1931311687	0,2022,6866	4	BDP1	NM_018429	15,16,17	chr5:70797480-70798425|chr5:70806978-70808067	4	6	0	3	5q13.2
chr13:20593686-20611049|circ.437	+	6	7.21511e+16	0,7065,7656,11772,14707,17190	1	ZMYM2	NM_003453	8,9,10,11,12,13	chr13:20580726-20593686|chr13:20611049-20625572	3	8	0	0	13q12.11
chr8:124035952-124042956|circ.442	-	3	27,65,112	0,1273,6892	2	DERL1	NM_001134671	4,3,2	chr8:124035019-124035952|chr8:124042956-124054209	8	9	0	3	8q24.13
chr16:68845586-68849662|circ.444	+	3	176129245	0,451,3831	2	CDH1	NM_001317184	7,8,9	chr16:68844244-68845586|chr16:68849662-68853182	6	4	0	0	16q22.1
chr3:101389973-101391057|circ.454	-	2	232236	0,848	6	ZBTB11	NM_014415	3,2	chr3:101384652-101389973|chr3:101391057-101395448	6	13	10	17	3q12.3
chr4:88091230-88116842|circ.455	-	7	1.60169e+20	0,368,6678,8398,13124,15172,25245	8	KLHL8	NM_001292003	8,7,6,5,4,3,2	chr4:88085231-88091230|chr4:88116842-88141186	12	14	1	0	4q22.1
chr7:156758963-156759786|circ.458	+	2	133132	0,691	9	NOM1	NM_138400	8,9	chr7:156756720-156758963|chr7:156759786-156761780	32	26	10	12	7q36.3
chr17:49118861-49133843|circ.460	-	3	151,95,71	0,5874,14911	11	SPAG9	NM_001130527	5,4,3	chr17:49098726-49118861|chr17:49133843-49156944	28	23	2	0	17q21.33
chr8:100587885-100589861|circ.463	+	2	127144	0,1832	2	VPS13B	NM_017890	32,33	chr8:100568881-100587885|chr8:100589861-100654038	7	3	0	0	8q22.2
chr2:172305190-172314585|circ.466	+	4	137,79,90,105	0,1198,4443,9290	1	DCAF17	NM_001164821	4,5,6,7	chr2:172300123-172305190|chr2:172314585-172314881	0	3	2	1	2q31.1
chr13:20534097-20593758|circ.467	+	7	69,47,857,286,166,213,72	0,10067,33105,42892,45116,46416,59589	3	ZMYM2	NM_003453	2,3,4,5,6,7,8	chr13:20532981-20534097|chr13:20593758-20600751	5	7	0	0	13q12.11
chr4:110384056-110384800|circ.473	+	1	744	0	7	SEC24B	NM_001042734	2	chr4:110355158-110384056|chr4:110384800-110394159	14	0	5	7	4q25
chr10:32759991-32762951|circ.488	+	3	167,62,57	0,1417,2903	2	CCDC7	NM_001026383	7,8,9	chr10:32751977-32759991|chr10:32762951-32780849	2	4	8	6	10p11.22
chr1:94360169-94363454|circ.489	-	3	115,203,60	0,2004,3225	2	GCLM	NM_001308253	5,4,3	chr1:94354715-94360169|chr1:94363454-94367140	0	2	2	3	1p22.1
chr19:41774127-41787180|circ.497	+	6	123,154,74,140,100,113	0,3859,5759,7936,10854,12940	4	HNRNPUL1	NM_144732	2,3,4,5,6,7	chr19:41768487-41774127|chr19:41787180-41798149	4	7	3	6	19q13.2
chr8:135521861-135533244|circ.504	-	3	131127119	0,2856,11264	5	ZFAT	NM_001029939	16,15,14	chr8:135490964-135521861|chr8:135533244-135545076	14	13	0	7	8q24.22
chr14:45478115-45523752|circ.507	+	11	233,101,90,176,154,154,106,236,159,127,119	0,3062,16870,18386,19263,23310,34773,35722,37632,43523,45518	1	FAM179B	NM_001308120	6,7,8,9,10,11,12,13,14,15,16	chr14:45475470-45478115|chr14:45523752-45535780	0	6	0	1	14q21.2
chr4:143003183-143045913|circ.509	-	7	155,113,98,141,118,124,173	0,4113,26062,30511,40097,41261,42557	23	INPP4B	NM_001101669	25,24,23,22,21,20,19	chr4:142950067-143003183|chr4:143045913-143066992	48	57	0	5	4q31.21
chr11:76162901-76183884|circ.519	+	7	100,75,42,176,153,260,277	0,1456,2891,6325,8075,11963,20706	2	EMSY	NM_001300942	3,4,5,6,7,8,9	chr11:76158052-76162901|chr11:76183884-76207258	8	1	0	0	11q13.5
chr20:46365446-46386207|circ.527	-	2	240275	0,20486	18	SULF2	NM_018837	3,2	chr20:46331414-46365446|chr20:46386207-46414578	45	75	0	0	20q13.12
chr17:26490568-26499644|circ.530	+	3	86210102	0,4905,8974	8	NLK	NM_016231	5,6,7	chr17:26488292-26490568|chr17:26499644-26512204	14	8	0	5	17q11.2
chr10:12123470-12136270|circ.533	+	6	1.56212e+17	0,3068,6063,7514,10041,12601	5	DHTKD1	NM_018706	2,3,4,5,6,7	chr10:12111186-12123470|chr10:12136270-12139682	16	20	9	5	10p14
chr9:37495165-37498221|circ.537	+	3	108,97,134	0,721,2922	1	POLR1E	NM_001282766	8,9,10	chr9:37493700-37495165|chr9:37498221-37500836	1	2	0	2	9p13.2
chr7:18767202-18833075|circ.539	+	5	178,134,121,50,108	0,21425,34577,39526,65765	1	HDAC9	NM_001321868	13,14,15,16,17	chr7:18706099-18767202|chr7:18833075-18868783	0	0	1	11	7p21.1
chr13:30801548-30815223|circ.547	-	5	135127159106128	0,3056,3902,13048,13547	3	KATNAL1	NM_001014380	9,8,7,6,5	chr13:30784579-30801548|chr13:30815223-30829583	7	2	1	6	13q12.3
chr3:47139444-47144913|circ.548	-	3	127,98,78	0,3503,5391	4	SETD2	NM_014159	9,8,7	chr3:47129737-47139444|chr3:47144913-47147486	4	0	4	1	3p21.31
chr7:116339124-116340338|circ.554	+	1	1214	0	2	MET	NM_000245	2	chr7:116312631-116339124|chr7:116340338-116371721	2	0	21	20	7q31.2
chr6:158870027-158873300|circ.555	+	2	181135	0,3138	3	TULP4	NM_001007466	4,5	chr6:158850929-158870027|chr6:158873300-158882594	3	6	1	1	6q25.3
chr9:88233897-88248289|circ.557	-	4	149,87,84,713	0,232,2219,13679	15	AGTPBP1	NM_001286715	16,15,14,13	chr9:88211364-88233897|chr9:88248289-88257741	32	41	16	35	9q21.33
chr16:69729038-69729282|circ.567	+	1	244	0	3	NFAT5	NM_001113178	14	chr16:69728142-69729038|chr16:69729282-69730262	6	7	12	15	16q22.1
chr1:155490890-155491409|circ.570	-	1	519	0	4	ASH1L	NM_018489	2	chr1:155452240-155490890|chr1:155491409-155531943	4	6	14	19	1q22
chr9:14120438-14179779|circ.584	-	6	185,135,119,121,69,54	0,5192,26249,29705,35385,59287	2	NFIB	NM_001282787	7,6,5,4,3,2	chr9:14116345-14120438|chr9:14179779-14180657	1	7	2	1	9p23
chr9:134384297-134396859|circ.596	+	13	112,66,94,156,131,96,93,97,93,121,98,114,127	0,832,992,1349,2426,3130,4328,6515,9534,9926,10478,11169,12435	2	POMT1	NM_001077365	6,7,8,9,10,11,12,13,14,15,16,17,18	chr9:134382901-134384297|chr9:134396859-134397433	0	2	2	0	9q34.13
chr5:170626673-170648844|circ.606	+	4	104,89,108,83	0,5854,13961,22088	4	RANBP17	NM_022897	19,20,21,22	chr5:170610434-170626673|chr5:170648844-170667931	7	5	0	0	5q35.1
chr4:2951660-2955372|circ.610	-	4	280132123135	0,1180,2341,3577	4	NOP14	NM_001291978	8,7,6,5	chr4:2950135-2951660|chr4:2955372-2956150	0	9	14	2	4p16.3
chr10:128904494-128926028|circ.611	+	4	71,107,128,96	0,4017,19243,21438	2	DOCK1	NM_001290223	24,25,26,27	chr10:128860040-128904494|chr10:128926028-129046271	2	0	0	2	10q26.2
chr1:92798947-92846430|circ.617	+	4	83,81,69,150	0,2956,12455,47333	7	RPAP2	NM_024813	9,10,11,12	chr1:92789932-92798947|chr1:92846430-92852567	7	17	17	14	1p22.1
chr8:54708206-54714456|circ.625	-	2	193,98	0,6152	2	ATP6V1H	NM_213620	9,8	chr8:54684727-54708206|chr8:54714456-54723723	7	15	0	0	8q11.23
chr8:71071739-71075089|circ.634	-	2	148144	0,3206	4	NCOA2	NM_001321712	10,9	chr8:71069475-71071739|chr8:71075089-71075699	9	13	7	0	8q13.3
chr18:51797729-51810383|circ.644	+	6	126,165,153,237,179,92	0,2566,6343,9307,11477,12562	6	POLI	NM_007195	2,3,4,5,6,7	chr18:51796031-51797729|chr18:51810383-51813650	10	5	1	0	18q21.2
chr1:115267841-115280693|circ.645	-	12	113,176,108,165,141,213,126,129,82,98,93,110	0,990,1762,5037,5287,7383,8511,8768,9221,11537,12250,12742	2	CSDE1	NM_001007553	15,14,13,12,11,10,9,8,7,6,5,4	chr1:115266623-115267841|chr1:115280693-115282312	2	15	0	0	1p13.2
chr14:31404368-31425448|circ.650	-	6	142,130,174,82,74,104	0,1332,11927,15700,20457,20976	11	STRN3	NM_001083893	7,6,5,4,3,2	chr14:31398517-31404368|chr14:31425448-31495109	19	23	3	5	14q12
chr11:68115314-68133170|circ.654	+	4	397198197132	0,9803,15900,17724	2	LRP5	NM_001291902	2,3,4,5	chr11:68080273-68115314|chr11:68133170-68153783	8	11	12	5	11q13.2
chr11:110102597-110118558|circ.655	-	5	161,243,93,161,131	0,1364,4226,5619,15830	3	RDX	NM_001260493	14,13,12,11,10	chr11:110070403-110102597|chr11:110118558-110124670	4	14	0	0	11q22.3
chr10:93608139-93611093|circ.659	+	3	253,83,121	0,1129,2833	3	TNKS2	NM_025235	19,20,21	chr10:93605697-93608139|chr10:93611093-93614785	3	5	1	0	10q23.32
chr11:17981016-18029623|circ.662	-	8	167,159,63,114,61,95,156,136	0,29127,33461,36326,41027,44971,47121,48471	2	SERGEF	NM_012139	9,8,7,6,5,4,3,2	chr11:17899791-17981016|chr11:18029623-18034497	2	1	0	2	11p15.1
chr2:36805739-36818154|circ.663	-	4	269142117109	0,2693,4756,12306	1	FEZ2	NM_001042548	5,4,3,2	chr2:36788008-36805739|chr2:36818154-36825019	3	5	3	0	2p22.2
chr8:48710797-48719887|circ.664	-	5	161181194175190	0,973,2556,5069,8900	2	PRKDC	NM_001081640	73,72,71,70,69	chr8:48707062-48710797|chr8:48719887-48730010	2	3	0	0	8q11.21
chr2:32820100-32836649|circ.666	+	6	111,218,162,78,189,135	0,2717,4705,7972,12421,16414	2	BIRC6	NM_016252	68,69,70,71,72,73	chr2:32819127-32820100|chr2:32836649-32842791	2	3	6	2	2p22.3
chr15:56680669-56687032|circ.670	+	5	49,83,176,83,174	0,846,2771,5693,6189	2	TEX9	NM_001286449	5,6,7,8,9	chr15:56676229-56680669|chr15:56687032-56704499	0	3	3	0	15q21.3
chr17:29483000-29497015|circ.671	+	4	144,84,191,107	0,3027,7203,13908	8	NF1	NM_001128147	2,3,4,5	chr17:29422387-29483000|chr17:29497015-29508439	15	14	6	17	17q11.2
chr16:88664585-88677944|circ.680	+	5	149,93,158,118,269	0,442,1613,10756,13090	3	ZC3H18	NM_001294340	5,6,7,8,9	chr16:88654021-88664585|chr16:88677944-88688604	5	1	0	0	16q24.2
chr19:19603114-19603521|circ.686	+	2	133132	0,275	2	GATAD2A	NM_017660	3,4	chr19:19576423-19603114|chr19:19603521-19605102	4	4	7	12	19p13.11
chr2:153000340-153006743|circ.712	-	6	187,70,147,99,76,85	0,1061,3335,4197,4398,6318	2	STAM2	NM_005843	7,6,5,4,3,2	chr2:152992117-153000340|chr2:153006743-153032116	5	3	0	1	2q23.3
chr15:70979878-70991999|circ.715	-	6	107,71,58,65,89,134	0,210,2914,3759,7477,11987	2	UACA	NM_001008224	7,6,5,4,3,2	chr15:70976785-70979878|chr15:70991999-70994215	2	2	3	17	15q23
chr12:122468605-122481959|circ.727	+	3	82,97,168	0,4631,13186	6	BCL7A	NM_001024808	2,3,4	chr12:122460089-122468605|chr12:122481959-122492710	7	2	1	2	12q24.31
chr5:139862164-139866645|circ.729	+	4	88128144103	0,2541,3009,4378	1	ANKHD1	NM_017747	11,12,13,14	chr5:139844361-139862164|chr5:139866645-139876104	3	6	1	0	5q31.3
chr17:35800605-35804870|circ.731	+	3	158,89,73	0,2059,4192	1	TADA2A	NM_001291918	6,7,8	chr17:35797930-35800605|chr17:35804870-35818625	0	5	0	2	17q12
chr1:213302869-213349835|circ.736	+	3	363,116,93	0,38331,46873	1	RPS6KC1	NM_001136138	5,6,7	chr1:213290752-213302869|chr1:213349835-213403839	1	0	1	7	1q32.3
chr17:4186092-4200109|circ.739	-	3	124,179,98	0,6432,13919	30	UBE2G1	NM_003342	5,4,3	chr17:4175811-4186092|chr17:4200109-4210315	54	61	17	11	17p13.2
chr1:176085759-176105683|circ.749	-	3	58,77,60	0,18386,19864	4	RFWD2	NM_001286644	7,6,5	chr1:176055026-176085759|chr1:176105683-176118141	10	22	2	6	1q25.2
chr6:18256591-18258636|circ.754	-	3	95110102	0,1592,1943	9	DEK	NM_003472	5,4,3	chr6:18256082-18256591|chr6:18258636-18264073	16	10	14	17	6p22.3
chr3:12353878-12434251|circ.756	+	4	74228170139	0,67324,68942,80234	2	PPARG	NM_138712	2,3,4,5	chr3:12329519-12353878|chr3:12434251-12447380	0	0	7	5	3p25.2
chr5:40764615-40777688|circ.763	-	7	127,487,225,88,145,94,142	0,238,2952,4902,7205,10896,12931	10	PRKAA1	NM_006251	8,7,6,5,4,3,2	chr5:40763124-40764615|chr5:40777688-40798164	19	17	1	5	5p13.1
chr1:214564330-214571344|circ.765	-	4	58,83,88,89	0,2707,3911,6925	1	PTPN14	NM_005401	11,10,9,8	chr1:214560265-214564330|chr1:214571344-214575027	0	1	4	3	1q41
chr5:36953719-36976504|circ.767	+	8	143,166,128,100,152,161,97,627	0,1854,4486,7866,8505,17258,18327,22158	8	NIPBL	NM_015384	2,3,4,5,6,7,8,9	chr5:36877280-36953719|chr5:36976504-36984777	16	45	21	38	5p13.2
chr8:131226801-131249240|circ.783	-	2	146,73	0,22366	3	ASAP1	NM_001247996	6,5	chr8:131200429-131226801|chr8:131249240-131370262	3	1	12	11	8q24.21
chr19:2762503-2769089|circ.789	-	6	139,105,100,85,107,123	0,1147,2680,4630,5074,6463	3	SGTA	NM_003021	7,6,5,4,3,2	chr19:2761520-2762503|chr19:2769089-2783230	7	0	0	0	19p13.3
chr8:96044222-96064458|circ.794	+	7	100,123,57,103,134,102,57	0,3459,9575,13550,14999,16462,20179	4	NDUFAF6	NM_152416	2,3,4,5,6,7,8	chr8:96037433-96044222|chr8:96064458-96070036	8	13	0	0	8q22.1
chr3:44826336-44835918|circ.795	+	3	98180210	0,1550,9372	1	KIF15	NM_020242	6,7,8	chr3:44822414-44826336|chr3:44835918-44839042	1	6	1	2	3p21.31
chrX:134679347-134686071|circ.809	+	6	150,90,184,129,164,153	0,957,1279,1714,4219,6571	5	INTS6L	NM_182540	3,4,5,6,7,8	chrX:134655243-134679347|chrX:134686071-134690092	15	8	0	2	Xq26.3
chr3:145820541-145842016|circ.818	-	6	98,64,113,164,137,92	0,1524,3777,7530,18357,21383	10	PLOD2	NM_000935	7,6,5,4,3,2	chr3:145809688-145820541|chr3:145842016-145878667	22	39	3	3	3q24
chr10:75156276-75160615|circ.822	-	4	65,111,205,55	0,645,1662,4284	5	ANXA7	NM_001156	5,4,3,2	chr10:75148172-75156276|chr10:75160615-75173769	12	6	2	5	10q22.2
chr9:5968018-5988545|circ.836	-	2	1418201	0,20326	14	KIAA2026	NM_001017969	3,2	chr9:5954095-5968018|chr9:5988545-6007194	28	28	6	9	9p24.1
chr12:46230371-46254732|circ.843	+	10	67,251,97,210,168,82,135,197,2861,149	0,152,732,909,2740,10267,12247,12991,13447,24212	2	ARID2	NM_152641	7,8,9,10,11,12,13,14,15,16	chr12:46215270-46230371|chr12:46254732-46285562	3	8	2	1	12q12
chr10:101728871-101731891|circ.850	-	2	123155	0,2865	3	DNMBP	NM_015221	3,2	chr10:101716962-101728871|chr10:101731891-101769594	8	0	3	5	10q24.2
chr1:166831439-166833158|circ.859	-	2	210,98	0,1621	3	TADA1	NM_053053	5,4	chr1:166829574-166831439|chr1:166833158-166838681	6	5	1	0	1q24.1
chr4:151788822-151814301|circ.862	-	6	193,124,82,109,93,98	0,511,2854,3674,4992,25381	3	LRBA	NM_001199282	22,21,20,19,18,17	chr4:151774095-151788822|chr4:151814301-151817545	3	3	0	0	4q31.3
chr18:43702432-43703330|circ.874	+	2	124,66	0,832	2	HAUS1	NM_138443	5,6	chr18:43700026-43702432|chr18:43703330-43704787	3	2	0	0	18q21.1
chr3:57875767-57882659|circ.878	+	3	60,81,60	0,6470,6832	3	SLMAP	NM_001304420	13,14,15	chr3:57857425-57875767|chr3:57882659-57893610	10	6	9	2	3p14.3
chr11:18305341-18307006|circ.879	-	2	107114	0,1551	3	HPS5	NM_007216	20,19	chr11:18303767-18305341|chr11:18307006-18308137	9	5	0	1	11p15.1
chr1:21083658-21103243|circ.881	-	6	91,155,81,144,160,154	0,8211,10418,13764,16285,19431	2	HP1BP3	NM_016287	9,8,7,6,5,4	chr1:21076375-21083658|chr1:21103243-21106304	2	10	1	3	1p36.12
chr18:2666155-2674144|circ.886	+	4	76,162,83,131	0,713,7124,7858	2	SMCHD1	NM_015295	2,3,4,5	chr18:2656260-2666155|chr18:2674144-2688391	2	2	3	2	18p11.32
chr10:27411769-27415715|circ.892	-	3	133,153,91	0,706,3855	2	YME1L1	NM_001253866	10,9,8	chr10:27410377-27411769|chr10:27415715-27420787	4	0	0	0	10p12.1
chr17:79634758-79639185|circ.894	+	4	134,229,83,80	0,2496,4015,4347	2	CCDC137	NM_199287	2,3,4,5	chr17:79633930-79634758|chr17:79639185-79639524	2	0	6	1	17q25.3
chr2:20490412-20527139|circ.897	-	8	139,143,126,94,271,170,188,69	0,3724,6901,17326,17662,20842,21584,36658	2	PUM2	NM_001282752	9,8,7,6,5,4,3,2	chr2:20483247-20490412|chr2:20527139-20550357	2	3	0	0	2p24.1
chr1:62455839-62483619|circ.909	+	2	197,92	0,27688	2	PATJ	NM_176877	28,29	chr1:62393501-62455839|chr1:62483619-62503648	2	2	0	0	1p31.3
chr11:61205096-61205585|circ.923	+	2	224110	0,379	11	SDHAF2	NM_017841	2,3	chr11:61197654-61205096|chr11:61205585-61213412	33	17	10	7	11q12.2
chr16:53907697-53922863|circ.931	+	3	80144120	0,6058,15046	12	FTO	NM_001080432	5,6,7	chr16:53878210-53907697|chr16:53922863-53967896	21	23	15	11	16q12.2
chr7:127013395-127017383|circ.951	-	2	1693144	0,3844	23	ZNF800	NM_176814	5,4	chr7:127011868-127013395|chr7:127017383-127026113	64	35	16	18	7q31.33
chr8:98703179-98735263|circ.952	+	6	237,99,125,108,141,157	0,8802,15674,22710,28097,31927	4	MTDH	NM_178812	6,7,8,9,10,11	chr8:98701331-98703179|chr8:98735263-98736827	5	3	1	0	8q22.1
chr15:68434283-68446033|circ.957	+	5	85,48,91,135,106	0,344,3870,4620,11644	2	PIAS1	NM_016166	3,4,5,6,7	chr15:68379088-68434283|chr15:68446033-68457068	5	8	3	6	15q23
chr6:76412360-76412788|circ.969	+	1	428	0	13	SENP6	NM_001100409	18	chr6:76407233-76412360|chr6:76412788-76419242	32	13	14	3	6q14.1
chr4:96035870-96052663|circ.974	+	6	103,103,97,139,193,298	0,965,9090,10263,15142,16495	2	BMPR1B	NM_001203	5,6,7,8,9,10	chr4:96025718-96035870|chr4:96052663-96069898	2	3	0	0	4q22.3
chr17:59793311-59938930|circ.981	-	16	1.13122e+47	0,27062,28481,60450,64310,64889,68319,77646,83149,85302,92516,131150,133178,141107,143845,145496	3	BRIP1	NM_032043	17,16,15,14,13,12,11,10,9,8,7,6,5,4,3,2	chr17:59770873-59793311|chr17:59938930-59940644	2	7	0	0	17q23.2
chr10:116879948-116931050|circ.992	+	7	84,114,129,209,175,88,256	0,1514,7408,9140,39852,45369,50846	3	ATRNL1	NM_207303	2,3,4,5,6,7,8	chr10:116853802-116879948|chr10:116931050-116975454	0	0	16	28	10q25.3
chr4:152095821-152108615|circ.994	-	5	1026,154,139,43,41	0,1864,2147,4685,12753	1	SH3D19	NM_001009555	7,6,5,4,3	chr4:152086848-152095821|chr4:152108615-152147198	1	3	2	4	4q31.3
chr10:116247716-116251637|circ.995	-	2	59,88	0,3833	4	ABLIM1	NM_001322888	3,2	chr10:116233715-116247716|chr10:116251637-116286418	7	0	1	7	10q25.3
chr10:125798030-125804435|circ.997	-	3	157147340	0,3786,6065	2	CHST15	NM_015892	5,4,3	chr10:125780928-125798030|chr10:125804435-125805182	2	0	3	19	10q26.13
chr7:92881965-92888944|circ.1010	+	7	123,72,54,71,118,36,83	0,1207,3855,4740,5505,5703,6896	1	VPS50	NM_024553	3,4,5,6,7,8,9	chr7:92869247-92881965|chr7:92888944-92900531	5	3	0	4	7q21.3
chr12:62892698-62895478|circ.1016	+	3	130,98,126	0,1864,2654	1	MON2	NM_001278469	5,6,7	chr12:62888927-62892698|chr12:62895478-62902065	7	3	0	0	12q14.1
chr2:45773870-45780869|circ.1019	-	4	108,91,158,108	0,790,4393,6891	30	SRBD1	NM_018079	14,13,12,11	chr2:45715470-45773870|chr2:45780869-45789791	55	67	4	4	2p21
chr2:201741641-201752408|circ.1020	-	5	119,68,106,75,73	0,4502,8343,8779,10694	1	PPIL3	NM_032472	6,5,4,3,2	chr2:201736244-201741641|chr2:201752408-201753678	1	3	2	0	2q33.1
chr17:60061531-60062451|circ.1022	-	3	197,215,91	0,480,829	27	MED13	NM_005121	15,14,13	chr17:60060475-60061531|chr17:60062451-60064367	58	77	21	25	17q23.2
chr2:10281980-10282502|circ.1023	+	2	101121	0,401	2	C2orf48	NM_182626	2,3	chr2:10281768-10281980|chr2:10282502-10350436	2	3	0	0	2p25.1
chr9:5825091-5831028|circ.1026	-	2	128302	0,5635	4	ERMP1	NM_024896	3,2	chr9:5824001-5825091|chr9:5831028-5832689	4	5	0	1	9p24.1
chr4:83375874-83378191|circ.1034	+	2	133124	0,2193	5	ENOPH1	NM_001292017	4,5	chr4:83372398-83375874|chr4:83378191-83381133	8	7	0	1	4q21.22
chr6:149691044-149700654|circ.1035	+	2	1911501	0,8109	3	TAB2	NM_001292034	2,3	chr6:149639151-149691044|chr6:149700654-149718739	3	5	6	6	6q25.1
chr17:57165651-57168701|circ.1038	-	2	117,41	0,3009	1	TRIM37	NM_001005207	4,3	chr17:57161450-57165651|chr17:57168701-57181653	8	0	0	0	17q22
chr2:236839408-236877267|circ.1050	+	2	159162	0,37697	2	AGAP1	NM_001037131	12,13	chr2:236817550-236839408|chr2:236877267-236945204	3	3	1	6	2q37.2
chr1:15855582-15873366|circ.1059	+	5	185,67,340,185,105	0,5149,7387,15311,17679	2	DNAJC16	NM_015291	2,3,4,5,6	chr1:15853453-15855582|chr1:15873366-15874764	0	4	0	0	1p36.21
chr7:32672154-32678977|circ.1068	-	3	78,100,92	0,2709,6731	3	DPY19L1P1	NR_036680	9,8,7	chr7:32663051-32672154|chr7:32678977-32695598	3	2	2	6	7p14.3
chrX:138897036-138908982|circ.1070	-	4	108,81,90,120	0,1985,4460,11826	6	ATP11C	NM_001010986	5,4,3,2	chrX:138886758-138897036|chrX:138908982-138914312	13	9	0	2	Xq27.1
chr12:109540643-109541416|circ.1078	+	2	89179	0,594	1	UNG	NM_080911	5,6	chr12:109539804-109540643|chr12:109541416-109547633	4	4	0	3	12q24.11
chr11:68115314-68115711|circ.1081	+	1	397	0	4	LRP5	NM_001291902	2	chr11:68080273-68115314|chr11:68115711-68125117	9	2	1	2	11q13.2
chr4:139981477-139994721|circ.1089	-	4	351193174114	0,1541,11542,13130	11	ELF2	NM_001276457	5,4,3,2	chr4:139980761-139981477|chr4:139994721-140005286	22	12	10	15	4q31.1
chr14:39815107-39818181|circ.1090	+	3	123,59,235	0,1809,2839	1	CTAGE5	NM_203354	21,22,23	chr14:39796226-39815107|chr14:39818181-39819301	1	9	0	1	14q21.1
chr17:54978779-54981849|circ.1094	-	2	160234	0,2836	3	TRIM25	NM_005082	4,3	chr17:54976541-54978779|chr17:54981849-54985828	3	3	3	0	17q22
chr17:58538023-58539422|circ.1108	-	3	125,106,68	0,1147,1331	15	APPBP2	NM_001282476	8,7,6	chr17:58533742-58538023|chr17:58539422-58541381	53	69	0	0	17q23.2
chr1:109200072-109202584|circ.1109	-	2	129,99	0,2413	2	HENMT1	NM_001102592	3,2	chr1:109198320-109200072|chr1:109202584-109203584	1	8	0	0	1p13.3
chr11:85961337-85967554|circ.1111	+	4	153,93,66,126	0,1852,4926,6091	6	EED	NM_001308007	2,3,4,5	chr11:85956385-85961337|chr11:85967554-85968556	6	5	0	2	11q14.2
chr16:11214471-11220003|circ.1117	+	3	152205168	0,3127,5364	1	CLEC16A	NM_015226	19,20,21	chr16:11154879-11214471|chr16:11220003-11260244	4	8	1	0	16p13.13
chr6:64389900-64395812|circ.1127	+	2	1621783	0,4129	4	PHF3	NM_001290259	4,5	chr6:64388921-64389900|chr6:64395812-64401626	13	4	4	4	6q12
chr17:13977639-13980373|circ.1149	+	2	134322	0,2412	11	COX10	NM_001303	2,3	chr17:13972965-13977639|chr17:13980373-14005434	14	4	1	3	17p12
chr10:69726439-69785433|circ.1150	-	9	120,173,190,112,60,125,77,161,131	0,21980,23528,24221,24457,25516,25923,47343,58863	1	HERC4	NM_001278185	16,15,14,13,12,11,10,9,8	chr10:69718893-69726439|chr10:69785433-69792534	0	0	1	4	10q21.3
chr1:201826223-201828122|circ.1151	+	3	99107140	0,1351,1759	1	IPO9	NM_018085	11,12,13	chr1:201825062-201826223|chr1:201828122-201832575	1	2	8	2	1q32.1
chr1:22027990-22030111|circ.1155	-	2	105107	0,2014	2	USP48	NM_032236	22,21	chr1:22021714-22027990|chr1:22030111-22030754	2	0	0	5	1p36.12
chr19:13135834-13136366|circ.1167	+	1	532	0	2	NFIX	NM_002501	2	chr19:13106678-13135834|chr19:13136366-13183860	3	3	4	7	19p13.2
chr2:173435453-173460751|circ.1169	+	4	99111114195	0,15552,22209,25103	5	PDK1	NR_103731	8,9,10,11	chr2:173433545-173435453|chr2:173460751-173486151	5	4	1	0	2q31.1
chr2:206023445-206058044|circ.1181	+	5	186171133100116	0,13489,17723,27042,34483	3	PARD3B	NM_001302769	11,12,13,14,15	chr2:205990461-206023445|chr2:206058044-206110501	3	8	0	0	2q33.3
chr14:92473983-92477416|circ.1183	-	2	213,87	0,3346	2	TRIP11	NM_001321851	10,9	chr14:92472792-92473983|chr14:92477416-92478098	3	2	0	0	14q32.12
chr17:31065270-31076024|circ.1186	-	3	133,75,71	0,6958,10683	3	MYO1D	NM_015194	14,13,12	chr17:31048207-31065270|chr17:31076024-31082509	3	2	0	0	17q11.2
chr14:100551023-100563995|circ.1187	+	2	169178	0,12794	2	EVL	NM_016337	2,3	chr14:100531848-100551023|chr14:100563995-100589875	0	8	0	0	14q32.2
chr9:37126308-37126939|circ.1192	+	1	631	0	1	ZCCHC7	NM_001289119	2	chr9:37120624-37126308|chr9:37126939-37302184	9	8	34	37	9p13.2
chr1:77620133-77676174|circ.1194	-	8	173,111,118,97,112,136,92,54	0,6846,7145,9397,12270,14811,52191,55987	4	PIGK	NM_005482	9,8,7,6,5,4,3,2	chr1:77588044-77620133|chr1:77676174-77684994	7	0	1	0	1p31.1
chr5:90083887-90087163|circ.1195	+	3	240150474	0,1631,2802	1	ADGRV1	NM_032119	68,69,70	chr5:90079874-90083887|chr5:90087163-90098555	7	4	0	0	5q14.3
chr3:172080422-172098883|circ.1196	+	3	213167128	0,15637,18333	2	FNDC3B	NM_022763	23,24,25	chr3:172070873-172080422|chr3:172098883-172114953	2	2	1	0	3q26.31
chr14:104219336-104220581|circ.1201	-	2	197175	0,1070	3	PPP1R13B	NM_015316	7,6	chr14:104216271-104219336|chr14:104220581-104223986	3	7	1	2	14q32.33
chr8:99718694-99761618|circ.1208	-	3	168165115	0,680,42809	6	STK3	NM_006281	6,5,4	chr8:99608397-99718694|chr8:99761618-99779470	11	10	10	9	8q22.2
chr6:136990420-137019820|circ.1214	-	5	113171107169194	0,24857,26668,27936,29206	5	MAP3K5	NM_005923	8,7,6,5,4	chr6:136980516-136990420|chr6:137019820-137026247	8	4	0	10	6q23.3
chr7:11068307-11101712|circ.1226	+	10	138,147,271,107,96,104,132,169,51,122	0,6959,7737,8304,10079,11991,14002,22931,33110,33283	2	PHF14	NM_014660	7,8,9,10,11,12,13,14,15,16	chr7:11062606-11068307|chr7:11101712-11142112	5	5	0	0	7p21.3
chr12:56182858-56197512|circ.1239	-	7	69,26,29,74,52,68,100	0,1492,5284,5732,6950,11487,14554	4	SARNP	NR_026722	8,7,6,5,4,3,2	chr12:56154424-56182858|chr12:56197512-56211449	10	15	0	0	12q13.2
chr13:42335263-42407667|circ.1241	-	9	77,72,107,107,116,78,169,114,161	0,16857,22667,26309,50097,55570,58090,69401,72243	4	VWA8	NM_015058	21,20,19,18,17,16,15,14,13	chr13:42306291-42335263|chr13:42407667-42439871	4	3	0	3	13q14.11
chrX:41519691-41530783|circ.1243	-	3	123176103	0,4838,10989	4	CASK	NM_001126054	8,7,6	chrX:41495914-41519691|chrX:41530783-41598636	6	8	5	1	Xp11.4
chr3:124996569-125050082|circ.1249	-	6	84,124,126,349,136,81	0,1398,10377,35582,45583,53432	9	ZNF148	NM_021964	7,6,5,4,3,2	chr3:124953173-124996569|chr3:125050082-125093945	13	7	4	4	3q21.2
chr2:206992520-206994966|circ.1255	-	2	176155	0,2291	7	NDUFS1	NM_001199984	16,15	chr2:206991568-206992520|chr2:206994966-206997668	20	11	19	20	2q33.3
chr1:51868106-51874004|circ.1258	-	4	91114204198	0,984,3470,5700	27	EPS15	NM_001159969	6,5,4,3	chr1:51866625-51868106|chr1:51874004-51875206	61	64	34	25	1p32.3
chr1:176118141-176153828|circ.1259	-	5	69,120,65,98,60	0,13863,14821,26904,35627	1	RFWD2	NM_001001740	6,5,4,3,2	chr1:176104222-176118141|chr1:176153828-176175707	1	7	1	6	1q25.2
chr2:71623270-71645769|circ.1262	+	11	51,72,87,69,41,132,129,42,135,126,38	0,2560,3418,3971,4337,5815,7729,9460,9987,11981,22461	15	ZNF638	NM_001014972	11,12,13,14,15,16,17,18,19,20,21	chr2:71607695-71623270|chr2:71645769-71649943	41	22	0	11	2p13.2
chr18:12999419-13008630|circ.1267	+	3	168126176	0,2036,9035	11	CEP192	NM_032142	2,3,4	chr18:12991436-12999419|chr18:13008630-13012971	19	7	2	0	18p11.21
chr1:179306971-179312078|circ.1272	+	5	60,108,283,79,82	0,1601,3191,4277,5025	1	SOAT1	NM_001252511	4,5,6,7,8	chr1:179304792-179306971|chr1:179312078-179312724	1	0	9	7	1q25.2
chr9:135517390-135538082|circ.1285	-	13	60,177,236,107,120,65,42,45,65,71,44,76,257	0,3891,4819,6185,6428,8230,9071,10444,16667,17706,19204,20257,20435	2	DDX31	NM_001322343	14,13,12,11,10,9,8,7,6,5,4,3,2	chr9:135507478-135517390|chr9:135538082-135538608	2	2	0	0	9q34.13
chr2:86325733-86327295|circ.1288	-	2	150205	0,1357	1	POLR1A	NM_015425	3,2	chr2:86317052-86325733|chr2:86327295-86332822	3	0	2	0	2p11.2
chr1:100515464-100535241|circ.1290	+	7	96,63,128,115,219,114,72	0,8757,9969,11926,18068,18564,19705	4	MFSD14A	NM_033055	2,3,4,5,6,7,8	chr1:100503872-100515464|chr1:100535241-100542720	10	4	4	8	1p21.2
chr12:109052513-109055934|circ.1291	-	2	182130	0,3291	3	CORO1C	NM_001105237	5,4	chr12:109051199-109052513|chr12:109055934-109072047	2	5	4	10	12q24.11
chr7:104730455-104731761|circ.1300	+	2	265,99	0,1207	1	KMT2E	NM_018682	13,14	chr7:104722244-104730455|chr7:104731761-104741871	0	2	3	2	7q22.3
chr5:32268806-32276848|circ.1315	-	5	94,131,73,143,61	0,2116,3132,5279,7981	2	MTMR12	NM_001040446	6,5,4,3,2	chr5:32263348-32268806|chr5:32276848-32312863	1	6	0	1	5p13.3
chr8:18622958-18662408|circ.1333	-	5	90,59,113,81,195	0,33846,35821,39073,39255	32	PSD3	NM_206909	6,5,4,3,2	chr8:18513195-18622958|chr8:18662408-18666264	57	72	64	147	8p22
chr9:33953282-33996331|circ.1341	-	6	190,53,66,78,154,111	0,7541,10441,33475,35688,42938	3	UBAP2	NM_001282529	8,7,6,5,4,3	chr9:33948585-33953282|chr9:33996331-33998784	11	8	27	56	9p13.3
chr9:37126308-37305711|circ.1360	+	4	631,44,126,171	0,175876,177876,179232	7	ZCCHC7	NM_001289119	2,3,4,5	chr9:37120624-37126308|chr9:37305711-37327795	8	7	1	0	9p13.2
chr8:141710989-141727808|circ.1362	-	4	132,138,87,112	0,1679,5228,16707	2	PTK2	NM_001199649	26,25,24,23	chr8:141696793-141710989|chr8:141727808-141745349	3	2	0	0	8q24.3
chr14:51374988-51387785|circ.1374	-	14	67,135,208,142,59,148,102,115,164,147,93,144,83,112	0,550,1624,3459,3707,3885,4758,6430,7065,7554,8371,8691,12270,12685	1	PYGL	NM_001163940	18,17,16,15,14,13,12,11,10,9,8,7,6,5	chr14:51372274-51374988|chr14:51387785-51390686	0	0	1	4	14q22.1
chr11:128932174-128994789|circ.1386	-	7	78,123,93,138,87,85,92	0,1622,2561,4451,31341,61166,62523	4	ARHGAP32	NM_001142685	9,8,7,6,5,4,3	chr11:128910904-128932174|chr11:128994789-129034213	4	3	2	1	11q24.3
chr7:32672154-32718742|circ.1388	-	7	78,100,92,58,94,121,138	0,2709,6731,23444,43389,44245,46450	4	DPY19L1P1	NR_036680	9,8,7,6,5,4,3	chr7:32663051-32672154|chr7:32718742-32756329	0	0	8	2	7p14.3
chr2:106739425-106782539|circ.1397	-	8	122,60,105,181,61,44,64,28	0,2650,6704,22220,35088,40697,41766,43086	25	UXS1	NM_001253875	9,8,7,6,5,4,3,2	chr2:106729221-106739425|chr2:106782539-106810603	46	32	11	5	2q12.2
chr5:76758919-76760634|circ.1402	-	2	132,49	0,1666	9	WDR41	NM_018268	4,3	chr5:76754949-76758919|chr5:76760634-76785281	10	5	0	0	5q13.3
chr17:59861630-59886118|circ.1408	-	5	155133200222291	0,9327,14830,16983,24197	2	BRIP1	NM_032043	11,10,9,8,7	chr17:59858366-59861630|chr17:59886118-59924461	2	3	0	0	17q23.2
chr7:32695598-32718742|circ.1410	-	4	58,94,121,138	0,19945,20801,23006	3	DPY19L1P1	NR_036680	6,5,4,3	chr7:32678977-32695598|chr7:32718742-32756329	4	0	2	0	7p14.3
chr1:70766446-70781249|circ.1412	-	4	145,67,46,86	0,5460,12981,14717	1	ANKRD13C	NM_030816	7,6,5,4	chr1:70761944-70766446|chr1:70781249-70790535	0	1	3	3	1p31.1
chr11:108586605-108594189|circ.1415	+	3	88,89,466	0,3918,7118	4	DDX10	NM_004398	11,12,13	chr11:108577564-108586605|chr11:108594189-108709172	5	4	3	3	11q22.3
chr15:63824845-63852169|circ.1418	+	5	61,84,82,83,114	0,21068,24020,25459,27210	3	USP3	NM_001256702	2,3,4,5,6	chr15:63797029-63824845|chr15:63852169-63855093	0	9	0	3	15q22.31
chr5:70791076-70800578|circ.1424	+	5	159,157,92,193,131	0,2020,6312,7349,9371	1	BDP1	NM_018429	12,13,14,15,16	chr5:70786958-70791076|chr5:70800578-70805291	3	3	1	0	5q13.2
chr20:47342826-47364417|circ.1433	-	4	102,105,123,72	0,8256,18735,21519	9	PREX1	NM_020820	5,4,3,2	chr20:47324959-47342826|chr20:47364417-47444178	21	12	0	0	20q13.13
chr15:42957450-42961535|circ.1435	+	3	78,63,180	0,533,3905	5	STARD9	NM_020759	14,15,16	chr15:42956115-42957450|chr15:42961535-42966637	0	0	0	10	15q15.2
chr12:26848538-26869175|circ.1438	-	5	45,96,147,84,99	0,15567,19693,20146,20538	4	ITPR2	NM_002223	10,9,8,7,6	chr12:26839565-26848538|chr12:26869175-26875329	5	5	0	0	12p11.23
chr3:191074876-191087825|circ.1439	+	4	63,127,91,118	0,910,3981,12831	2	CCDC50	NM_174908	2,3,4,5	chr3:191047512-191074876|chr3:191087825-191097947	0	0	3	2	3q28
chr5:138979956-138994551|circ.1440	+	4	64,32,78,106	0,14214,14325,14489	14	UBE2D2	NM_003339	2,3,4,5	chr5:138941400-138979956|chr5:138994551-139002952	19	17	10	16	5q31.2
chr17:45668082-45682918|circ.1447	+	8	165,105,61,110,64,140,135,220	0,1239,1768,5636,8959,10891,13198,14616	2	NPEPPS	NM_006310	10,11,12,13,14,15,16,17	chr17:45664710-45668082|chr17:45682918-45689825	4	1	0	1	17q21.32
chr8:17125766-17143936|circ.1450	+	9	115,101,226,71,128,59,69,144,81	0,598,6475,8139,11770,11981,12117,16215,18089	3	VPS37A	NM_001145152	2,3,4,5,6,7,8,9,10	chr8:17104878-17125766|chr8:17143936-17152495	0	11	0	7	8p22
chr6:155504370-155504634|circ.1456	+	1	264	0	2	TIAM2	NM_012454	13	chr6:155503452-155504370|chr6:155504634-155532337	0	0	0	4	6q25.3
chr9:35546426-35548532|circ.1462	+	1	2106	0	6	RUSC2	NM_014806	2	chr9:35490169-35546426|chr9:35548532-35555056	12	9	23	42	9p13.3
chr4:52729602-52765544|circ.1463	+	7	71,40,115,92,71,92,109	0,233,10834,14326,23131,28323,35833	2	DCUN1D4	NM_001040402	2,3,4,5,6,7,8	chr4:52709433-52729602|chr4:52765544-52777235	7	14	5	4	4q12
chr17:59853761-59858366|circ.1469	-	3	162141166	0,3860,4439	4	BRIP1	NM_032043	14,13,12	chr17:59821952-59853761|chr17:59858366-59861630	18	33	1	2	17q23.2
chr9:137293477-137313651|circ.1472	+	5	251151180170130	0,6517,7308,15526,20044	3	RXRA	NM_002957	2,3,4,5,6	chr9:137218505-137293477|chr9:137313651-137320953	3	4	0	0	9q34.2
chr3:32774914-32778982|circ.1473	+	3	122,177,81	0,1377,3987	2	CNOT10	NM_015442	11,12,13	chr3:32769362-32774914|chr3:32778982-32800949	5	8	7	13	3p22.3
chr1:94953097-94956803|circ.1478	+	6	70,98,92,92,73,64	0,152,350,2183,2361,3642	2	ABCD3	NM_002858	11,12,13,14,15,16	chr1:94948795-94953097|chr1:94956803-94964157	4	1	1	0	1p21.3
chr17:58299769-58303592|circ.1481	-	3	141176193	0,1002,3630	2	USP32	NM_032582	15,14,13	chr17:58297148-58299769|chr17:58303592-58313498	2	9	0	0	17q23.2
chr10:12123470-12129728|circ.1488	+	3	156212195	0,3068,6063	2	DHTKD1	NM_018706	2,3,4	chr10:12111186-12123470|chr10:12129728-12130984	4	2	0	2	10p14
chr8:109462051-109462721|circ.1490	+	2	114,65	0,605	12	EMC2	NM_014673	2,3	chr8:109455927-109462051|chr8:109462721-109465290	23	32	2	0	8q23.1
chr14:55462320-55467710|circ.1494	-	3	211142107	0,4900,5283	1	WDHD1	NM_001008396	10,9,8	chr14:55458118-55462320|chr14:55467710-55468810	1	3	4	0	14q22.2
chr11:129979323-129980556|circ.1497	+	2	174124	0,1109	3	APLP2	NM_001142276	2,3	chr11:129939977-129979323|chr11:129980556-129990600	3	5	18	10	11q24.3
chr3:33725850-33738425|circ.1501	-	5	98,76,92,104,79	0,2701,3918,5470,12496	8	CLASP2	NM_015097	6,5,4,3,2	chr3:33705007-33725850|chr3:33738425-33759299	16	25	23	20	3p22.3
chr3:196863412-196876667|circ.1503	-	5	137,170,125,51,54	0,1680,3598,6176,13201	1	DLG1	NM_001204387	6,5,4,3,2	chr3:196857542-196863412|chr3:196876667-196910445	1	3	7	22	3q29
chr4:152375852-152403800|circ.1506	+	2	108125	0,27823	2	FAM160A1	NM_001109977	2,3	chr4:152330617-152375852|chr4:152403800-152487289	3	8	2	3	4q31.3
chr10:71243446-71258152|circ.1507	+	4	186,75,96,117	0,1450,11903,14589	8	TSPAN15	NM_012339	2,3,4,5	chr10:71211446-71243446|chr10:71258152-71264193	14	6	0	1	10q22.1
chr14:102506572-102507010|circ.1511	+	2	175,76	0,362	14	DYNC1H1	NM_001376	63,64	chr14:102506069-102506572|chr14:102507010-102507910	33	43	30	44	14q32.31
chr3:179472519-179483636|circ.1512	+	5	123,27,144,167,154	0,2320,6380,9270,10963	3	USP13	NM_003940	15,16,17,18,19	chr3:179470161-179472519|chr3:179483636-179499526	3	0	0	2	3q26.33
chr2:101874252-101879153|circ.1514	+	2	165153	0,4748	2	CNOT11	NM_017546	2,3	chr2:101869940-101874252|chr2:101879153-101881306	2	4	2	0	2q11.2
chr4:83799882-83802075|circ.1518	-	2	199124	0,2069	1	SEC31A	NM_001077206	4,3	chr4:83796975-83799882|chr4:83802075-83803010	5	1	0	3	4q21.22
chr2:209141435-209153542|circ.1522	+	4	119,172,208,90	0,825,9014,12017	2	PIKFYVE	NM_001178000	4,5,6,7	chr2:209138457-209141435|chr2:209153542-209163364	0	2	0	3	2q34
chr9:123199572-123210404|circ.1524	-	4	233574123232	0,2104,6325,10600	2	CDK5RAP2	NM_001011649	25,24,23,22	chr9:123185019-123199572|chr9:123210404-123215733	3	8	4	3	9q33.2
chr7:138738196-138740041|circ.1542	-	3	131,131,91	0,514,1754	2	ZC3HAV1	NM_020119	12,11,10	chr7:138732599-138738196|chr7:138740041-138745781	0	6	0	0	7q34
chr20:34430494-34451322|circ.1548	+	4	172,85,80,388	0,4777,15729,20440	2	PHF20	NM_016436	3,4,5,6	chr20:34389527-34430494|chr20:34451322-34457359	0	2	0	2	20q11.23
chr3:33648082-33686395|circ.1549	-	9	168,78,60,71,136,146,93,80,147	0,793,1976,5410,13012,15544,20397,25701,38166	1	CLASP2	NM_001207044	10,9,8,7,6,5,4,3,2	chr3:33645701-33648082|chr3:33686395-33700465	0	3	1	2	3p22.3
chr11:32948702-32956981|circ.1550	+	3	1131623693	0,805,4586	9	QSER1	NM_001076786	2,3,4	chr11:32914880-32948702|chr11:32956981-32975402	39	51	70	89	11p13
chr20:61291763-61292527|circ.1551	+	2	122112	0,652	5	SLCO4A1	NM_016354	4,5	chr20:61290119-61291763|chr20:61292527-61296285	11	1	0	0	20q13.33
chr10:19676456-19678538|circ.1552	+	2	246158	0,1924	3	MALRD1	NM_001142308	27,28	chr10:19641226-19676456|chr10:19678538-19739235	6	17	0	0	10p12.31
chr2:136505836-136519481|circ.1554	+	5	103,29,119,175,94	0,5272,5892,7250,13551	11	UBXN4	NM_014607	2,3,4,5,6	chr2:136499581-136505836|chr2:136519481-136527338	13	23	3	2	2q21.3
chr6:64404470-64410356|circ.1566	+	4	184145157117	0,3642,3868,5769	2	PHF3	NM_001290259	7,8,9,10	chr6:64401933-64404470|chr6:64410356-64412397	2	4	0	0	6q12
chr3:57276883-57282379|circ.1584	+	4	59,147,83,159	0,3220,4539,5337	2	APPL1	NM_012096	7,8,9,10	chr3:57276170-57276883|chr3:57282379-57283387	0	2	19	10	3p14.3
chr9:115014957-115060196|circ.1585	-	5	111,165,147,170,76	0,9757,15371,23166,45163	8	PTBP3	NM_001244898	6,5,4,3,2	chr9:115013383-115014957|chr9:115060196-115095063	0	0	8	5	9q32
chr4:143066992-143114348|circ.1589	-	4	157204178109	0,14518,27792,47247	2	INPP4B	NM_001101669	18,17,16,15	chr4:143045913-143066992|chr4:143114348-143129577	3	3	0	0	4q31.21
chr2:101521194-101554304|circ.1597	+	4	54,149,92,90	0,20413,28177,33020	2	NPAS2	NM_002518	2,3,4,5	chr2:101436876-101521194|chr2:101554304-101564696	0	0	5	4	2q11.2
chr8:141285756-141301177|circ.1600	-	4	164,133,127,86	0,8231,11950,15335	10	TRAPPC9	NM_001160372	15,14,13,12	chr8:141263028-141285756|chr8:141301177-141310567	19	12	3	0	8q24.3
chr1:220154719-220180680|circ.1610	-	11	80,73,210,52,263,234,360,118,113,208,137	0,1394,1811,2828,5764,7212,15605,19760,23870,24728,25824	2	EPRS	NM_004446	24,23,22,21,20,19,18,17,16,15,14	chr1:220154199-220154719|chr1:220180680-220184287	6	0	0	0	1q41
chr1:113655100-113662145|circ.1612	+	4	282450150291	0,1948,3808,6754	2	LRIG2	NM_001312686	15,16,17,18	chr1:113653184-113655100|chr1:113662145-113666496	0	5	1	0	1p13.2
chr10:65326097-65359043|circ.1616	+	4	73,77,121,114	0,28440,31686,32832	2	REEP3	NM_001001330	2,3,4,5	chr10:65281337-65326097|chr10:65359043-65369946	4	4	0	0	10q21.3
chr2:170411633-170419860|circ.1619	-	4	132111399126	0,2063,5263,8101	3	FASTKD1	NM_001281476	7,6,5,4	chr2:170403214-170411633|chr2:170419860-170425693	0	5	2	0	2q31.1
chr2:197777605-197784874|circ.1632	-	3	172176154	0,3536,7115	5	PGAP1	NM_024989	4,3,2	chr2:197767466-197777605|chr2:197784874-197791193	10	1	0	5	2q33.1
chr9:110062421-110087285|circ.1633	+	8	82,80,269,56,128,136,128,171	0,1894,6238,11541,18611,21842,23749,24693	15	RAD23B	NM_002874	2,3,4,5,6,7,8,9	chr9:110045976-110062421|chr9:110087285-110091823	37	52	18	17	9q31.2
chr7:24784180-24789412|circ.1636	-	2	193230	0,5002	2	DFNA5	NM_001127453	3,2	chr7:24758837-24784180|chr7:24789412-24797014	0	0	4	1	7p15.3
chr16:2378453-2379855|circ.1638	-	2	305207	0,1195	5	ABCA3	NM_001089	3,2	chr16:2376493-2378453|chr16:2379855-2390573	5	2	0	0	16p13.3
chr4:3475132-3487385|circ.1639	+	3	231190120	0,2936,12133	2	DOK7	NM_001164673	3,4,5	chr4:3465278-3475132|chr4:3487385-3491403	4	1	0	0	4p16.3
chr9:136277418-136278041|circ.1640	-	2	194144	0,479	17	REXO4	NM_001279350	4,3	chr9:136276193-136277418|chr9:136278041-136279784	25	12	16	20	9q34.2
chr10:31749965-31791437|circ.1645	+	2	201162	0,41310	1	ZEB1	NM_001174093	2,3	chr10:31608221-31749965|chr10:31791437-31799600	0	0	7	2	10p11.22
chr14:45478115-45496677|circ.1646	+	4	233,101,90,176	0,3062,16870,18386	2	FAM179B	NM_001308120	6,7,8,9	chr14:45475470-45478115|chr14:45496677-45497378	0	2	2	1	14q21.2
chr12:93192667-93202932|circ.1657	-	4	195102331140	0,2708,3512,10125	2	EEA1	NM_003566	21,20,19,18	chr12:93181825-93192667|chr12:93202932-93205054	3	3	7	3	12q22
chr17:20921254-20931987|circ.1658	-	4	170102114133	0,1142,3171,10600	2	USP22	NM_015276	5,4,3,2	chr17:20919212-20921254|chr17:20931987-20945977	7	0	1	1	17p11.2
chr14:55433192-55434112|circ.1665	-	2	132115	0,805	2	WDHD1	NM_001008396	17,16	chr14:55429890-55433192|chr14:55434112-55448257	2	2	0	0	14q22.2
chr9:140611077-140638542|circ.1678	+	4	557181158189	0,11723,26745,27276	3	EHMT1	NM_001145527	3,4,5,6	chr9:140605482-140611077|chr9:140638542-140646782	3	9	0	0	9q34.3
chr6:20546576-20548936|circ.1680	+	2	178113	0,2247	2	CDKAL1	NM_017774	3,4	chr6:20535625-20546576|chr6:20548936-20649523	3	3	2	3	6p22.3
chr2:62100136-62110683|circ.1686	-	8	111,97,140,133,122,143,109,90	0,195,3093,3918,4391,5867,7284,10457	5	CCT4	NM_006430	10,9,8,7,6,5,4,3	chr2:62099723-62100136|chr2:62110683-62112154	5	6	0	2	2p15
chr14:23416379-23424385|circ.1688	-	8	69,131,146,97,135,132,143,77	0,430,697,3143,4384,5157,5370,7929	1	HAUS4	NM_001166269	9,8,7,6,5,4,3,2	chr14:23415917-23416379|chr14:23424385-23426124	1	0	2	3	14q11.2
chr10:127431626-127442414|circ.1699	+	7	2.19224e+20	0,2649,4478,4805,6354,9741,10636	1	EDRF1	NM_001202438	18,19,20,21,22,23,24	chr10:127429770-127431626|chr10:127442414-127451869	2	1	2	4	10q26.13
chr1:150921597-150923957|circ.1701	+	4	157156633117	0,248,1336,2243	3	SETDB1	NM_001145415	11,12,13,14	chr1:150919488-150921597|chr1:150923957-150931653	3	2	0	0	1q21.3
chr15:66641397-66644545|circ.1703	-	3	64,123,79	0,255,3069	2	TIPIN	NM_001289986	5,4,3	chr15:66633694-66641397|chr15:66644545-66645152	2	2	0	0	15q22.31
chr17:57955463-57958471|circ.1704	-	2	232217	0,2791	2	TUBD1	NM_001193609	5,4	chr17:57944110-57955463|chr17:57958471-57963443	2	2	0	0	17q23.1
chr18:39623696-39629569|circ.1707	+	2	85,75	0,5798	2	PIK3C3	NM_001308020	19,20	chr18:39620705-39623696|chr18:39629569-39637846	4	0	7	2	18q12.3
chr6:152163731-152163922|circ.1718	+	1	191	0	5	ESR1	NM_001122742	4	chr6:152129499-152163731|chr6:152163922-152201789	14	3	0	0	6q25.1
chr3:155611306-155629068|circ.1725	+	6	182,115,98,104,194,166	0,4409,10345,12642,17174,17596	10	GMPS	NM_003875	2,3,4,5,6,7	chr3:155588686-155611306|chr3:155629068-155632207	20	15	3	5	3q25.31
chr4:3475132-3478269|circ.1750	+	2	231201	0,2936	5	DOK7	NM_173660	3,4	chr4:3465278-3475132|chr4:3478269-3487265	10	9	0	0	4p16.3
chr16:11940357-11944275|circ.1754	-	4	102149139140	0,194,1167,3778	3	RSL1D1	NM_015659	5,4,3,2	chr16:11935857-11940357|chr16:11944275-11945264	9	0	2	0	16p13.13
chr8:141856358-141889736|circ.1759	-	4	63,80,88,167	0,339,18052,33211	7	PTK2	NM_001199649	7,6,5,4	chr8:141840625-141856358|chr8:141889736-141900641	18	8	3	4	8q24.3
chr9:96392251-96398807|circ.1760	+	2	86115	0,6441	2	PHF2	NM_005392	2,3	chr9:96339153-96392251|chr9:96398807-96407910	2	2	1	2	9q22.31
chr9:103070781-103072661|circ.1762	-	2	182,81	0,1799	3	TEX10	NM_001161584	13,12	chr9:103066067-103070781|chr9:103072661-103082546	3	2	2	1	9q31.1
chr13:96622365-96651561|circ.1766	-	7	151,92,61,100,101,73,97	0,2468,13692,16221,19861,25951,29099	2	UGGT2	NM_020121	12,11,10,9,8,7,6	chr13:96601708-96622365|chr13:96651561-96665560	6	16	8	13	13q32.1
chr12:69644908-69656342|circ.1771	+	9	2.10104e+26	0,1922,5568,6603,6906,7461,8299,8915,11244	54	CPSF6	NM_001300947	2,3,4,5,6,7,8,9,10	chr12:69633486-69644908|chr12:69656342-69663291	150	149	33	42	12q15
chr8:53580580-53599527|circ.1780	-	7	1.7143e+20	0,5824,8348,15528,15866,17378,18832	2	RB1CC1	NM_001083617	8,7,6,5,4,3,2	chr8:53574279-53580580|chr8:53599527-53626634	0	0	0	4	8q11.23
chr4:40936472-40947087|circ.1785	-	4	61,86,63,206	0,158,621,10409	18	APBB2	NM_001166050	10,9,8,7	chr4:40895428-40936472|chr4:40947087-41015599	35	49	9	13	4p14
chr10:22880557-22898646|circ.1789	-	3	153,97,98	0,16298,17991	1	PIP4K2A	NM_005028	4,3,2	chr10:22862386-22880557|chr10:22898646-23003111	5	8	0	1	10p12.2
chr3:72881519-72893574|circ.1797	-	4	113,155,123,65	0,8676,9911,11990	6	SHQ1	NM_018130	5,4,3,2	chr3:72873702-72881519|chr3:72893574-72897348	6	3	2	0	3p13
chr16:68155889-68217269|circ.1805	+	7	1135,163,200,173,141,56,127	0,4461,35882,44856,52387,59488,61253	2	NFATC3	NM_004555	2,3,4,5,6,7,8	chr16:68119687-68155889|chr16:68217269-68224670	0	0	2	2	16q22.1
chr1:151400298-151414681|circ.1817	-	6	1.92291e+17	0,300,1780,2843,13105,14258	2	POGZ	NM_001194937	7,6,5,4,3,2	chr1:151397537-151400298|chr1:151414681-151431627	2	2	0	5	1q21.3
chr17:35640167-35646430|circ.1827	-	3	139133111	0,1571,6152	4	ACACA	NM_198838	4,3,2	chr17:35634898-35640167|chr17:35646430-35656204	5	1	5	2	17q12
chr20:46267751-46271128|circ.1831	+	4	195246127172	0,569,917,3205	1	NCOA3	NM_001174087	14,15,16,17	chr20:46266527-46267751|chr20:46271128-46275816	3	2	0	0	20q13.12
chr6:44900389-44922344|circ.1841	-	3	111108113	0,20657,21842	2	SUPT3H	NM_001261823	9,8,7	chr6:44797594-44900389|chr6:44922344-44929489	3	3	0	0	6p21.1
chr1:246754813-246755243|circ.1848	+	1	430	0	2	CNST	NM_001139459	2	chr1:246730091-246754813|chr1:246755243-246784730	3	1	2	0	1q44
chr2:32716491-32718734|circ.1849	+	2	134128	0,2115	1	BIRC6	NM_016252	44,45	chr2:32715218-32716491|chr2:32718734-32724613	3	1	2	1	2p22.3
chr7:50737418-50823753|circ.1851	-	4	142,223,88,170	0,4714,34099,86165	1	GRB10	NM_001001555	5,4,3,2	chr7:50694675-50737418|chr7:50823753-50860920	2	4	3	12	7p12.1
chr12:90013775-90029028|circ.1852	-	8	242,243,215,162,39,141,126,255	0,1550,4184,6455,7679,10506,14779,14998	2	ATP2B1	NM_001001323	10,9,8,7,6,5,4,3	chr12:90010816-90013775|chr12:90029028-90035934	3	14	3	3	12q21.33
chr2:215645283-215661841|circ.1854	-	3	950,149,57	0,11737,16501	7	BARD1	NM_000465	4,3,2	chr2:215634036-215645283|chr2:215661841-215674135	8	28	11	11	2q35
chr19:17212469-17213367|circ.1855	+	1	898	0	32	MYO9B	NM_001130065	2	chr19:17186684-17212469|chr19:17213367-17256206	51	14	36	71	19p13.11
chr11:120345268-120348235|circ.1856	+	5	76,168,88,87,80	0,780,2101,2659,2887	15	ARHGEF12	NM_001198665	31,32,33,34,35	chr11:120343836-120345268|chr11:120348235-120348864	34	33	32	19	11q23.3
chr5:19838867-19839351|circ.1862	-	1	484	0	4	CDH18	NM_001291957	3	chr5:19747345-19838867|chr5:19839351-19878102	0	7	0	0	5p14.3
chr8:98725889-98735263|circ.1867	+	3	108141157	0,5387,9217	4	MTDH	NM_178812	9,10,11	chr8:98718978-98725889|chr8:98735263-98736827	7	10	2	2	8q22.1
chr11:33358620-33363232|circ.1869	+	5	120,87,185,160,124	0,1682,2275,3893,4488	1	HIPK3	NM_001278163	4,5,6,7,8	chr11:33350179-33358620|chr11:33363232-33368838	1	2	0	3	11p13
chr8:618597-624047|circ.1872	-	2	195759	0,4691	1	ERICH1	NM_001303100	5,4	chr8:566581-618597|chr8:624047-642477	1	1	11	10	8p23.3
chr1:52975267-52992045|circ.1873	-	3	117164811	0,6295,15967	1	ZCCHC11	NM_001009881	4,3,2	chr1:52962855-52975267|chr1:52992045-53018602	4	0	8	10	1p32.3
chr2:72786581-72802797|circ.1883	-	2	69177	0,16039	2	EXOC6B	NM_001321729	8,7	chr2:72742255-72786581|chr2:72802797-72945231	4	2	3	4	2p13.2
chr16:28157414-28167848|circ.1889	-	3	110127454	0,6565,9980	2	XPO6	NM_001270940	10,9,8	chr16:28146645-28157414|chr16:28167848-28177828	3	2	2	2	16p11.2
chr6:108222573-108246136|circ.1893	-	11	148,155,93,133,95,109,51,59,62,113,115	0,1474,3259,5078,5313,7557,9976,11346,11996,20427,23448	5	SEC63	NM_007214	13,12,11,10,9,8,7,6,5,4,3	chr6:108218935-108222573|chr6:108246136-108250618	5	0	3	2	6q21
chr3:129546645-129551669|circ.1894	-	2	706,53	0,4971	17	TMCC1	NM_001017395	3,2	chr3:129390107-129546645|chr3:129551669-129599151	36	36	2	2	3q22.1
chr3:141115100-141122873|circ.1895	+	2	245105	0,7668	1	ZBTB38	NM_001080412	6,7	chr3:141105779-141115100|chr3:141122873-141161230	1	0	0	4	3q23
chr10:125771848-125806240|circ.1898	-	6	1.48157e+18	0,8923,26182,29968,32247,33334	2	CHST15	NM_015892	7,6,5,4,3,2	chr10:125769855-125771848|chr10:125806240-125851839	3	4	0	0	10q26.13
chr2:9419445-9437574|circ.1899	+	2	73146	0,17983	2	ASAP2	NM_001135191	2,3	chr2:9347359-9419445|chr2:9437574-9458652	0	4	10	2	2p25.1
chrX:135323318-135326954|circ.1905	-	2	118164	0,3472	4	MAP7D3	NM_001173517	5,4	chrX:135318498-135323318|chrX:135326954-135328223	0	0	12	19	Xq26.3
chr2:198324655-198327455|circ.1908	+	2	150193	0,2607	2	COQ10B	NM_025147	2,3	chr2:198318388-198324655|chr2:198327455-198334793	0	2	3	0	2q33.1
chr11:68363564-68370960|circ.1909	+	4	122154107151	0,4244,5766,7245	2	PPP6R3	NM_001164160	19,20,21,22	chr11:68359174-68363564|chr11:68370960-68377078	4	3	4	0	11q13.2
chr20:40141484-40162209|circ.1913	-	3	150148521	0,1959,20204	2	CHD6	NM_032221	5,4,3	chr20:40127997-40141484|chr20:40162209-40179943	5	10	0	0	20q12
chr22:46125304-46136418|circ.1916	+	3	166109170	0,9306,10944	40	ATXN10	NM_001167621	6,7,8	chr22:46114373-46125304|chr22:46136418-46202838	86	84	22	27	22q13.31
chr3:122160884-122172848|circ.1918	-	5	79,164,100,89,132	0,7536,9496,9938,11832	4	KPNA1	NM_002264	10,9,8,7,6	chr3:122156142-122160884|chr3:122172848-122180070	5	3	0	1	3q21.1
chr17:3969740-3976050|circ.1921	-	4	94,80,241,149	0,716,4237,6161	10	ZZEF1	NM_015113	28,27,26,25	chr17:3968123-3969740|chr17:3976050-3977443	10	7	2	5	17p13.2
chr19:5604593-5604947|circ.1925	-	2	113150	0,204	11	SAFB2	NM_014649	11,10	chr19:5600271-5604593|chr19:5604947-5610005	27	32	17	25	19p13.3
chr2:74392344-74399879|circ.1926	-	3	134,94,167	0,1796,7368	4	MOB1A	NM_001317111	4,3,2	chr2:74386381-74392344|chr2:74399879-74405241	7	2	1	2	2p13.1
chr20:45905057-45919018|circ.1928	-	5	482,116,78,56,88	0,5788,7257,10915,13873	7	ZMYND8	NM_001281771	11,10,9,8,7	chr20:45891172-45905057|chr20:45919018-45920539	11	0	0	0	20q13.12
chr6:149699153-149700654|circ.1930	+	1	1501	0	2	TAB2	NM_001292035	3	chr6:149539912-149699153|chr6:149700654-149718739	2	0	3	4	6q25.1
chr10:116879948-117001514|circ.1933	+	9	84,114,129,209,175,88,256,184,155	0,1514,7408,9140,39852,45369,50846,95506,121411	2	ATRNL1	NM_207303	2,3,4,5,6,7,8,9,10	chr10:116853802-116879948|chr10:117001514-117024669	0	0	5	2	10q25.3
chr9:115013208-115015068|circ.1936	-	2	175111	0,1749	2	PTBP3	NM_001244898	7,6	chr9:114997177-115013208|chr9:115015068-115024714	6	2	3	23	9q32
chr9:111812562-111826847|circ.1937	-	5	146,123,132,99,91	0,287,6908,10071,14194	9	TMEM245	NM_032012	14,13,12,11,10	chr9:111800397-111812562|chr9:111826847-111835635	20	12	4	14	9q31.3
chr2:10931920-10933328|circ.1940	-	2	131107	0,1301	4	PDIA6	NM_001282707	7,6	chr2:10930959-10931920|chr2:10933328-10937206	4	4	2	0	2p25.1
chr2:73659325-73682422|circ.1948	+	3	946105134	0,15764,22963	13	ALMS1	NM_015120	7,8,9	chr2:73653681-73659325|chr2:73682422-73716760	33	49	2	0	2p13.1
chr1:215749243-215752480|circ.1949	+	4	74,59,81,138	0,1769,2100,3099	14	KCTD3	NM_001319294	4,5,6,7	chr1:215747461-215749243|chr1:215752480-215753251	26	18	4	5	1q41
chr2:44190726-44202356|circ.1950	-	6	1.19108e+17	0,10019,10207,10562,11026,11503	8	LRPPRC	NM_133259	12,11,10,9,8,7	chr2:44187773-44190726|chr2:44202356-44203281	8	15	4	2	2p21
chr5:126140467-126161799|circ.1954	+	8	1.57126e+23	0,795,5404,6997,14146,16134,18005,21212	4	LMNB1	NM_005573	2,3,4,5,6,7,8,9	chr5:126113559-126140467|chr5:126161799-126168385	9	11	1	0	5q23.2
chr10:128768965-128788867|circ.1955	+	5	84,41,56,97,149	0,7246,11216,16819,19753	22	DOCK1	NM_001290223	2,3,4,5,6	chr10:128594132-128768965|chr10:128788867-128795011	47	62	15	14	10q26.2
chr2:86968049-86980681|circ.1963	+	3	143135101	0,10969,12531	6	RMND5A	NM_022780	2,3,4	chr2:86947932-86968049|chr2:86980681-86992149	16	22	3	11	2p11.2
chr12:64456696-64458999|circ.1975	+	2	222102	0,2201	2	SRGAP1	NM_020762	7,8	chr12:64437355-64456696|chr12:64458999-64472698	2	8	2	2	12q14.2
chr18:12999419-13059311|circ.1982	+	20	168,126,176,53,121,149,136,125,340,144,65,210,127,131,823,127,172,919,149,231	0,2036,9035,13552,15907,17767,19059,19661,30242,31044,37816,38949,41409,42783,49438,50344,53498,56359,58164,59661	4	CEP192	NM_032142	2,3,4,5,6,7,8,9,10,11,12,13,14,15,16,17,18,19,20,21	chr18:12991436-12999419|chr18:13059311-13067829	4	6	0	5	18p11.21
chr3:32745359-32750312|circ.1990	+	3	95162151	0,943,4802	4	CNOT10	NM_001256741	2,3,4	chr3:32726974-32745359|chr3:32750312-32754718	7	3	1	2	3p22.3
chr9:124751473-124752049|circ.1993	-	1	576	0	1	TTLL11	NM_001139442	4	chr9:124737258-124751473|chr9:124752049-124794001	0	1	2	4	9q33.2
chr5:56152426-56161804|circ.1994	+	5	151201201117149	0,3115,8134,8740,9229	7	MAP3K1	NM_005921	2,3,4,5,6	chr5:56111882-56152426|chr5:56161804-56167736	2	10	2	5	5q11.2
chr17:76866979-76870001|circ.1995	-	2	109101	0,2921	1	TIMP2	NM_003255	3,2	chr17:76853728-76866979|chr17:76870001-76921040	1	0	6	1	17q25.3
chr12:81593119-81627250|circ.1999	+	5	104,96,64,82,123	0,17560,20672,31716,34008	2	ACSS3	NM_024560	9,10,11,12,13	chr12:81568718-81593119|chr12:81627250-81647085	2	14	0	0	12q21.31
chr14:23375403-23380612|circ.2001	-	4	174,48,113,76	0,2138,3288,5133	10	RBM23	NM_001077351	5,4,3,2	chr14:23374868-23375403|chr14:23380612-23388207	18	19	21	6	14q11.2
chr4:108552786-108581228|circ.2003	-	6	2.30269e+17	0,13171,21860,23064,25265,28328	2	PAPSS1	NM_005443	11,10,9,8,7,6	chr4:108535543-108552786|chr4:108581228-108603170	2	5	0	0	4q25
chr19:41242890-41243674|circ.2006	+	2	102,72	0,712	18	ITPKC	NM_025194	5,6	chr19:41239269-41242890|chr19:41243674-41245261	45	25	6	8	19q13.2
chr11:47804624-47808106|circ.2010	-	3	126142102	0,1849,3380	3	NUP160	NM_015231	34,33,32	chr11:47801999-47804624|chr11:47808106-47809733	5	0	1	2	11p11.2
chr13:60544077-60566717|circ.2012	-	8	115,309,105,65,119,117,119,111	0,908,4408,10851,13825,21214,22124,22529	3	DIAPH3	NM_001258366	16,15,14,13,12,11,10,9	chr13:60499004-60544077|chr13:60566717-60582677	0	5	0	10	13q21.2
chr17:57076741-57161450|circ.2014	-	20	79,117,119,190,129,309,195,86,137,216,115,180,77,82,51,125,68,124,123,88	0,2217,12947,16229,17915,29034,32515,42432,48302,49797,51833,57494,61651,63186,64974,71442,76266,80373,81716,84621	2	TRIM37	NM_001005207	24,23,22,21,20,19,18,17,16,15,14,13,12,11,10,9,8,7,6,5	chr17:57060282-57076741|chr17:57161450-57165651	5	3	0	0	17q22
chr15:59204761-59205895|circ.2021	-	2	48198	0,936	4	SLTM	NM_001013843	5,4	chr15:59193486-59204761|chr15:59205895-59209133	17	15	3	6	15q22.1
chr17:66110562-66121621|circ.2023	+	2	104,91	0,10968	2	LINC00674	NR_027418	4,5	chr17:66102694-66110562|chr17:66121621-66121725	4	2	0	0	17q24.2
chr7:24659670-24720139|circ.2025	+	11	169,119,153,153,228,132,100,69,162,203,129	0,3614,21664,29560,30433,43538,45536,45969,48447,59079,60340	2	MPP6	NM_016447	2,3,4,5,6,7,8,9,10,11,12	chr7:24613212-24659670|chr7:24720139-24727056	2	2	2	1	7p15.3
chr15:76576097-76584854|circ.2027	-	5	69,102,111,100,83	0,1880,2614,4089,8674	4	ETFA	NM_000126	8,7,6,5,4	chr15:76566835-76576097|chr15:76584854-76584959	4	3	0	0	15q24.2
chr1:78177431-78181553|circ.2029	-	4	109,82,170,127	0,1453,2867,3995	1	USP33	NM_015017	22,21,20,19	chr1:78167156-78177431|chr1:78181553-78183551	4	4	4	7	1p31.1
chr14:51710573-51713938|circ.2031	+	3	116,46,129	0,1457,3236	2	TMX1	NM_030755	2,3,4	chr14:51707162-51710573|chr14:51713938-51716043	2	1	3	5	14q22.1
chr4:119252870-119259469|circ.2032	-	3	151179139	0,3757,6460	4	PRSS12	NM_003619	4,3,2	chr4:119239711-119252870|chr4:119259469-119273373	0	0	1	8	4q26
chr8:1824736-1857636|circ.2039	+	10	164,115,107,78,180,117,93,171,146,176	0,6064,9030,16998,17822,19762,21862,26710,29000,32724	1	ARHGEF10	NM_001308152	8,9,10,11,12,13,14,15,16,17	chr8:1817416-1824736|chr8:1857636-1871129	1	1	2	9	8p23.3
chr10:12130984-12136270|circ.2050	+	3	270172199	0,2527,5087	1	DHTKD1	NM_018706	5,6,7	chr10:12129728-12130984|chr10:12136270-12139682	3	2	2	0	10p14
chr5:38506006-38530768|circ.2062	-	8	1.7013e+23	0,598,4559,5885,17514,21250,22821,24601	2	LIFR	NM_001127671	9,8,7,6,5,4,3,2	chr5:38504223-38506006|chr5:38530768-38556435	4	3	0	0	5p13.1
chr11:73418464-73431944|circ.2073	-	4	94,112,106,54	0,8831,11365,13426	34	RAB6A	NM_001243719	6,5,4,3	chr11:73390765-73418464|chr11:73431944-73441809	76	71	39	57	11q13.4
chr4:1918597-1920350|circ.2087	+	2	167483	0,1270	3	WHSC1	NM_001042424	4,5	chr4:1906105-1918597|chr4:1920350-1932352	3	3	3	1	4p16.3
chr18:196636-204692|circ.2093	+	7	131,81,86,115,66,93,129	0,979,1410,2565,6243,6461,7927	7	USP14	NM_001037334	6,7,8,9,10,11,12	chr18:192900-196636|chr18:204692-209970	19	12	1	4	18p11.32
chr13:20304378-20356931|circ.2095	-	6	106,85,197,96,302,406	0,11326,21032,29084,42003,52147	7	PSPC1	NM_001042414	7,6,5,4,3,2	chr13:20283739-20304378|chr13:20356931-20357056	18	24	0	3	13q12.11
chr3:161077589-161077682|circ.2099	-	1	93	0	5	SPTSSB	NM_001040100	2	chr3:161064143-161077589|chr3:161077682-161089222	27	25	0	0	3q26.1
chr10:116879948-117093929|circ.2102	+	18	84,114,129,209,175,88,256,184,155,85,209,119,133,182,214,189,219,138	0,1514,7408,9140,39852,45369,50846,95506,121411,144721,146325,147854,160916,165777,179595,181416,195079,213843	2	ATRNL1	NM_207303	2,3,4,5,6,7,8,9,10,11,12,13,14,15,16,17,18,19	chr10:116853802-116879948|chr10:117093929-117154168	0	0	4	1	10q25.3
chr10:76598440-76603236|circ.2106	+	2	70879	0,3917	11	KAT6B	NM_001256468	2,3	chr10:76586543-76598440|chr10:76603236-76719727	26	28	12	14	10q22.2
chr2:30682417-30756180|circ.2111	+	4	171234169199	0,16850,66035,73564	4	LCLAT1	NM_001304445	2,3,4,5	chr2:30670249-30682417|chr2:30756180-30785011	4	3	0	0	2p23.1
chr16:56503914-56504703|circ.2113	+	2	80305	0,484	2	OGFOD1	NM_018233	9,10	chr16:56501930-56503914|chr16:56504703-56508739	2	0	0	2	16q12.2
chr2:36623756-36706837|circ.2117	+	6	1.74243e+17	0,44644,46001,67920,80275,82883	1	CRIM1	NM_016441	2,3,4,5,6,7	chr2:36583766-36623756|chr2:36706837-36726361	1	0	8	10	2p22.2
chr1:151139409-151139890|circ.2120	+	3	89,98,89	0,187,392	4	TNFAIP8L2-SCNM1	NM_001204848	3,4,5	chr1:151139017-151139409|chr1:151139890-151140619	9	17	6	12	1q21.3
chr2:183993014-183998351|circ.2134	+	3	171,128,58	0,2131,5279	6	NUP35	NM_001287584	3,4,5	chr2:183984842-183993014|chr2:183998351-184016235	14	11	1	0	2q32.1
chr7:72302181-72302378|circ.2149	+	1	197	0	2	SBDSP1	NR_001588	3	chr7:72301393-72302181|chr7:72302378-72304343	2	0	2	4	7q11.23
chr16:70765397-70765530|circ.2166	-	1	133	0	2	VAC14	NM_018052	14	chr16:70732714-70765397|chr16:70765530-70778325	13	11	0	0	16q22.1
chr20:34389412-34446303|circ.2167	+	4	115,172,85,80	0,41082,45859,56811	2	PHF20	NM_016436	2,3,4,5	chr20:34360001-34389412|chr20:34446303-34450934	2	0	1	5	20q11.23
chr3:126178495-126191148|circ.2168	-	6	85,686,171,131,79,153	0,1882,6502,11242,12320,12500	2	ZXDC	NM_025112	7,6,5,4,3,2	chr3:126160789-126178495|chr3:126191148-126193801	5	8	2	2	3q21.3
chr4:108603170-108615162|circ.2169	-	3	119139236	0,5024,11756	11	PAPSS1	NM_005443	5,4,3	chr4:108581228-108603170|chr4:108615162-108622326	29	19	10	1	4q25
chr19:16192722-16197350|circ.2172	+	2	134118	0,4510	8	TPM4	NM_001145160	3,4	chr19:16186982-16192722|chr19:16197350-16198836	19	9	2	5	19p13.12
chr14:74358729-74376133|circ.2181	+	8	182,136,51,219,192,151,182,90	0,1770,2332,4289,6044,11933,12875,17314	8	ZNF410	NM_001242924	2,3,4,5,6,7,8,9	chr14:74353618-74358729|chr14:74376133-74387682	8	21	6	2	14q24.3
chr8:101299728-101300495|circ.2184	-	1	767	0	6	RNF19A	NM_015435	3	chr8:101287389-101299728|chr8:101300495-101312755	6	1	0	5	8q22.2
chr6:129932677-129939997|circ.2187	-	3	78,92,166	0,4679,7154	3	ARHGAP18	NM_033515	8,7,6	chr6:129929197-129932677|chr6:129939997-129950497	0	0	3	2	6q22.33
chr11:108098321-108138069|circ.2189	+	16	102,113,146,165,166,239,164,170,372,195,96,226,126,126,90,172	0,181,1583,8075,16358,17193,19369,21338,23106,24242,25222,26219,28620,29886,31391,39576	2	ATM	NM_000051	2,3,4,5,6,7,8,9,10,11,12,13,14,15,16,17	chr11:108093913-108098321|chr11:108138069-108139136	2	2	5	1	11q22.3
chr18:76856475-76914555|circ.2193	+	6	174,151,114,109,59,52	0,13879,16765,29791,47326,58028	3	ATP9B	NM_001306085	2,3,4,5,6,7	chr18:76829529-76856475|chr18:76914555-76936812	3	4	3	0	18q23
chr16:68300495-68309152|circ.2201	+	3	129,87,559	0,7225,8098	10	SLC7A6	NM_001076785	2,3,4	chr16:68298479-68300495|chr16:68309152-68321648	23	3	3	11	16q22.1
chr21:45106684-45108121|circ.2203	+	2	132725	0,712	5	RRP1B	NM_015056	12,13	chr21:45105670-45106684|chr21:45108121-45110168	6	5	0	0	21q22.3
chr15:101775286-101775782|circ.2210	-	1	496	0	13	CHSY1	NM_014918	2	chr15:101719185-101775286|chr15:101775782-101791341	25	15	2	25	15q26.3
chr20:48466115-48472118|circ.2215	+	3	102,83,144	0,1183,5859	4	SLC9A8	NM_001260491	6,7,8	chr20:48461656-48466115|chr20:48472118-48479465	7	1	0	0	20q13.13
chr2:26486247-26500028|circ.2220	+	4	100,45,100,88	0,6573,10271,13693	4	HADHB	NM_000183	4,5,6,7	chr2:26477342-26486247|chr2:26500028-26501481	7	3	1	1	2p23.3
chr14:36064839-36104804|circ.2222	-	6	156,124,72,862,184,135	0,9952,29727,31456,38940,39830	2	RALGAPA1	NM_001283043	37,36,35,34,33,32	chr14:36041924-36064839|chr14:36104804-36121010	6	5	0	3	14q13.2
chr14:50941794-50971575|circ.2223	-	7	73,43,48,56,65,91,58	0,1051,1182,7284,10501,11027,29723	1	MAP4K5	NM_006575	9,8,7,6,5,4,3	chr14:50935500-50941794|chr14:50971575-50998659	1	0	4	3	14q22.1
chr7:148523560-148544397|circ.2225	-	7	1.64103e+20	0,695,2271,3259,6165,20028,20713	2	EZH2	NM_001203249	8,7,6,5,4,3,2	chr7:148516779-148523560|chr7:148544397-148580288	1	4	2	2	7q36.1
chr15:74948073-74948409|circ.2226	-	1	336	0	2	EDC3	NM_001142443	7	chr15:74932960-74948073|chr15:74948409-74963795	2	4	0	6	15q24.1
chr10:15838098-15889942|circ.2229	-	9	73,81,71,80,74,115,174,61,80	0,20735,25556,37530,38443,41104,45326,47112,51764	2	FAM188A	NM_001318330	10,9,8,7,6,5,4,3,2	chr10:15831318-15838098|chr10:15889942-15902204	4	5	3	2	10p13
chr6:160819010-160831878|circ.2230	+	4	104155169118	0,9062,10774,12750	5	SLC22A3	NM_021977	2,3,4,5	chr6:160769880-160819010|chr6:160831878-160857811	0	0	16	8	6q25.3
chr20:60831112-60838747|circ.2236	+	2	165,76	0,7559	6	OSBPL2	NM_001278649	2,3	chr20:60813653-60831112|chr20:60838747-60839684	6	11	0	0	20q13.33
chr1:155447676-155491409|circ.2239	-	2	4564519	0,43214	3	ASH1L	NM_018489	3,2	chr1:155429689-155447676|chr1:155491409-155531943	0	0	4	5	1q22
chr20:13539654-13568017|circ.2240	-	4	107,80,85,121	0,10499,21889,28242	2	TASP1	NM_017714	8,7,6,5	chr20:13514788-13539654|chr20:13568017-13604092	2	9	0	0	20p12.1
chr11:85707868-85742653|circ.2242	-	11	104,137,124,86,42,107,112,94,103,76,143	0,3817,4209,6540,10716,14204,15455,18044,25541,29465,34642	22	PICALM	NM_001008660	12,11,10,9,8,7,6,5,4,3,2	chr11:85695016-85707868|chr11:85742653-85779692	44	67	39	36	11q14.2
chr19:45766370-45766625|circ.2246	+	2	54,49	0,206	3	MARK4	NM_001199867	3,4	chr19:45762447-45766370|chr19:45766625-45767941	10	4	0	13	19q13.32
chr7:100417178-100417918|circ.2250	-	2	333156	0,584	9	EPHB4	NM_004444	6,5	chr7:100416266-100417178|chr7:100417918-100419892	10	0	2	4	7q22.1
chr7:24663284-24708279|circ.2254	+	8	119,153,153,228,132,100,69,162	0,18050,25946,26819,39924,41922,42355,44833	50	MPP6	NM_001303037	2,3,4,5,6,7,8,9	chr7:24613212-24663284|chr7:24708279-24718749	82	49	131	169	7p15.3
chr11:107965117-107966418|circ.2259	+	3	124176162	0,421,1139	2	CUL5	NM_003478	14,15,16	chr11:107960350-107965117|chr11:107966418-107968362	4	2	9	5	11q22.3
chr5:78952780-78964851|circ.2262	+	2	44137	0,11934	3	PAPD4	NM_001114393	12,13	chr5:78945013-78952780|chr5:78964851-78975401	3	1	1	3	5q14.1
chr10:1149541-1151207|circ.2273	+	2	235142	0,1524	3	WDR37	NM_014023	10,11	chr10:1142186-1149541|chr10:1151207-1170157	3	6	1	4	10p15.3
chr11:118352429-118353210|circ.2280	+	2	378,74	0,707	1	KMT2A	NM_001197104	7,8	chr11:118350953-118352429|chr11:118353210-118354897	3	2	0	0	11q23.3
chr12:50847242-50848200|circ.2282	+	2	213104	0,854	4	LARP4	NM_001170804	9,10	chr12:50835426-50847242|chr12:50848200-50854917	1	5	0	2	12q13.12
chr5:132400671-132406188|circ.2302	+	3	58141123	0,2437,5394	2	HSPA4	NM_002154	2,3,4	chr5:132388049-132400671|chr5:132406188-132408921	3	4	3	2	5q31.1
chr20:50290691-50292747|circ.2305	-	2	161,77	0,1979	12	ATP9A	NM_006045	11,10	chr20:50287796-50290691|chr20:50292747-50305602	30	25	0	0	20q13.2
chr14:31613316-31641328|circ.2309	-	11	147,135,77,264,223,171,139,175,115,99,77	0,696,4610,4786,5888,12729,13054,24187,25243,27750,27935	1	HECTD1	NM_015382	17,16,15,14,13,12,11,10,9,8,7	chr14:31611158-31613316|chr14:31641328-31642361	3	3	3	0	14q12
chr20:61833638-61835159|circ.2310	-	1	1521	0	2	YTHDF1	NM_017798	4	chr20:61828086-61833638|chr20:61835159-61845215	9	8	0	6	20q13.33
chr12:108136973-108140201|circ.2311	-	3	86119150	0,1346,3078	3	PRDM4	NM_012406	8,7,6	chr12:108136125-108136973|chr12:108140201-108145191	5	4	2	0	12q23.3
chr12:31604873-31652605|circ.2318	-	5	537,188,667,110,66	0,8254,27649,43870,47666	2	DENND5B	NM_001308339	7,6,5,4,3	chr12:31600703-31604873|chr12:31652605-31653326	2	11	0	0	12p11.21
chr1:151630710-151641111|circ.2324	+	5	193,65,105,79,164	0,2563,3931,7698,10237	5	SNX27	NM_030918	3,4,5,6,7	chr1:151611595-151630710|chr1:151641111-151655831	7	9	7	4	1q21.3
chr18:9195548-9221997|circ.2325	+	5	148147201143148	0,13106,16033,21207,26301	17	ANKRD12	NM_001083625	3,4,5,6,7	chr18:9182517-9195548|chr18:9221997-9254208	28	18	13	21	18p11.22
chr11:34218871-34226237|circ.2335	-	2	214147	0,7219	3	ABTB2	NM_145804	3,2	chr11:34194854-34218871|chr11:34226237-34378247	8	5	1	0	11p13
chr8:29195798-29197760|circ.2336	-	2	220146	0,1816	2	DUSP4	NM_057158	4,3	chr8:29194928-29195798|chr8:29197760-29202886	0	0	5	7	8p12
chr10:95430526-95447206|circ.2339	-	6	79,39,119,43,114,46	0,5883,10710,13286,14476,16634	2	FRA10AC1	NM_145246	13,12,11,10,9,8	chr10:95429625-95430526|chr10:95447206-95451765	0	0	2	2	10q23.33
chr7:129311268-129330386|circ.2345	+	3	115127141	0,6203,18977	2	NRF1	NM_001293163	3,4,5	chr7:129297414-129311268|chr7:129330386-129348914	0	2	0	2	7q32.2
chr17:58711213-58725443|circ.2347	+	2	125191	0,14039	43	PPM1D	NM_003620	3,4	chr17:58701110-58711213|chr17:58725443-58733959	87	60	3	2	17q23.2
chr21:17163820-17214859|circ.2357	+	14	163,87,138,77,74,149,128,96,162,227,71,229,201,143	0,8255,13619,17307,19635,27196,32537,33464,34702,35475,39029,39899,41846,50896	3	USP25	NM_001283041	5,6,7,8,9,10,11,12,13,14,15,16,17,18	chr21:17150346-17163820|chr21:17214859-17219981	4	9	1	5	21q21.1
chr4:166141085-166184511|circ.2366	+	4	126107122163	0,8873,18844,43263	22	KLHL2	NM_007246	2,3,4,5	chr4:166129054-166141085|chr4:166184511-166215510	43	41	17	10	4q32.3
chr1:154207066-154207767|circ.2371	+	2	169,96	0,605	4	UBAP2L	NM_001127320	5,6	chr1:154201201-154207066|chr1:154207767-154209041	2	5	2	4	1q21.3
chr8:42183487-42186732|circ.2386	+	2	128,91	0,3154	3	IKBKB	NM_001190720	19,20	chr8:42180012-42183487|chr8:42186732-42188431	3	3	3	0	8p11.21
chr1:151150476-151156969|circ.2395	-	2	145177	0,6316	2	VPS72	NM_001271087	5,4	chr1:151149540-151150476|chr1:151156969-151157981	4	1	0	4	1q21.3
chr4:2659529-2674099|circ.2396	+	6	7.81132e+16	0,1755,2009,5035,5306,14318	2	FAM193A	NM_001256666	6,7,8,9,10,11	chr4:2648559-2659529|chr4:2674099-2691232	2	11	7	3	4p16.3
chr11:85692171-85714494|circ.2401	-	8	100,31,132,108,104,137,124,86	0,616,743,2737,15697,19514,19906,22237	2	PICALM	NM_001008660	16,15,14,13,12,11,10,9	chr11:85689136-85692171|chr11:85714494-85718584	2	0	0	2	11q14.2
chr14:36147155-36194359|circ.2402	-	9	153,177,217,82,82,168,162,238,130	0,5859,6979,8592,10509,11886,43738,45077,47074	2	RALGAPA1	NM_001283043	22,21,20,19,18,17,16,15,14	chr14:36143915-36147155|chr14:36194359-36197567	2	2	0	0	14q13.2
chr9:5944870-5969436|circ.2427	-	3	90,80,1418	0,9145,23148	3	KIAA2026	NM_001017969	5,4,3	chr9:5929159-5944870|chr9:5969436-5988344	5	0	0	1	9p24.1
chr15:50867048-50867986|circ.2432	-	2	284,66	0,872	6	TRPM7	NM_001301212	34,33	chr15:50866916-50867048|chr15:50867986-50868065	8	6	2	0	15q21.2
chr2:172193962-172196064|circ.2446	-	2	50371	0,1731	22	METTL8	NM_001321154	5,4	chr2:172188377-172193962|chr2:172196064-172216931	29	31	4	8	2q31.1
chr1:46079767-46082065|circ.2452	+	5	86,74,189,167,57	0,197,917,1209,2241	3	NASP	NM_001195193	6,7,8,9,10	chr1:46078920-46079767|chr1:46082065-46082297	3	2	3	2	1p34.1
chr10:88227035-88233730|circ.2471	-	5	228,112,137,153,96	0,3713,4929,5333,6599	5	WAPL	NM_001318328	9,8,7,6,5	chr10:88221044-88227035|chr10:88233730-88256957	5	5	1	0	10q23.2
chr10:882342-890995|circ.2489	-	3	104,137,79	0,6529,8574	4	LARP4B	NM_015155	8,7,6	chr10:876917-882342|chr10:890995-909682	9	5	2	1	10p15.3
chr16:66971939-66973261|circ.2491	+	2	205142	0,1180	2	CES2	NM_003869	2,3	chr16:66969614-66971939|chr16:66973261-66974124	12	9	1	3	16q22.1
chr2:173423435-173431661|circ.2493	+	5	142,72,185,96,78	0,3512,5795,6270,8148	2	PDK1	NR_103731	2,3,4,5,6	chr2:173420447-173423435|chr2:173431661-173433468	2	5	0	0	2q31.1
chr4:96025558-96052663|circ.2500	+	7	160,103,103,97,139,193,298	0,10312,11277,19402,20575,25454,26807	4	BMPR1B	NM_001203	4,5,6,7,8,9,10	chr4:95917285-96025558|chr4:96052663-96069898	17	15	0	0	4q22.3
chr16:68155889-68160513|circ.2503	+	2	1135163	0,4461	103	NFATC3	NM_004555	2,3	chr16:68119687-68155889|chr16:68160513-68191771	238	179	80	161	16q22.1
chr20:16316570-16362392|circ.2504	-	6	90,123,51,97,1359,54	0,20404,34660,35739,42879,45768	5	KIF16B	NM_001199865	23,22,21,20,19,18	chr20:16293063-16316570|chr20:16362392-16385457	5	6	0	0	20p12.1
chr2:159459581-159490801|circ.2505	+	6	3.51322e+16	0,17920,18161,21808,28683,31000	2	PKP4	NM_001304971	4,5,6,7,8,9	chr2:159433895-159459581|chr2:159490801-159497138	2	3	0	0	2q24.1
chr5:66055536-66084622|circ.2530	+	2	154125	0,28961	9	MAST4	NM_001290228	2,3	chr5:65892846-66055536|chr5:66084622-66195778	29	40	0	0	5q12.3
chr7:23015828-23030758|circ.2531	-	6	96,116,81,180,102,79	0,483,1131,2059,7734,14851	1	FAM126A	NM_032581	7,6,5,4,3,2	chr7:23004150-23015828|chr7:23030758-23053543	0	1	7	14	7p15.3
chr7:16298014-16317851|circ.2541	-	3	93,93,98	0,530,19739	1	ISPD	NM_001101417	7,6,5	chr7:16255822-16298014|chr7:16317851-16341045	1	4	2	0	7p21.2
chr16:70598967-70601439|circ.2545	+	3	206157126	0,303,2346	8	SF3B3	NM_012426	19,20,21	chr16:70597953-70598967|chr16:70601439-70602185	8	11	10	12	16q22.1
chr3:119582265-119624699|circ.2551	-	3	187,96,98	0,12994,42336	9	GSK3B	NM_001146156	9,8,7	chr3:119562200-119582265|chr3:119624699-119631550	14	30	4	1	3q13.33
chr2:122514815-122520660|circ.2552	+	4	94,97,116,80	0,1470,4169,5765	5	TSN	NM_004622	2,3,4,5	chr2:122513421-122514815|chr2:122520660-122522709	11	4	0	0	2q14.3
chr10:46135263-46159290|circ.2555	-	6	148,241,68,76,102,301	0,8478,12150,13168,22764,23726	3	ZFAND4	NM_001282905	7,6,5,4,3,2	chr10:46122553-46135263|chr10:46159290-46167697	0	3	4	5	10q11.22
chr20:50286535-50287796|circ.2565	-	2	113143	0,1118	1	ATP9A	NM_006045	13,12	chr20:50273689-50286535|chr20:50287796-50290691	2	3	0	0	20q13.2
chr7:50737418-50742355|circ.2569	-	2	142223	0,4714	2	GRB10	NM_001001550	4,3	chr7:50694675-50737418|chr7:50742355-50771517	5	2	9	6	7p12.1
chr2:33245975-33246273|circ.2574	+	1	298	0	4	LTBP1	NM_206943	3	chr2:33174012-33245975|chr2:33246273-33335648	2	9	0	0	2p22.3
chr20:18278628-18287037|circ.2580	+	4	78,171,127,96	0,7023,7696,8313	10	ZNF133	NM_001282995	2,3,4,5	chr20:18269248-18278628|chr20:18287037-18295715	22	16	11	14	20p11.23
chr2:24181170-24207701|circ.2591	+	5	55139107138159	0,12975,18668,24595,26372	24	UBXN2A	NM_181713	2,3,4,5,6	chr2:24163518-24181170|chr2:24207701-24222541	60	57	26	10	2p23.3
chr3:100451351-100455560|circ.2610	+	2	165141	0,4068	3	TFG	NM_001007565	5,6	chr3:100447702-100451351|chr3:100455560-100463676	9	7	1	2	3q12.2
chr20:57268792-57276214|circ.2615	+	5	186,171,90,82,143	0,685,4947,5460,7279	2	STX16-NPEPL1	NR_037945	12,13,14,15,16	chr20:57266836-57268792|chr20:57276214-57280553	2	2	0	0	20q13.32
chr1:115276352-115280693|circ.2626	-	6	126,129,82,98,93,110	0,257,710,3026,3739,4231	2	CSDE1	NM_001007553	9,8,7,6,5,4	chr1:115275437-115276352|chr1:115280693-115282312	9	13	2	1	1p13.2
chr2:48678146-48692781|circ.2628	+	8	69,147,102,165,59,95,53,150	0,3587,7118,8746,9087,10130,13929,14485	2	PPP1R21	NM_001135629	2,3,4,5,6,7,8,9	chr2:48668149-48678146|chr2:48692781-48698225	9	5	0	3	2p16.3
chr9:138758301-138774924|circ.2629	-	3	81162263	0,15177,16360	12	CAMSAP1	NM_015447	4,3,2	chr9:138754454-138758301|chr9:138774924-138798845	39	32	12	25	9q34.3
chr3:47719687-47727660|circ.2632	-	3	114,72,122	0,2239,7851	3	SMARCC1	NM_003074	16,15,14	chr3:47718272-47719687|chr3:47727660-47730876	2	3	0	4	3p21.31
chr8:25224385-25227157|circ.2638	+	4	101,59,155,86	0,1322,1701,2686	1	DOCK5	NM_024940	31,32,33,34	chr8:25222220-25224385|chr8:25227157-25230074	1	4	0	0	8p21.2
chr17:7402357-7407110|circ.2642	+	11	125,211,210,169,95,204,223,184,172,106,206	0,242,1600,1901,2250,2487,2861,3479,4082,4346,4547	1	POLR2A	NM_000937	9,10,11,12,13,14,15,16,17,18,19	chr17:7401529-7402357|chr17:7407110-7411569	3	3	2	2	17p13.1
chr11:3752620-3774638|circ.2643	-	4	188,134,141,93	0,3800,13118,21925	2	NUP98	NM_016320	14,13,12,11	chr11:3746449-3752620|chr11:3774638-3781768	2	8	10	13	11p15.4
chr7:64004084-64004810|circ.2645	-	2	96127	0,599	6	ZNF680	NM_178558	3,2	chr7:63982878-64004084|chr7:64004810-64023302	10	9	3	9	7q11.21
chr3:10311814-10312699|circ.2651	+	1	885	0	2	TATDN2	NM_014760	4	chr3:10302354-10311814|chr3:10312699-10318044	2	0	0	2	3p25.3
chr11:9462001-9463744|circ.2652	+	2	207117	0,1626	2	IPO7	NM_006391	23,24	chr11:9459832-9462001|chr11:9463744-9466643	0	2	0	5	11p15.4
chr2:136620176-136622733|circ.2654	-	2	142151	0,2406	7	MCM6	NM_005915	8,7	chr2:136617012-136620176|chr2:136622733-136623701	25	24	1	2	2q21.3
chr3:196842797-196876667|circ.2660	-	8	157,121,145,137,170,125,51,54	0,3483,14600,20615,22295,24213,26791,33816	2	DLG1	NM_001204387	9,8,7,6,5,4,3,2	chr3:196831876-196842797|chr3:196876667-196910445	2	3	0	2	3q29
chr9:116276737-116299198|circ.2662	+	5	197,84,112,44,123	0,3083,8472,14763,22338	4	RGS3	NM_144488	16,17,18,19,20	chr9:116270860-116276737|chr9:116299198-116345729	11	1	2	0	9q32
chr1:197611840-197627499|circ.2673	-	5	111,54,60,81,70	0,2979,4344,9524,15589	4	DENND1B	NM_001195215	10,9,8,7,6	chr1:197586889-197611840|chr1:197627499-197641166	9	10	4	6	1q31.3
chr3:155267575-155286113|circ.2674	-	4	172,121,204,94	0,4289,15128,18444	3	PLCH1	NM_001130960	9,8,7,6	chr3:155241793-155267575|chr3:155286113-155301260	5	4	0	0	3q25.31
chr7:97820039-97823884|circ.2676	+	2	1502959	0,886	16	LMTK2	NM_014916	10,11	chr7:97816310-97820039|chr7:97823884-97832885	31	9	8	9	7q21.3
chr19:19135427-19141891|circ.2688	-	2	1608132	0,6332	3	SUGP2	NM_001017392	3,2	chr19:19130038-19135427|chr19:19141891-19144245	3	0	0	3	19p13.11
chr15:85656607-85669605|circ.2690	+	8	71,165,49,136,199,218,133,168	0,496,2062,2607,4264,7420,9684,12830	17	PDE8A	NM_001243137	13,14,15,16,17,18,19,20	chr15:85652361-85656607|chr15:85669605-85679764	23	2	1	2	15q25.3
chr10:22193450-22209892|circ.2709	-	4	91,94,98,166	0,14257,15310,16276	19	DNAJC1	NM_022365	7,6,5,4	chr10:22171368-22193450|chr10:22209892-22217434	33	25	0	10	10p12.31
chrX:67731690-67742759|circ.2713	+	5	129,79,43,126,158	0,1478,6921,9523,10911	4	YIPF6	NM_173834	2,3,4,5,6	chrX:67718965-67731690|chrX:67742759-67751722	7	3	2	8	Xq12
chr12:62864480-62895478|circ.2721	+	7	78,64,128,132,130,98,126	0,13469,23214,24315,28218,30082,30872	1	MON2	NM_001278472	2,3,4,5,6,7,8	chr12:62861098-62864480|chr12:62895478-62902065	2	3	0	0	12q14.1
chr20:35421651-35467844|circ.2724	-	13	1351,71,72,252,168,105,231,126,141,1182,63,159,225	0,3633,4253,9607,11486,12604,15264,16733,19455,21877,24158,35805,45968	2	SOGA1	NM_080627	14,13,12,11,10,9,8,7,6,5,4,3,2	chr20:35415040-35421651|chr20:35467844-35491060	2	2	2	9	20q11.23
chr16:8839857-8851663|circ.2729	+	4	98,30,118,50	0,2107,4421,11756	5	ABAT	NM_020686	3,4,5,6	chr16:8829666-8839857|chr16:8851663-8857925	5	12	0	0	16p13.2
chr9:88284399-88327481|circ.2731	-	7	94,132,147,64,68,125,65	0,3065,7951,8850,11783,23204,43017	6	AGTPBP1	NM_015239	8,7,6,5,4,3,2	chr9:88275888-88284399|chr9:88327481-88356689	10	14	20	28	9q21.33
chr5:154330380-154339609|circ.2734	+	4	118,66,78,70	0,5550,6314,9159	2	MRPL22	NM_014180	3,4,5,6	chr5:154320825-154330380|chr5:154339609-154346245	2	4	2	0	5q33.2
chr7:138579087-138597206|circ.2749	-	8	185,178,149,60,184,131,178,89	0,4613,9246,10680,12577,14649,16804,18030	3	KIAA1549	NM_001164665	10,9,8,7,6,5,4,3	chr7:138566330-138579087|chr7:138597206-138601493	6	5	1	1	7q34
chr12:50385780-50400419|circ.2754	-	13	136,133,106,199,96,165,131,118,81,54,70,137,203	0,247,552,2133,2416,5042,7143,7618,9174,10249,12237,13258,14436	1	RACGAP1	NM_001126103	17,16,15,14,13,12,11,10,9,8,7,6,5	chr12:50384575-50385780|chr12:50400419-50410413	1	0	0	5	12q13.12
chr9:110062421-110081160|circ.2756	+	5	82,80,269,56,128	0,1894,6238,11541,18611	4	RAD23B	NM_002874	2,3,4,5,6	chr9:110045976-110062421|chr9:110081160-110084263	6	4	1	1	9q31.2
chr21:40619626-40670508|circ.2761	-	17	132,94,184,186,226,129,135,151,99,41,101,71,101,222,161,99,151	0,3095,7944,10786,16759,17190,22198,22582,26673,28472,29550,31042,32447,46110,48042,48564,50731	5	BRWD1	NM_018963	21,20,19,18,17,16,15,14,13,12,11,10,9,8,7,6,5	chr21:40610499-40619626|chr21:40670508-40684766	5	4	0	0	21q22.2
chr15:101906400-101910728|circ.2770	-	2	137189	0,4139	3	PCSK6	NM_001291309	11,10	chr15:101872236-101906400|chr15:101910728-101929668	10	4	0	0	15q26.3
chr7:131071878-131084192|circ.2778	+	4	143,89,110,193	0,1764,10147,12121	9	MKLN1	NM_001145354	4,5,6,7	chr7:131060252-131071878|chr7:131084192-131096064	24	31	31	32	7q32.3
chr7:33185853-33217203|circ.2787	+	4	123,151,65,114	0,6459,9396,31236	10	BBS9	NM_001033604	2,3,4,5	chr7:33169653-33185853|chr7:33217203-33296847	20	38	12	20	7p14.3
chr1:118430319-118461358|circ.2796	-	7	77,157,160,77,89,154,140	0,9135,11359,18808,24296,24832,30899	2	GDAP2	NM_017686	9,8,7,6,5,4,3	chr1:118429275-118430319|chr1:118461358-118462804	2	0	2	0	1p12
chr5:33534937-33596165|circ.2809	-	7	1.60144e+21	0,11226,14374,26194,41221,53766,61101	4	ADAMTS12	NM_030955	23,22,21,20,19,18,17	chr5:33527471-33534937|chr5:33596165-33614342	0	0	4	4	5p13.3
chr2:15743315-15747437|circ.2818	+	6	84,77,73,77,115,139	0,622,1245,2758,2958,3983	2	DDX1	NM_004939	8,9,10,11,12,13	chr2:15742755-15743315|chr2:15747437-15753347	0	4	0	0	2p24.3
chr7:26242590-26248175|circ.2821	+	3	52143163	0,3397,5422	1	CBX3	NM_007276	2,3,4	chr7:26241181-26242590|chr7:26248175-26251281	2	1	0	6	7p15.2
chr4:148800382-148803083|circ.2849	+	2	107,95	0,2606	3	ARHGAP10	NM_024605	9,10	chr4:148796301-148800382|chr4:148803083-148827788	4	5	5	1	4q31.23
chr14:104223986-104263855|circ.2851	-	4	102,77,120,148	0,21095,27145,39721	1	PPP1R13B	NM_015316	5,4,3,2	chr14:104220581-104223986|chr14:104263855-104313635	1	0	0	6	14q32.33
chr1:121115831-121116815|circ.2863	+	2	216129	0,855	2	SRGAP2B	NM_001271870	2,3	chr1:121107216-121115831|chr1:121116815-121124561	2	4	0	0	1p11.2
chr5:130651668-130695240|circ.2865	+	2	169339	0,43233	73	CDC42SE2	NM_020240	2,3	chr5:130599859-130651668|chr5:130695240-130721235	178	134	1	1	5q31.1
chr12:56998000-56999111|circ.2869	-	3	75215255	0,368,856	7	BAZ2A	NM_001300905	16,15,14	chr12:56997484-56998000|chr12:56999111-56999613	13	0	0	1	12q13.3
chr2:61725807-61761038|circ.2875	-	8	120,49,182,45,62,73,102,132	0,192,1040,3323,3576,23938,27747,35099	2	XPO1	NM_003400	9,8,7,6,5,4,3,2	chr2:61724142-61725807|chr2:61761038-61764696	0	2	6	0	2p15
chr2:201881713-201888762|circ.2877	-	3	180,102,81	0,5840,6968	1	FAM126B	NM_001321619	5,4,3	chr2:201876195-201881713|chr2:201888762-201910218	10	0	5	2	2q33.1
chr1:21220009-21268823|circ.2881	-	5	120,134,247,89,840	0,1851,6180,11366,47974	9	EIF4G3	NM_003760	13,12,11,10,9	chr1:21212864-21220009|chr1:21268823-21276495	13	4	2	3	1p36.12
chr9:96233422-96278551|circ.2885	+	6	247,83,129,97,101,287	0,5115,26330,27649,44526,44842	3	FAM120A	NM_001286724	2,3,4,5,6,7	chr9:96214671-96233422|chr9:96278551-96289436	6	3	0	2	9q22.31
chr15:43164808-43170882|circ.2887	-	2	148136	0,5938	1	TTBK2	NM_173500	3,2	chr15:43132631-43164808|chr15:43170882-43212635	0	3	2	2	15q15.2
chr6:17646297-17649531|circ.2889	-	3	88,99,138	0,1740,3096	3	NUP153	NM_001278209	15,14,13	chr6:17640295-17646297|chr6:17649531-17652064	5	0	0	2	6p22.3
chr1:51001040-51061888|circ.2898	-	7	89,137,155,82,64,127,96	0,4223,31708,47249,48283,49316,60752	5	FAF1	NM_007051	15,14,13,12,11,10,9	chr1:50957473-51001040|chr1:51061888-51121113	0	5	1	10	1p32.3
chr14:50175876-50210523|circ.2906	+	11	71,118,119,79,84,84,59,113,73,85,53	0,550,1104,14715,16527,19767,20331,23545,25430,30939,34594	3	KLHDC1	NM_172193	2,3,4,5,6,7,8,9,10,11,12	chr14:50160008-50175876|chr14:50210523-50218303	0	3	7	2	14q21.3
chr13:20600751-20626451|circ.2908	+	7	151,116,117,151,173,166,35	0,591,4707,7642,10125,24821,25665	2	ZMYM2	NM_003453	9,10,11,12,13,14,15	chr13:20593758-20600751|chr13:20626451-20632714	3	0	0	3	13q12.11
chr9:111819470-111835718|circ.2911	-	4	132,99,91,83	0,3163,7286,16165	2	TMEM245	NM_032012	12,11,10,9	chr9:111812972-111819470|chr9:111835718-111843118	4	6	0	0	9q31.3
chr5:100191806-100231489|circ.2925	-	3	294258132	0,30240,39551	5	ST8SIA4	NM_005668	4,3,2	chr5:100147833-100191806|chr5:100231489-100238546	7	20	0	0	5q21.1
chr5:54635837-54662703|circ.2928	+	11	175,91,125,99,103,132,80,111,102,126,151	0,1671,3321,4512,5084,7003,9563,10909,13158,18563,26715	1	SKIV2L2	NM_015360	6,7,8,9,10,11,12,13,14,15,16	chr5:54624639-54635837|chr5:54662703-54674141	6	4	0	0	5q11.2
chr15:83710479-83725297|circ.2929	-	3	198106157	0,8345,14661	4	BTBD1	NM_001011885	4,3,2	chr15:83699080-83710479|chr15:83725297-83735502	5	3	0	2	15q25.2
chr10:70246900-70276600|circ.2930	-	7	69,163,67,122,64,134,93	0,1323,5988,6305,16488,19441,29607	4	SLC25A16	NM_152707	8,7,6,5,4,3,2	chr10:70243345-70246900|chr10:70276600-70287002	5	3	0	3	10q21.3
chr17:65906992-65919106|circ.2935	+	4	2311125129151	0,7837,9138,11963	4	BPTF	NM_004459	13,14,15,16	chr17:65905877-65906992|chr17:65919106-65920662	10	0	1	0	17q24.2
chr17:2367501-2381179|circ.2941	-	4	143116141200	0,3553,9316,13478	1	METTL16	NM_024086	6,5,4,3	chr17:2344853-2367501|chr17:2381179-2405497	0	3	0	4	17p13.3
chr12:102542007-102559661|circ.2945	+	5	234231108171155	0,3340,5639,16208,17499	2	PARPBP	NM_001319988	3,4,5,6,7	chr12:102517819-102542007|chr12:102559661-102569260	3	0	3	0	12q23.2
chr5:79974745-80057497|circ.2948	+	6	167,113,115,85,110,133	0,46526,49924,62537,65579,82619	2	MSH3	NM_002439	8,9,10,11,12,13	chr5:79970947-79974745|chr5:80057497-80063751	0	4	0	0	5q14.1
chrX:133607388-133632466|circ.2954	+	6	107,184,66,18,83,47	0,1822,13106,16829,20149,25031	1	HPRT1	NM_000194	2,3,4,5,6,7	chrX:133594368-133607388|chrX:133632466-133632637	0	4	4	1	Xq26.3
chr17:57842331-57895134|circ.2965	+	5	168,132,81,117,62	0,8783,43825,46699,52741	2	VMP1	NM_030938	6,7,8,9,10	chr17:57816308-57842331|chr17:57895134-57915655	7	5	0	2	17q23.1
chr17:6493098-6503778|circ.2977	-	6	225,121,82,186,84,79	0,731,5193,6379,9458,10601	2	KIAA0753	NM_014804	18,17,16,15,14,13	chr17:6483184-6493098|chr17:6503778-6510192	6	4	3	0	17p13.2
chr8:131226801-131370389|circ.2981	-	3	146,73,127	0,22366,143461	1	ASAP1	NM_001247996	6,5,4	chr8:131200429-131226801|chr8:131370389-131373915	1	0	2	9	8q24.21
chr11:118422500-118430579|circ.2985	-	7	67,122,129,94,75,140,80	0,428,2673,3204,3462,5120,7999	12	IFT46	NM_001168618	9,8,7,6,5,4,3	chr11:118416568-118422500|chr11:118430579-118435679	19	3	2	0	11q23.3
chr5:145144493-145205763|circ.2992	-	6	70,106,161,74,58,203	0,31511,52963,55014,58146,61067	2	PRELID2	NM_138492	7,6,5,4,3,2	chr5:145140088-145144493|chr5:145205763-145214739	0	2	0	5	5q32
chr2:44145163-44153100|circ.2996	-	4	109,143,91,69	0,231,7042,7868	15	LRPPRC	NM_133259	29,28,27,26	chr2:44139697-44145163|chr2:44153100-44161328	26	20	2	0	2p21
chr5:174919097-174919270|circ.3001	+	1	173	0	2	SFXN1	NM_022754	2	chr5:174905642-174919097|chr5:174919270-174936034	2	0	0	2	5q35.2
chr19:47646750-47658470|circ.3011	+	4	112174143100	0,6708,9404,11620	4	SAE1	NM_001145713	2,3,4,5	chr19:47634285-47646750|chr19:47658470-47673074	7	6	4	10	19q13.32
chr15:51827859-51839605|circ.3017	-	7	1.22697e+20	0,503,1825,2550,6670,9920,11567	1	DMXL2	NM_001174116	13,12,11,10,9,8,7	chr15:51809364-51827859|chr15:51839605-51855577	1	5	0	3	15q21.2
chr3:125295032-125301822|circ.3018	-	4	177,80,176,69	0,2771,3676,6721	2	OSBPL11	NM_022776	5,4,3,2	chr3:125286439-125295032|chr3:125301822-125313480	4	2	0	1	3q21.2
chr9:96827015-96857736|circ.3020	+	5	88,172,81,119,138	0,20517,23097,23411,30583	1	PTPDC1	NM_177995	2,3,4,5,6	chr9:96793409-96827015|chr9:96857736-96859602	1	0	6	7	9q22.32
chr8:42317413-42323435|circ.3022	-	3	97,86,141	0,3109,5881	2	SLC20A2	NM_001257180	5,4,3	chr8:42302280-42317413|chr8:42323435-42329619	0	5	1	0	8p11.21
chr1:202742245-202746222|circ.3024	-	3	171,123,78	0,1495,3899	10	KDM5B	NM_001314042	4,3,2	chr1:202736188-202742245|chr1:202746222-202777229	21	13	0	0	1q32.1
chr8:52773404-52773806|circ.3034	-	1	402	0	16	PCMTD1	NM_052937	2	chr8:52758323-52773404|chr8:52773806-52811489	54	36	41	23	8q11.23
chr5:78940945-78964851|circ.3039	+	5	70,77,129,44,137	0,3494,3939,11835,23769	2	PAPD4	NM_001114393	9,10,11,12,13	chr5:78938733-78940945|chr5:78964851-78975401	2	2	2	0	5q14.1
chr3:49884957-49885633|circ.3042	-	2	84,58	0,618	3	TRAIP	NM_005879	3,2	chr3:49882013-49884957|chr3:49885633-49893788	3	0	2	3	3p21.31
chr19:18258252-18258434|circ.3045	+	1	182	0	3	MAST3	NM_015016	26	chr19:18257827-18258252|chr19:18258434-18260000	15	12	1	3	19p13.11
chr11:73914772-73915490|circ.3047	+	2	94,93	0,625	6	PPME1	NM_001271593	2,3	chr11:73882567-73914772|chr11:73915490-73933356	12	5	0	1	11q13.4
chr11:36103202-36120011|circ.3062	+	2	126135	0,16674	2	LDLRAD3	NM_001304263	2,3	chr11:35965694-36103202|chr11:36120011-36248634	5	3	1	1	11p13
chr8:67504674-67514758|circ.3065	-	7	105,75,175,221,93,72,106	0,680,3143,4890,6610,9258,9978	1	MYBL1	NM_001080416	8,7,6,5,4,3,2	chr8:67492601-67504674|chr8:67514758-67525053	1	2	11	10	8q13.1
chr1:16237595-16242774|circ.3069	+	2	201152	0,5027	3	SPEN	NM_015001	5,6	chr1:16235976-16237595|chr1:16242774-16245420	2	3	0	1	1p36.13
chr10:128768965-129183173|circ.3070	+	37	84,41,56,97,149,136,158,82,136,73,143,126,125,99,73,104,184,98,90,101,135,109,71,107,128,96,102,95,79,101,59,149,86,157,41,91,120	0,7246,11216,16819,19753,26046,27390,28652,29470,38030,41530,48008,52498,53983,55650,60948,61435,67017,71923,72362,81979,90966,135529,139546,154772,156967,277306,286633,368304,372944,383967,391362,403079,403356,409380,410576,414088	2	DOCK1	NM_001290223	2,3,4,5,6,7,8,9,10,11,12,13,14,15,16,17,18,19,20,21,22,23,24,25,26,27,28,29,30,31,32,33,34,35,36,37,38	chr10:128594132-128768965|chr10:129183173-129201318	4	12	0	0	10q26.2
chr15:48458129-48461036|circ.3071	-	4	94,8,53,209	0,188,1416,2698	6	MYEF2	NM_001301210	5,4,3,2	chr15:48452001-48458129|chr15:48461036-48470273	6	2	0	2	15q21.1
chr6:18160113-18166609|circ.3079	+	4	100,128,90,112	0,1444,2952,6384	5	KDM1B	NM_153042	3,4,5,6	chr6:18156157-18160113|chr6:18166609-18171593	9	3	1	3	6p22.3
chr20:39830696-39833706|circ.3084	-	1	3010	0	5	ZHX3	NM_015035	3	chr20:39813841-39830696|chr20:39833706-39897629	14	1	0	0	20q12
chr14:35261980-35331528|circ.3107	-	10	147,139,96,167,100,135,88,102,144,279	0,1974,2895,7449,8319,10079,14676,18160,33238,69269	7	BAZ1A	NM_013448	12,11,10,9,8,7,6,5,4,3	chr14:35255427-35261980|chr14:35331528-35343697	0	16	2	0	14q13.1
chr10:22207707-22218070|circ.3109	-	5	94,98,166,47,102	0,1053,2019,9727,10261	7	DNAJC1	NM_022365	6,5,4,3,2	chr10:22193541-22207707|chr10:22218070-22292141	13	0	0	0	10p12.31
chr9:33948371-33953472|circ.3114	-	2	214190	0,4911	7	UBAP2	NM_001282529	9,8	chr9:33944637-33948371|chr9:33953472-33960823	19	15	24	30	9p13.3
chr12:12332743-12340053|circ.3116	-	4	172397132197	0,1233,4170,7113	4	LRP6	NM_002336	7,6,5,4	chr12:12318229-12332743|chr12:12340053-12356136	8	10	5	0	12p13.2
chr8:99761503-99787047|circ.3132	-	3	115,129,81	0,17967,25463	2	STK3	NM_001256313	4,3,2	chr8:99608397-99761503|chr8:99787047-99837742	5	2	0	1	8q22.2
chr1:35846859-35855699|circ.3133	+	8	1.75213e+23	0,287,4183,4815,5744,6195,7651,8689	4	ZMYM4	NM_005095	8,9,10,11,12,13,14,15	chr1:35836228-35846859|chr1:35855699-35857812	4	3	6	7	1p34.3
chr7:2252846-2259091|circ.3134	-	5	62,115,131,82,125	0,2673,2945,4750,6120	14	MAD1L1	NM_001013836	10,9,8,7,6	chr7:2188873-2252846|chr7:2259091-2262209	20	9	3	4	7p22.3
chr2:190554252-190561095|circ.3139	+	5	438164104181220	0,2728,3547,5454,6623	2	ANKAR	NM_144708	3,4,5,6,7	chr2:190541817-190554252|chr2:190561095-190569748	0	5	0	0	2q32.2
chr7:129297182-129330386|circ.3141	+	4	232115127141	0,14086,20289,33063	2	NRF1	NM_001293163	2,3,4,5	chr7:129251665-129297182|chr7:129330386-129348914	3	1	2	1	7q32.2
chr10:51123962-51364771|circ.3153	-	6	75,84,119,188,987,67	0,6419,6630,237760,238838,240742	1	PARG	NM_001303486	7,6,5,4,3,2	chr10:51093341-51123962|chr10:51364771-51371284	4	8	2	7	10q11.23
chr10:12139682-12162266|circ.3169	+	9	313,85,140,151,107,165,83,170,86	0,2494,3358,8562,10225,15216,19989,21065,22498	1	DHTKD1	NM_018706	8,9,10,11,12,13,14,15,16	chr10:12136270-12139682|chr10:12162266-12162785	0	6	2	0	10p14
chr3:141272698-141278837|circ.3175	+	4	84,73,77,102	0,1983,5029,6037	5	RASA2	NM_001303245	6,7,8,9	chr3:141259451-141272698|chr3:141278837-141289753	5	5	1	3	3q23
chr2:109455640-109473426|circ.3184	+	3	117193177	0,7553,17609	3	CCDC138	NM_001303105	11,12,13	chr2:109432561-109455640|chr2:109473426-109492543	7	8	3	4	2q12.3
chr1:197611840-197643299|circ.3189	-	7	111,54,60,81,70,120,50	0,2979,4344,9524,15589,29326,31409	4	DENND1B	NM_001195215	10,9,8,7,6,5,4	chr1:197586889-197611840|chr1:197643299-197684160	0	4	0	2	1q31.3
chr12:88898935-88939642|circ.3192	-	8	77,68,110,84,157,171,63,114	0,1152,1869,10375,11175,13538,27282,40593	5	KITLG	NM_000899	9,8,7,6,5,4,3,2	chr12:88890958-88898935|chr12:88939642-88974040	10	5	3	3	12q21.32
chr1:231079551-231097049|circ.3195	-	5	93,66,71,76,95	0,1583,10527,14418,17403	1	TTC13	NM_024525	6,5,4,3,2	chr1:231076302-231079551|chr1:231097049-231114305	4	5	3	5	1q42.2
chr15:72855734-72864506|circ.3196	+	5	107,43,72,131,58	0,3169,3712,6783,8714	3	ARIH1	NM_005744	7,8,9,10,11	chr15:72853890-72855734|chr15:72864506-72873071	0	5	0	0	15q24.1
chr14:50292584-50301167|circ.3213	-	10	89,64,192,209,78,63,76,71,74,87	0,2424,2749,3187,3482,5432,6184,6340,7556,8496	3	NEMF	NM_001301732	16,15,14,13,12,11,10,9,8,7	chr14:50281575-50292584|chr14:50301167-50304856	4	1	0	2	14q21.3
chr15:75703832-75706652|circ.3214	-	3	252283107	0,1271,2713	2	SIN3A	NM_015477	6,5,4	chr15:75702627-75703832|chr15:75706652-75714987	4	0	0	0	15q24.2
chr3:196846280-196869639|circ.3219	-	6	121,145,137,170,125,51	0,11117,17132,18812,20730,23308	4	DLG1	NM_001204387	8,7,6,5,4,3	chr3:196842954-196846280|chr3:196869639-196876613	4	10	4	10	3q29
chr2:160980301-160983112|circ.3227	-	2	98223	0,2588	2	ITGB6	NM_000888	12,11	chr2:160968710-160980301|chr2:160983112-160993944	4	0	0	0	2q24.2
chr20:21195172-21196286|circ.3233	+	2	166,66	0,1048	1	KIZ	NM_001163022	8,9	chr20:21186222-21195172|chr20:21196286-21209648	2	1	0	3	20p11.23
chr6:13639794-13644961|circ.3234	-	4	191109113185	0,1636,2916,4982	18	RANBP9	NM_005493	9,8,7,6	chr6:13638187-13639794|chr6:13644961-13652890	34	16	26	14	6p23
chr7:155556505-155559349|circ.3235	+	2	207189	0,2655	4	RBM33	NM_053043	15,16	chr7:155538296-155556505|chr7:155559349-155567252	0	4	0	6	7q36.3
chr9:6420911-6434173|circ.3236	+	2	231260	0,13002	3	UHRF2	NM_152896	2,3	chr9:6413643-6420911|chr9:6434173-6460572	17	32	0	19	9p24.1
chr1:23370919-23385660|circ.3239	+	7	60,134,79,93,107,82,95	0,5960,9334,10642,11505,13057,14646	1	KDM1A	NM_001009999	3,4,5,6,7,8,9	chr1:23357127-23370919|chr1:23385660-23392552	2	3	3	2	1p36.12
chr2:24357988-24369956|circ.3240	+	4	69,81,88,157	0,4251,11629,11811	2	FAM228B	NM_001291328	4,5,6,7	chr2:24318099-24357988|chr2:24369956-24384375	4	18	23	19	2p23.3
chr10:32308785-32310215|circ.3242	-	3	102,110,62	0,1164,1368	4	KIF5B	NM_004521	20,19,18	chr10:32307490-32308785|chr10:32310215-32311067	4	1	2	4	10p11.22
chr17:57089688-57134415|circ.3252	-	10	119,190,129,309,195,86,137,216,115,180	0,3282,4968,16087,19568,29485,35355,36850,38886,44547	1	TRIM37	NM_001005207	22,21,20,19,18,17,16,15,14,13	chr17:57079075-57089688|chr17:57134415-57138392	5	6	0	0	17q22
chr19:14568842-14569187|circ.3259	+	2	110144	0,201	5	PKN1	NM_002741	8,9	chr19:14562835-14568842|chr19:14569187-14574478	10	4	0	13	19p13.12
chr1:40654726-40668286|circ.3264	+	4	155,82,133,203	0,1717,6577,13357	7	RLF	NM_012421	2,3,4,5	chr1:40627308-40654726|chr1:40668286-40688245	23	19	22	31	1p34.2
chr7:1937835-2054277|circ.3265	-	6	191,211,91,89,57,141	0,38487,59428,82252,103864,116301	2	MAD1L1	NM_001013836	18,17,16,15,14,13	chr7:1855864-1937835|chr7:2054277-2108828	2	2	1	0	7p22.3
chr1:26594973-26596105|circ.3272	+	2	153155	0,977	2	CEP85	NM_001281517	7,8	chr1:26586293-26594973|chr1:26596105-26597504	2	3	5	0	1p36.11
chr10:128829913-128836080|circ.3288	+	3	104,184,98	0,487,6069	1	DOCK1	NM_001290223	17,18,19	chr10:128824688-128829913|chr10:128836080-128840888	3	5	0	1	10q26.2
chr5:14741935-14758707|circ.3292	-	6	96,93,135,171,84,119	0,4043,7345,9242,14034,16653	2	ANKH	NM_054027	8,7,6,5,4,3	chr5:14716944-14741935|chr5:14758707-14769083	0	5	0	1	5p15.2
chr1:45923235-45923543|circ.3299	-	1	308	0	2	TESK2	NM_007170	2	chr1:45887518-45923235|chr1:45923543-45956523	5	2	0	0	1p34.1
chr2:20497313-20527139|circ.3303	-	6	126,94,271,170,188,69	0,10425,10761,13941,14683,29757	5	PUM2	NM_001282752	7,6,5,4,3,2	chr2:20494279-20497313|chr2:20527139-20550357	10	3	0	0	2p24.1
chr1:117944807-117963271|circ.3308	+	4	256,97,119,81	0,3363,12527,18383	377	MAN1A2	NM_006699	2,3,4,5	chr1:117911107-117944807|chr1:117963271-117984852	779	922	332	262	1p12
chr17:57165651-57181755|circ.3309	-	3	117,41,102	0,3009,16002	3	TRIM37	NM_001005207	4,3,2	chr17:57161450-57165651|chr17:57181755-57183801	11	8	0	1	17q22
chr8:141799572-141889736|circ.3329	-	11	53,31,118,108,78,141,55,63,80,88,167	0,3880,10985,14069,28803,29406,40998,56786,57125,74838,89997	3	PTK2	NM_001199649	14,13,12,11,10,9,8,7,6,5,4	chr8:141774389-141799572|chr8:141889736-141900641	5	0	0	0	8q24.3
chr2:170871790-170897495|circ.3333	+	3	86103104	0,14065,25601	2	UBR3	NM_172070	30,31,32	chr2:170865450-170871790|chr2:170897495-170911969	4	6	0	0	2q31.1
chr7:35050079-35058208|circ.3337	-	5	94,121,138,88,25	0,862,3100,7414,8104	4	DPY19L1	NM_015283	6,5,4,3,2	chr7:35029553-35050079|chr7:35058208-35077429	0	4	6	6	7p14.2
chr8:120795620-120803699|circ.3354	-	6	253,66,110,115,155,136	0,1820,4957,5409,6211,7943	2	TAF2	NM_003184	16,15,14,13,12,11	chr8:120793433-120795620|chr8:120803699-120805605	2	7	0	0	8q24.12
chr2:101874252-101881509|circ.3358	+	3	165153203	0,4748,7054	2	CNOT11	NM_017546	2,3,4	chr2:101869940-101874252|chr2:101881509-101883138	2	3	0	0	2q11.2
chr16:68155889-68225678|circ.3359	+	8	1135,163,200,173,141,56,127,1008	0,4461,35882,44856,52387,59488,61253,68781	3	NFATC3	NM_004555	2,3,4,5,6,7,8,9	chr16:68119687-68155889|chr16:68225678-68248231	3	0	1	4	16q22.1
chr12:112509698-112516545|circ.3367	-	5	170,90,112,79,108	0,2780,3783,6293,6739	3	NAA25	NM_024953	10,9,8,7,6	chr12:112506796-112509698|chr12:112516545-112518863	0	4	5	3	12q24.13
chr2:231624673-231658046|circ.3370	+	3	157165119	0,30913,33254	3	CAB39	NM_016289	2,3,4	chr2:231577945-231624673|chr2:231658046-231663443	5	8	0	0	2q37.1
chr17:19861326-19861884|circ.3371	-	1	558	0	4	AKAP10	NM_007202	4	chr17:19850818-19861326|chr17:19861884-19866152	8	2	8	7	17p11.2
chr7:77200394-77227218|circ.3373	+	6	109,77,96,39,72,60	0,10349,12477,14465,21107,26764	1	PTPN12	NM_002835	2,3,4,5,6,7	chr7:77166962-77200394|chr7:77227218-77229980	0	0	2	3	7q11.23
chr9:114911523-114919893|circ.3379	-	2	156114	0,8256	1	SUSD1	NM_001282640	3,2	chr9:114905903-114911523|chr9:114919893-114937412	9	4	1	1	9q32
chr22:41660667-41677086|circ.3384	-	4	180,60,128,150	0,3433,9936,16269	4	RANGAP1	NM_001278651	6,5,4,3	chr22:41657584-41660667|chr22:41677086-41680904	4	2	0	1	22q13.2
chr7:33028118-33028264|circ.3388	+	1	146	0	2	FKBP9	NM_001284341	7	chr7:33020165-33028118|chr7:33028264-33035774	4	0	0	1	7p14.3
chr15:43687304-43694048|circ.3392	+	6	5.11061e+16	0,476,2107,2931,4937,6609	3	TUBGCP4	NM_001286414	10,11,12,13,14,15	chr15:43678528-43687304|chr15:43694048-43695880	3	0	3	0	15q15.3
chr14:74358729-74364965|circ.3395	+	5	182,136,51,219,192	0,1770,2332,4289,6044	1	ZNF410	NM_001242924	2,3,4,5,6	chr14:74353618-74358729|chr14:74364965-74370662	0	3	0	3	14q24.3
chr17:59820373-59858366|circ.3396	-	5	122160162141166	0,1419,33388,37248,37827	1	BRIP1	NM_032043	16,15,14,13,12	chr17:59793424-59820373|chr17:59858366-59861630	1	6	0	0	17q23.2
chr17:57092970-57119259|circ.3400	-	5	190,129,309,195,86	0,1686,12805,16286,26203	2	TRIM37	NM_001005207	21,20,19,18,17	chr17:57089807-57092970|chr17:57119259-57125043	4	5	0	0	17q22
chr16:89164998-89169167|circ.3406	+	3	173686156	0,2071,4013	14	ACSF3	NM_001243279	2,3,4	chr16:89160404-89164998|chr16:89169167-89178499	24	12	1	1	16q24.3
chr17:8141348-8141947|circ.3409	-	2	212238	0,361	1	CTC1	NM_025099	4,3	chr17:8140837-8141348|chr17:8141947-8146302	0	3	0	3	17p13.1
chr9:127064214-127101944|circ.3415	+	7	119,141,63,111,109,108,95	0,10573,11987,19523,24394,25402,37635	1	NEK6	NM_001166167	2,3,4,5,6,7,8	chr9:127020000-127064214|chr9:127101944-127109987	1	2	0	2	9q33.3
chr7:66236869-66240380|circ.3421	+	2	196167	0,3344	5	RABGEF1	NM_001287060	4,5	chr7:66205779-66236869|chr7:66240380-66260497	7	2	0	3	7q11.21
chr5:118264231-118280344|circ.3429	-	3	193,95,91	0,10659,16022	17	DTWD2	NM_001308081	4,3,2	chr5:118183913-118264231|chr5:118280344-118323824	41	22	0	6	5q23.1
chr3:195047613-195066046|circ.3444	-	5	75,96,45,184,59	0,6143,10047,15586,18374	5	ACAP2	NM_012287	9,8,7,6,5	chr3:195041542-195047613|chr3:195066046-195101737	12	5	0	0	3q29
chr15:81271271-81274523|circ.3446	-	2	547233	0,3019	8	MESDC2	NR_126327	3,2	chr15:81244637-81271271|chr15:81274523-81281919	17	10	0	2	15q25.1
chrX:24828014-24906239|circ.3451	+	9	33,93,206,133,132,175,179,132,117	0,810,2760,5081,11554,16529,31754,33648,78108	2	POLA1	NM_016937	27,28,29,30,31,32,33,34,35	chrX:24767109-24828014|chrX:24906239-24948569	4	6	0	2	Xp22.11
chr6:109466421-109468140|circ.3452	+	2	163180	0,1539	4	CEP57L1	NM_001083535	4,5	chr6:109427293-109466421|chr6:109468140-109471320	5	4	2	5	6q21
chr4:143226610-143326477|circ.3463	-	4	80,51,117,119	0,9254,97480,99748	5	INPP4B	NM_001101669	9,8,7,6	chr4:143191927-143226610|chr4:143326477-143350325	8	5	0	0	4q31.21
chr17:6498291-6503778|circ.3468	-	4	82,186,84,79	0,1186,4265,5408	3	KIAA0753	NM_014804	16,15,14,13	chr17:6493950-6498291|chr17:6503778-6510192	3	4	0	0	17p13.1
chr14:104135847-104139768|circ.3474	+	4	88102174100	0,671,3503,3821	3	KLC1	NM_005552	6,7,8,9	chr14:104129264-104135847|chr14:104139768-104141888	8	5	3	2	14q32.33
chr9:99220660-99220823|circ.3479	+	1	163	0	1	HABP4	NM_014282	2	chr9:99212910-99220660|chr9:99220823-99227618	1	0	2	4	9q22.32
chr16:9014215-9024254|circ.3486	-	4	89139199105	0,798,2856,9934	4	USP7	NM_001286457	5,4,3,2	chr16:9012996-9014215|chr16:9024254-9030439	8	1	2	1	16p13.2
chr11:120339996-120348235|circ.3488	+	7	101,78,76,168,88,87,80	0,3762,5272,6052,7373,7931,8159	2	ARHGEF12	NM_001198665	29,30,31,32,33,34,35	chr11:120338017-120339996|chr11:120348235-120348864	5	3	7	3	11q23.3
chr17:57105775-57148308|circ.3489	-	11	309,195,86,137,216,115,180,77,82,51,125	0,3481,13398,19268,20763,22799,28460,32617,34152,35940,42408	5	TRIM37	NM_001005207	19,18,17,16,15,14,13,12,11,10,9	chr17:57094785-57105775|chr17:57148308-57153007	7	9	0	0	17q22
chr12:19626181-19653155|circ.3492	+	3	108187125	0,20552,26849	2	AEBP2	NM_001114176	3,4,5	chr12:19615651-19626181|chr12:19653155-19665331	2	4	2	0	12p12.3
chr17:64728805-64738878|circ.3506	+	5	138,174,92,63,139	0,2801,6076,8971,9934	3	PRKCA	NM_002737	9,10,11,12,13	chr17:64685165-64728805|chr17:64738878-64770104	4	5	7	6	17q24.2
chr14:92258710-92268765|circ.3509	-	6	192,117,101,76,92,168	0,5418,5932,6622,7914,9887	3	TC2N	NM_001128595	9,8,7,6,5,4	chr14:92253971-92258710|chr14:92268765-92278655	3	2	0	0	14q32.12
chr6:35836786-35840505|circ.3519	-	5	101,420,214,26,166	0,472,1271,1924,3553	2	SRPK1	NM_003137	12,11,10,9,8	chr6:35825145-35836786|chr6:35840505-35842009	2	0	2	1	6p21.31
chr9:115336336-115337531|circ.3522	+	1	1195	0	30	KIAA1958	NM_001287036	2	chr9:115249398-115336336|chr9:115337531-115380150	44	35	30	36	9q32
chr7:66406834-66413681|circ.3530	+	3	177286151	0,3128,6696	2	TMEM248	NM_017994	2,3,4	chr7:66386448-66406834|chr7:66413681-66415938	2	2	0	2	7q11.21
chr4:153332454-153333024|circ.3532	-	1	570	0	3	FBXW7	NM_033632	2	chr4:153271276-153332454|chr4:153333024-153456092	0	3	0	2	4q31.3
chr18:33775219-33783152|circ.3538	+	4	90,67,642,77	0,3433,4426,7856	5	MOCOS	NM_017947	2,3,4,5	chr18:33767644-33775219|chr18:33783152-33785039	8	1	5	9	18q12.2
chr16:8839857-8844396|circ.3539	+	3	98,30,118	0,2107,4421	4	ABAT	NM_020686	3,4,5	chr16:8829666-8839857|chr16:8844396-8851613	2	4	0	0	16p13.2
chr2:106774513-106782539|circ.3541	-	4	61,44,64,28	0,5609,6678,7998	9	UXS1	NM_001253875	5,4,3,2	chr2:106761826-106774513|chr2:106782539-106810603	9	0	2	0	2q12.2
chr2:29375550-29390406|circ.3551	+	6	144,90,144,135,124,65	0,3669,4519,7648,11146,14791	1	CLIP4	NM_001287528	9,10,11,12,13,14	chr2:29368233-29375550|chr2:29390406-29397238	0	0	4	7	2p23.2
chr12:31604873-31648853|circ.3554	-	4	537188667110	0,8254,27649,43870	2	DENND5B	NM_001308339	7,6,5,4	chr12:31600703-31604873|chr12:31648853-31652539	6	4	0	1	12p11.21
chr8:95547066-95556170|circ.3555	-	4	169,49,87,116	0,2264,3421,8988	1	KIAA1429	NM_015496	5,4,3,2	chr8:95543313-95547066|chr8:95556170-95565612	3	5	3	0	8q22.1
chr3:160131260-160132305|circ.3561	+	2	141151	0,894	2	SMC4	NM_001002800	8,9	chr3:160130241-160131260|chr3:160132305-160134038	7	9	7	8	3q25.33
chr14:91947919-91957146|circ.3574	-	3	618,99,56	0,4056,9171	8	PPP4R3A	NM_001284280	4,3,2	chr14:91943330-91947919|chr14:91957146-91975849	19	13	6	13	14q32.12
chr6:144772505-144780490|circ.3585	+	4	124,88,242,181	0,2412,7400,7804	5	UTRN	NM_007124	17,18,19,20	chr6:144769905-144772505|chr6:144780490-144782332	10	2	0	3	6q24.2
chr10:88212976-88220253|circ.3586	-	4	116,176,77,98	0,436,5769,7179	1	WAPL	NM_001318328	14,13,12,11	chr10:88211888-88212976|chr10:88220253-88220932	0	0	2	3	10q23.2
chr5:56526672-56527148|circ.3587	+	2	124224	0,252	5	GPBP1	NM_001203246	3,4	chr5:56472227-56526672|chr5:56527148-56531792	13	6	0	2	5q11.2
chr7:11075266-11101712|circ.3589	+	9	147,271,107,96,104,132,169,51,122	0,778,1345,3120,5032,7043,15972,26151,26324	1	PHF14	NM_014660	8,9,10,11,12,13,14,15,16	chr7:11068445-11075266|chr7:11101712-11142112	3	2	0	1	7p21.3
chr5:180668491-180669345|circ.3602	-	2	148172	0,682	2	RACK1	NM_006098	3,2	chr5:180666582-180668491|chr5:180669345-180670691	2	8	1	1	5q35.3
chr3:136162128-136221621|circ.3604	-	8	118,115,108,80,99,124,74,152	0,8746,21594,29126,30252,34002,56936,59341	1	STAG1	NM_005862	15,14,13,12,11,10,9,8	chr3:136152501-136162128|chr3:136221621-136240054	2	0	6	10	3q22.3
chr3:169831147-169840532|circ.3609	-	3	160251154	0,3866,9231	4	PHC3	NM_001308116	11,10,9	chr3:169824734-169831147|chr3:169840532-169846471	16	18	6	8	3q26.2
chr2:20507738-20527139|circ.3615	-	5	94,271,170,188,69	0,336,3516,4258,19332	18	PUM2	NM_001282752	6,5,4,3,2	chr2:20497439-20507738|chr2:20527139-20550357	30	28	5	3	2p24.1
chr7:2400344-2404164|circ.3622	+	5	193,120,58,129,158	0,1935,2360,2922,3662	1	EIF3B	NM_001037283	2,3,4,5,6	chr7:2395055-2400344|chr7:2404164-2405951	3	4	0	4	7p22.3
chr13:51501542-51523641|circ.3626	+	8	72,108,77,115,74,106,82,43	0,2068,3276,7478,15914,18020,20580,22056	14	RNASEH2B	NM_024570	2,3,4,5,6,7,8,9	chr13:51484276-51501542|chr13:51523641-51528040	26	16	10	5	13q14.3
chr1:150307405-150312953|circ.3628	+	3	307,167,80	0,3230,5468	1	PRPF3	NM_004698	7,8,9	chr1:150305670-150307405|chr1:150312953-150315784	1	4	0	0	1q21.3
chr5:129019812-129040084|circ.3630	+	4	154136205153	0,10600,17268,20119	46	ADAMTS19	NM_133638	18,19,20,21	chr5:129015614-129019812|chr5:129040084-129070624	112	107	0	0	5q23.3
chr12:90003713-90029028|circ.3636	-	12	107,88,180,238,242,243,215,162,39,141,126,255	0,484,1256,6865,10062,11612,14246,16517,17741,20568,24841,25060	5	ATP2B1	NM_001001323	14,13,12,11,10,9,8,7,6,5,4,3	chr12:89998123-90003713|chr12:90029028-90035934	15	28	0	2	12q21.33
chr5:70888752-70900295|circ.3638	+	5	67,85,102,128,113	0,3354,6733,9580,11430	22	MCCC2	NM_022132	2,3,4,5,6	chr5:70883381-70888752|chr5:70900295-70922466	41	36	5	3	5q13.2
chr16:19627435-19659204|circ.3640	+	12	78,123,47,112,117,54,81,63,86,81,64,99	0,572,10063,11580,12523,13653,16978,21480,23901,26282,28772,31670	1	C16orf62	NM_020314	13,14,15,16,17,18,19,20,21,22,23,24	chr16:19621737-19627435|chr16:19659204-19661703	5	11	7	2	16p12.3
chr3:127980970-127983624|circ.3641	+	2	97165	0,2489	10	EEFSEC	NM_021937	3,4	chr3:127965886-127980970|chr3:127983624-128060075	34	36	9	3	3q21.3
chr11:119155678-119156276|circ.3645	+	2	132378	0,220	4	CBL	NM_005188	10,11	chr11:119149423-119155678|chr11:119156276-119158561	7	5	6	4	11q23.3
chr2:203162101-203162629|circ.3652	+	2	135,62	0,466	4	NOP58	NM_015934	11,12	chr2:203160560-203162101|chr2:203162629-203164956	9	5	1	0	2q33.1
chr8:96044222-96047804|circ.3659	+	2	100123	0,3459	2	NDUFAF6	NM_152416	2,3	chr8:96037433-96044222|chr8:96047804-96053797	3	2	0	0	8q22.1
chr17:27809214-27838010|circ.3668	+	8	92,94,82,168,204,135,237,129	0,7467,9587,13363,16121,20392,25699,28667	2	TAOK1	NM_020791	8,9,10,11,12,13,14,15	chr17:27807499-27809214|chr17:27838010-27844470	0	4	2	1	17q11.2
chr11:128963515-128994789|circ.3670	-	3	87,85,92	0,29825,31182	2	ARHGAP32	NM_001142685	5,4,3	chr11:128936763-128963515|chr11:128994789-129034213	6	4	2	1	11q24.3
chr9:33953282-34017187|circ.3675	-	11	190,68,53,66,104,55,78,154,111,78,140	0,2794,7541,10441,18366,19898,33475,35688,42938,45502,63765	1	UBAP2	NM_018449	12,11,10,9,8,7,6,5,4,3,2	chr9:33948585-33953282|chr9:34017187-34048875	0	4	4	2	9p13.3
chr1:33413822-33415375|circ.3678	-	2	142206	0,1347	6	RNF19B	NM_001127361	3,2	chr1:33412165-33413822|chr1:33415375-33429651	10	4	8	5	1p35.1
chr3:129546645-129547351|circ.3689	-	1	706	0	4	TMCC1	NM_001017395	3	chr3:129390107-129546645|chr3:129547351-129551616	4	9	3	3	3q22.1
chr12:112699108-112712764|circ.3693	-	9	125,129,121,106,71,146,233,141,114	0,2779,3870,4573,5607,8399,8922,12350,13542	2	HECTD4	NM_001109662	18,17,16,15,14,13,12,11,10	chr12:112697069-112699108|chr12:112712764-112717031	2	2	0	0	12q24.13
chr3:145820541-145828235|circ.3696	-	4	98,64,113,164	0,1524,3777,7530	1	PLOD2	NM_000935	7,6,5,4	chr3:145809688-145820541|chr3:145828235-145838898	0	9	0	0	3q24
chr16:1004356-1004666|circ.3697	-	1	310	0	7	LMF1	NR_033646	2	chr16:984254-1004356|chr16:1004666-1020787	23	5	6	9	16p13.3
chr15:65766546-65804902|circ.3700	-	11	80,160,178,101,62,129,111,169,174,113,270	0,4671,6013,7306,10890,13481,15980,23655,26397,33034,38086	2	DPP8	NM_197960	13,12,11,10,9,8,7,6,5,4,3	chr15:65759561-65766546|chr15:65804902-65807993	0	2	1	3	15q22.31
chr9:37126308-37327831|circ.3701	+	5	631,44,126,171,36	0,175876,177876,179232,201487	2	ZCCHC7	NM_001289119	2,3,4,5,6	chr9:37120624-37126308|chr9:37327831-37349353	1	6	0	2	9p13.2
chr21:40619626-40622815|circ.3704	-	2	132,94	0,3095	2	BRWD1	NM_018963	21,20	chr21:40610499-40619626|chr21:40622815-40627570	2	4	1	0	21q22.2
chr7:50737418-50771605|circ.3707	-	3	142,223,88	0,4714,34099	4	GRB10	NM_001001550	4,3,2	chr7:50694675-50737418|chr7:50771605-50772836	4	2	1	4	7p12.1
chr5:80063751-80088663|circ.3710	+	6	188,169,65,117,108,112	0,902,7761,10787,19632,24800	4	MSH3	NM_002439	14,15,16,17,18,19	chr5:80057497-80063751|chr5:80088663-80109402	11	33	3	2	5q14.1
chr1:217783662-217787544|circ.3712	-	3	80,183,62	0,568,3820	20	GPATCH2	NM_018040	5,4,3	chr1:217688231-217783662|chr1:217787544-217793124	41	67	1	1	1q41
chr22:47188416-47193517|circ.3718	+	4	57137341177	0,148,981,4924	4	TBC1D22A	NM_001284304	2,3,4,5	chr22:47158745-47188416|chr22:47193517-47274548	6	3	0	1	22q13.31
chr4:73950965-73958017|circ.3735	-	2	1981634	0,5418	4	ANKRD17	NM_001286771	30,29	chr4:73944607-73950965|chr4:73958017-73959795	19	27	28	30	4q13.3
chr19:33604672-33605325|circ.3736	+	2	137167	0,486	3	GPATCH1	NM_018025	14,15	chr19:33603519-33604672|chr19:33605325-33608730	3	6	4	3	19q13.11
chr5:179135239-179136060|circ.3740	+	2	142,82	0,739	1	CANX	NM_001024649	5,6	chr5:179134191-179135239|chr5:179136060-179136873	5	3	2	1	5q35.3
chr3:12353878-12422990|circ.3752	+	3	74228170	0,67324,68942	1	PPARG	NM_138712	2,3,4	chr3:12329519-12353878|chr3:12422990-12434112	0	1	5	2	3p25.2
chr7:12391198-12433404|circ.3755	-	18	141,220,251,115,105,156,137,965,209,271,74,218,145,90,248,66,232,185	0,4538,5692,8005,9574,9793,15784,17972,19083,21404,23116,23437,26203,27904,28913,31963,37554,42021	3	VWDE	NM_001135924	19,18,17,16,15,14,13,12,11,10,9,8,7,6,5,4,3,2	chr7:12384095-12391198|chr7:12433404-12443284	6	0	0	1	7p21.3
chr21:37619814-37620866|circ.3765	+	2	112189	0,863	15	DOPEY2	NM_001320714	20,21	chr21:37618975-37619814|chr21:37620866-37623459	39	55	32	15	21q22.12
chr3:8932072-8955404|circ.3785	-	5	63,154,141,61,77	0,8505,11991,21923,23255	2	RAD18	NM_020165	12,11,10,9,8	chr3:8923143-8932072|chr3:8955404-8977554	2	0	0	2	3p25.3
chr1:114449617-114450813|circ.3786	+	2	166183	0,1013	5	DCLRE1B	NM_022836	2,3	chr1:114448397-114449617|chr1:114450813-114453752	7	3	2	3	1p13.2
chr6:157431605-157488319|circ.3790	+	4	90180328146	0,22556,38152,56568	2	ARID1B	NM_017519	6,7,8,9	chr6:157406039-157431605|chr6:157488319-157495141	2	0	0	4	6q25.3
chr6:101163337-101253756|circ.3793	-	9	7.21772e+25	0,2613,10077,51103,51683,83251,83969,84838,90298	4	ASCC3	NM_006828	13,12,11,10,9,8,7,6,5	chr6:101127628-101163337|chr6:101253756-101296023	5	4	1	0	6q16.3
chr13:25486083-25487229|circ.3802	-	2	124510	0,636	3	CENPJ	NM_018451	3,2	chr13:25484224-25486083|chr13:25487229-25496898	3	0	0	2	13q12.12
chr12:123030722-123036243|circ.3811	+	8	94,53,116,55,99,44,66,76	0,446,1239,1739,3590,5143,5282,5445	1	KNTC1	NM_014708	9,10,11,12,13,14,15,16	chr12:123028816-123030722|chr12:123036243-123041930	3	1	7	1	12q24.31
chr1:115262199-115280693|circ.3817	-	15	164,179,120,113,176,108,165,141,213,126,129,82,98,93,110	0,960,4304,5642,6632,7404,10679,10929,13025,14153,14410,14863,17179,17892,18384	8	CSDE1	NM_001007553	18,17,16,15,14,13,12,11,10,9,8,7,6,5,4	chr1:115261366-115262199|chr1:115280693-115282312	10	9	0	0	1p13.2
chr10:12123470-12126750|circ.3823	+	2	156212	0,3068	6	DHTKD1	NM_018706	2,3	chr10:12111186-12123470|chr10:12126750-12129533	15	7	2	0	10p14
chr1:225140371-225161855|circ.3827	+	7	110,140,150,131,153,116,63	0,2289,7483,11809,14761,16089,21421	20	DNAH14	NM_001145154	2,3,4,5,6,7,8	chr1:225117537-225140371|chr1:225161855-225190484	58	83	40	24	1q42.12
chr15:52161413-52194233|circ.3830	+	7	157,123,90,131,108,144,145	0,18372,19839,24598,27202,30938,32675	25	TMOD3	NM_014547	3,4,5,6,7,8,9	chr15:52155207-52161413|chr15:52194233-52200972	55	59	5	24	15q21.2
chr12:42604156-42604482|circ.3851	-	2	100133	0,193	12	YAF2	NR_135140	5,4	chr12:42555567-42604156|chr12:42604482-42606245	46	31	8	3	12q12
chr1:94341823-94343418|circ.3856	-	1	1595	0	2	DNTTIP2	NM_014597	2	chr1:94341339-94341823|chr1:94343418-94344632	0	2	8	31	1p22.1
chr2:242396161-242415402|circ.3858	+	6	176,90,134,82,238,131	0,5776,6588,7152,11393,19110	2	FARP2	NM_014808	14,15,16,17,18,19	chr2:242380971-242396161|chr2:242415402-242422879	2	0	0	4	2q37.3
chr17:45206758-45221348|circ.3862	-	7	1.29118e+20	0,2864,7759,9346,12460,12836,14490	1	CDC27	NM_001114091	16,15,14,13,12,11,10	chr17:45201326-45206758|chr17:45221348-45229171	1	2	0	2	17q21.32
chr8:87381167-87414432|circ.3871	+	7	93,91,139,125,138,67,185	0,5091,11787,12566,29403,29633,33080	3	WWP1	NM_007013	2,3,4,5,6,7,8	chr8:87355159-87381167|chr8:87414432-87423766	0	5	0	0	8q21.3
chr2:160599571-160605414|circ.3873	+	3	1931681099	0,2709,4744	4	2017-03-07	NM_001282805	5,6,7	chr2:160585686-160599571|chr2:160605414-160608912	4	6	7	10	2q24.2
chrX:16870168-16871965|circ.3881	-	4	77,78,127,161	0,505,703,1636	2	RBBP7	NM_001198719	9,8,7,6	chrX:16867424-16870168|chrX:16871965-16875716	3	0	2	2	Xp22.2
chr14:78043109-78045452|circ.3883	-	2	149155	0,2188	2	SPTLC2	NM_004863	4,3	chr14:78036851-78043109|chr14:78045452-78063528	3	6	1	1	14q24.3
chr21:32617803-32624505|circ.3894	-	2	173448	0,6254	2	TIAM1	NM_003253	7,6	chr21:32598266-32617803|chr21:32624505-32638325	0	4	0	0	21q22.11
chr12:57065532-57066849|circ.3901	-	3	99,70,114	0,991,1203	3	PTGES3	NR_104219	4,3,2	chr12:57064148-57065532|chr12:57066849-57081033	8	1	0	0	12q13.3
chr3:149563797-149589941|circ.3902	+	3	130,81,126	0,6505,26018	16	RNF13	NM_007282	3,4,5	chr3:149531813-149563797|chr3:149589941-149613259	44	27	2	8	3q25.1
chr11:108170440-108206688|circ.3904	+	23	172,142,177,178,88,156,88,89,103,149,105,120,235,168,114,218,208,114,159,139,83,141,117	0,1934,3139,4961,8183,10446,12697,16109,16297,17659,20240,21587,25596,26344,27931,29307,30500,31730,32165,33048,34172,35255,36131	2	ATM	NM_000051	34,35,36,37,38,39,40,41,42,43,44,45,46,47,48,49,50,51,52,53,54,55,56	chr11:108168109-108170440|chr11:108206688-108213948	4	1	0	0	11q22.3
chr11:30557540-30602041|circ.3916	-	2	182249	0,44252	2	MPPED2	NM_001145399	3,2	chr11:30517068-30557540|chr11:30602041-30607588	0	5	0	0	11p14.1
chr15:36983885-37002162|circ.3918	+	5	80,50,68,66,106	0,441,5638,17538,18171	2	C15orf41	NM_001290233	6,7,8,9,10	chr15:36950106-36983885|chr15:37002162-37039135	3	5	0	4	15q14
chr3:185638891-185639914|circ.3920	-	2	84116	0,907	5	TRA2B	NM_001243879	5,4	chr3:185637284-185638891|chr3:185639914-185641583	13	7	9	10	3q27.2
chr12:13061176-13062105|circ.3934	+	1	929	0	2	GPRC5A	NM_003979	2	chr12:13044598-13061176|chr12:13062105-13065017	2	4	2	1	12p13.1
chr12:121220457-121229360|circ.3941	-	4	113,79,120,89	0,1019,1819,8814	6	SPPL3	NM_139015	6,5,4,3	chr12:121206862-121220457|chr12:121229360-121248611	9	7	0	4	12q24.31
chr4:76711302-76711950|circ.3944	+	2	89155	0,493	2	USO1	NM_001290049	10,11	chr4:76708355-76711302|chr4:76711950-76714842	2	0	0	4	4q21.1
chr9:125772632-125782738|circ.3945	+	3	175,94,151	0,5189,9955	3	RABGAP1	NM_012197	11,12,13	chr9:125761045-125772632|chr9:125782738-125827626	3	4	0	1	9q33.2
chr10:120488806-120489922|circ.3957	-	2	103127	0,989	3	CACUL1	NM_153810	3,2	chr10:120467099-120488806|chr10:120489922-120513907	13	12	2	4	10q26.11
chr15:90996006-90999547|circ.3958	+	4	164161125164	0,357,1653,3377	4	IQGAP1	NM_003870	12,13,14,15	chr15:90992875-90996006|chr15:90999547-91009232	4	1	0	4	15q26.1
chr22:42204878-42206295|circ.3967	+	3	119,122,85	0,1004,1332	20	CCDC134	NM_024821	2,3,4	chr22:42196770-42204878|chr22:42206295-42209267	37	15	11	27	22q13.2
chr1:155891165-155891709|circ.3968	-	2	254,58	0,486	4	KIAA0907	NM_014949	10,9	chr1:155887463-155891165|chr1:155891709-155893417	1	5	3	1	1q22
chr14:97022183-97022750|circ.3987	+	2	101239	0,328	1	PAPOLA	NM_001293632	16,17	chr14:97018959-97022183|chr14:97022750-97026985	1	5	2	1	14q32.2
chr7:89982129-89984544|circ.3988	+	3	194,92,145	0,1642,2270	4	GTPBP10	NM_033107	2,3,4	chr7:89976088-89982129|chr7:89984544-90001468	4	12	0	0	7q21.13
chr3:61734551-61989171|circ.3992	+	3	105180149	0,240747,254471	1	PTPRG	NM_002841	2,3,4	chr3:61548046-61734551|chr3:61989171-62063836	1	0	2	2	3p14.2
chr16:18839352-18845760|circ.3994	-	6	1.3847e+17	0,1255,1895,2188,4909,6173	6	SMG1	NM_015092	55,54,53,52,51,50	chr16:18830976-18839352|chr16:18845760-18846213	0	13	2	0	16p12.3
chr9:135534057-135538082|circ.3995	-	5	65,71,44,76,257	0,1039,2537,3590,3768	1	DDX31	NM_001322343	6,5,4,3,2	chr9:135527879-135534057|chr9:135538082-135538608	0	0	2	4	9q34.13
chr17:58329741-58348842|circ.3996	-	6	62,84,63,116,108,132	0,2794,13031,13595,17069,18969	2	USP32	NM_032582	11,10,9,8,7,6	chr17:58313601-58329741|chr17:58348842-58365883	2	2	0	0	17q23.2
chr15:56665638-56704634|circ.4004	+	8	64,80,49,83,176,83,174,135	0,10511,15031,15877,17802,20724,21220,38861	3	TEX9	NM_001286449	3,4,5,6,7,8,9,10	chr15:56658091-56665638|chr15:56704634-56719802	0	3	3	3	15q21.3
chr17:34910660-34916711|circ.4023	+	3	81,254,99	0,2262,5952	3	GGNBP2	NM_024835	3,4,5	chr17:34901666-34910660|chr17:34916711-34923501	0	3	3	7	17q12
chr1:149936146-149937803|circ.4024	-	2	128102	0,1555	2	OTUD7B	NM_020205	6,5	chr1:149931715-149936146|chr1:149937803-149939218	4	8	3	3	1q21.2
chr8:95738558-95752018|circ.4025	+	5	111,125,91,122,146	0,8299,12038,13082,13314	1	DPY19L4	NM_181787	2,3,4,5,6	chr8:95732242-95738558|chr8:95752018-95768263	2	8	0	2	8q22.1
chr3:138407716-138413749|circ.4033	-	3	100144122	0,2125,5911	2	PIK3CB	NM_001256045	5,4,3	chr3:138403645-138407716|chr3:138413749-138417748	4	0	0	0	3q22.3
chr20:55748255-55758975|circ.4037	-	3	111,77,198	0,1731,10522	2	BMP7	NM_001719	6,5,4	chr20:55746164-55748255|chr20:55758975-55777530	2	5	0	0	20q13.31
chr16:89371613-89383486|circ.4043	-	2	139146	0,11727	12	ANKRD11	NM_001256182	5,4	chr16:89357591-89371613|chr16:89383486-89484691	25	14	6	3	16q24.3
chr2:47635539-47657080|circ.4045	+	6	1.55279e+17	0,1693,4013,5868,7895,21341	5	MSH2	NM_000251	2,3,4,5,6,7	chr2:47630541-47635539|chr2:47657080-47672686	5	3	0	2	2p21
chr17:59955247-59958532|circ.4047	-	2	202165	0,3120	1	INTS2	NM_020748	18,17	chr17:59952399-59955247|chr17:59958532-59962261	6	4	0	1	17q23.2
chr5:128977551-129001272|circ.4057	+	6	102,131,173,128,121,81	0,5906,6939,12447,16758,23640	1	ADAMTS19	NM_133638	11,12,13,14,15,16	chr5:128958041-128977551|chr5:129001272-129015456	10	1	0	0	5q23.3
chr5:112889463-112899189|circ.4059	+	5	88,81,83,106,120	0,175,2285,7313,9606	2	YTHDC2	NM_022828	15,16,17,18,19	chr5:112889383-112889463|chr5:112899189-112899555	2	3	0	2	5q22.2
chr2:106746129-106782539|circ.4084	-	6	105,181,61,44,64,28	0,15516,28384,33993,35062,36382	2	UXS1	NM_001253875	7,6,5,4,3,2	chr2:106742135-106746129|chr2:106782539-106810603	2	0	6	1	2q12.2
chr7:155457868-155473602|circ.4089	+	4	79,49,77,319	0,7692,13433,15415	17	RBM33	NM_053043	2,3,4,5	chr7:155437613-155457868|chr7:155473602-155493466	36	34	10	20	7q36.3
chr7:156619298-156629579|circ.4091	-	3	140,40,73	0,7148,10208	58	LMBR1	NM_022458	4,3,2	chr7:156589186-156619298|chr7:156629579-156685621	177	228	39	62	7q36.3
chr3:122422588-122427115|circ.4092	+	3	237,222,79	0,785,4448	2	PARP14	NM_017554	7,8,9	chr3:122420482-122422588|chr3:122427115-122432270	0	0	2	4	3q21.1
chr18:23632587-23658124|circ.4100	-	3	222,154,85	0,4965,25452	4	SS18	NM_001007559	5,4,3	chr18:23619420-23632587|chr18:23658124-23667464	4	12	1	0	18q11.2
chr17:80521229-80529746|circ.4101	+	3	195148147	0,4700,8370	12	FOXK2	NM_004514	2,3,4	chr17:80478183-80521229|chr17:80529746-80540616	21	9	10	10	17q25.3
chr16:78142319-78149051|circ.4106	+	3	65,58,179	0,1355,6553	3	WWOX	NM_130791	2,3,4	chr16:78133782-78142319|chr16:78149051-78198079	4	5	0	0	16q23.1
chr6:149899957-149901859|circ.4108	+	3	152157131	0,1012,1771	2	GINM1	NM_138785	4,5,6	chr6:149893739-149899957|chr6:149901859-149903575	0	3	0	2	6q25.1
chr13:46577273-46619651|circ.4111	-	7	1.98158e+20	0,7209,8276,17310,39025,41816,42252	5	ZC3H13	NM_015070	8,7,6,5,4,3,2	chr13:46563232-46577273|chr13:46619651-46626832	10	6	2	1	13q14.13
chr1:46521466-46546422|circ.4112	-	6	177,143,126,181,99,109	0,6134,10259,11116,21720,24847	48	PIK3R3	NM_003629	7,6,5,4,3,2	chr1:46512297-46521466|chr1:46546422-46597518	86	86	5	6	1p34.1
chr14:64465631-64483349|circ.4123	+	7	1.27158e+20	0,1648,3020,3806,8129,11052,17559	7	SYNE2	NM_015180	27,28,29,30,31,32,33	chr14:64465046-64465631|chr14:64483349-64484312	18	31	3	2	14q23.2
chr2:32703702-32725176|circ.4129	+	11	1.84156e+32	0,827,2685,3794,7007,9011,9952,11405,12789,14904,20911	3	BIRC6	NM_016252	36,37,38,39,40,41,42,43,44,45,46	chr2:32702651-32703702|chr2:32725176-32726779	7	3	0	2	2p22.3
chr10:128768965-128798571|circ.4144	+	9	84,41,56,97,149,136,158,82,136	0,7246,11216,16819,19753,26046,27390,28652,29470	14	DOCK1	NM_001290223	2,3,4,5,6,7,8,9,10	chr10:128594132-128768965|chr10:128798571-128806995	32	36	9	19	10q26.2
chr13:114174930-114193822|circ.4146	+	3	118196151	0,13429,18741	4	TMCO3	NM_017905	8,9,10	chr13:114164739-114174930|chr13:114193822-114201614	6	7	8	11	13q34
chr5:64520146-64522046|circ.4155	-	3	81124134	0,604,1766	1	ADAMTS6	NM_197941	18,17,16	chr5:64511314-64520146|chr5:64522046-64537930	0	0	3	3	5q12.3
chr21:17150222-17214859|circ.4158	+	15	124,163,87,138,77,74,149,128,96,162,227,71,229,201,143	0,13598,21853,27217,30905,33233,40794,46135,47062,48300,49073,52627,53497,55444,64494	2	USP25	NM_001283041	4,5,6,7,8,9,10,11,12,13,14,15,16,17,18	chr21:17138460-17150222|chr21:17214859-17219981	1	6	0	0	21q21.1
chr11:70820986-70830078|circ.4172	-	3	109,72,204	0,3352,8888	4	SHANK2	NM_012309	5,4,3	chr11:70805734-70820986|chr11:70830078-70858165	2	7	0	0	11q13.4
chr4:15626874-15646331|circ.4173	-	8	726,83,149,126,180,187,96,216	0,1621,2633,5414,11242,13256,15536,19241	10	FBXL5	NM_001193534	9,8,7,6,5,4,3,2	chr4:15614037-15626874|chr4:15646331-15656826	30	29	19	24	4p15.32
chr20:48481264-48500603|circ.4177	+	5	117,117,83,112,221	0,9977,13253,16196,19118	2	SLC9A8	NR_048539	8,9,10,11,12	chr20:48472118-48481264|chr20:48500603-48503288	4	0	0	0	20q13.13
chr7:137330217-137374748|circ.4185	-	5	66,57,75,96,109	0,9260,10994,33085,44422	2	DGKI	NM_001321709	7,6,5,4,3	chr7:137308300-137330217|chr7:137374748-137528133	0	0	5	0	7q33
chr2:236626200-236659132|circ.4191	+	4	88,86,142,135	0,23406,27141,32797	4	AGAP1	NM_001244888	3,4,5,6	chr2:236617881-236626200|chr2:236659132-236706402	6	0	0	0	2q37.2
chr9:5968018-5969436|circ.4195	-	1	1418	0	2	KIAA2026	NM_001017969	3	chr9:5954095-5968018|chr9:5969436-5988344	2	3	0	3	9p24.1
chr7:127447537-127569382|circ.4202	+	5	90,101,111,73,142	0,36839,80417,97262,121703	4	SND1	NM_014390	11,12,13,14,15	chr7:127361454-127447537|chr7:127569382-127630999	6	3	1	7	7q32.1
chr9:125941285-125946577|circ.4208	-	2	221167	0,5125	9	STRBP	NM_018387	4,3	chr9:125936121-125941285|chr9:125946577-125999108	12	15	1	1	9q33.3
chr16:70294946-70296427|circ.4209	-	2	114179	0,1302	9	AARS	NM_001605	13,12	chr16:70293089-70294946|chr16:70296427-70298860	24	7	2	3	16q22.1
chr1:47745912-47748131|circ.4210	-	2	969115	0,2104	2	STIL	NM_001048166	12,11	chr1:47737913-47745912|chr1:47748131-47753222	11	22	27	28	1p33
chr15:75809599-75816639|circ.4217	-	3	106,125,90	0,5862,6950	2	PTPN9	NM_002833	5,4,3	chr15:75801368-75809599|chr15:75816639-75819458	2	0	0	2	15q24.2
chr9:91680443-91692818|circ.4227	-	4	52,54,120,64	0,5670,9580,12311	3	SHC3	NM_016848	6,5,4,3	chr9:91667078-91680443|chr9:91692818-91727470	0	0	3	2	9q22.1
chr2:204244930-204267457|circ.4239	+	7	177,18,98,147,125,183,159	0,1981,10838,14492,15448,16577,22368	10	ABI2	NM_001282925	3,4,5,6,7,8,9	chr2:204231767-204244930|chr2:204267457-204281630	14	13	4	1	2q33.2
chr18:59878385-59899660|circ.4241	+	9	90,72,56,114,204,92,294,76,96	0,9884,10066,10231,16136,16445,17152,20041,21179	1	KIAA1468	NM_020854	2,3,4,5,6,7,8,9,10	chr18:59855264-59878385|chr18:59899660-59911996	4	3	0	0	18q21.33
chr1:225140371-225211567|circ.4246	+	10	110,140,150,131,153,116,63,145,132,251	0,2289,7483,11809,14761,16089,21421,50113,54743,70945	6	DNAH14	NM_001373	2,3,4,5,6,7,8,9,10,11	chr1:225117537-225140371|chr1:225211567-225226395	8	10	6	0	1q42.12
chr7:90001468-90007525|circ.4253	+	4	74,53,108,78	0,2147,5352,5979	6	GTPBP10	NM_001042717	3,4,5,6	chr7:89982323-90001468|chr7:90007525-90012269	3	10	0	0	7q21.13
chr2:239090705-239103511|circ.4256	-	8	122,88,94,107,127,120,57,66	0,1588,1955,3116,6066,7788,12210,12740	4	ILKAP	NM_030768	9,8,7,6,5,4,3,2	chr2:239082294-239090705|chr2:239103511-239112139	4	0	0	6	2q37.3
chr7:151970789-152012423|circ.4268	-	4	163110149201	0,36261,38093,41433	2	KMT2C	NM_170606	7,6,5,4	chr7:151962294-151970789|chr7:152012423-152027685	4	5	1	1	7q36.1
chr1:233225806-233231609|circ.4270	-	2	130109	0,5694	3	PCNX2	NM_014801	23,22	chr1:233193036-233225806|chr1:233231609-233270758	0	6	4	17	1q42.2
chr3:93722502-93722752|circ.4274	+	1	250	0	3	ARL13B	NM_001321328	4	chr3:93715528-93722502|chr3:93722752-93754174	3	4	3	2	3q11.1
chr12:1289705-1299218|circ.4279	+	4	138141141194	0,1385,2741,9319	5	ERC1	NM_178039	8,9,10,11	chr12:1250953-1289705|chr12:1299218-1345934	14	18	4	6	12p13.33
chr15:35742885-35747021|circ.4280	-	2	119,74	0,4062	2	DPH6	NM_080650	5,4	chr15:35703097-35742885|chr15:35747021-35830474	2	4	0	2	15q14
chr7:91924202-91981956|circ.4286	+	8	278,298,183,118,209,89,145,167	0,12470,24441,32894,48135,50089,56061,57587	5	ANKIB1	NM_019004	2,3,4,5,6,7,8,9	chr7:91875833-91924202|chr7:91981956-91991498	9	3	5	3	7q21.2
chr5:124036706-124036962|circ.4287	-	1	256	0	3	ZNF608	NM_020747	2	chr5:123985390-124036706|chr5:124036962-124079776	0	0	20	27	5q23.2
chr2:38809054-38818790|circ.4290	-	5	73,97,86,238,119	0,159,1928,3731,9617	4	HNRNPLL	NM_001142650	7,6,5,4,3	chr2:38804674-38809054|chr2:38818790-38829579	2	4	0	0	2p22.1
chr5:56542126-56546968|circ.4295	+	4	185141168188	0,775,3109,4654	17	GPBP1	NM_001203246	6,7,8,9	chr5:56531859-56542126|chr5:56546968-56557006	40	58	7	13	5q11.2
chr1:22047528-22056325|circ.4303	-	5	131115198150129	0,614,2862,7534,8668	2	USP48	NM_032236	14,13,12,11,10	chr1:22041950-22047528|chr1:22056325-22062938	2	0	2	1	1p36.12
chr10:19546612-19572110|circ.4304	+	3	88177163	0,22363,25335	3	MALRD1	NM_001142308	19,20,21	chr10:19498609-19546612|chr10:19572110-19612877	3	3	0	0	10p12.31
chr7:151900018-151935911|circ.4332	-	12	131,120,129,213,66,110,165,182,105,102,117,120	0,2172,4366,17589,19067,19639,21081,21501,26989,27286,32883,35773	2	KMT2C	NM_170606	26,25,24,23,22,21,20,19,18,17,16,15	chr7:151896544-151900018|chr7:151935911-151944986	5	1	0	2	7q36.1
chr9:127064214-127076264|circ.4339	+	3	119,141,63	0,10573,11987	4	NEK6	NM_001166167	2,3,4	chr9:127020000-127064214|chr9:127076264-127083737	7	5	10	8	9q33.3
chr4:39077584-39088347|circ.4342	+	4	183137197213	0,5138,5998,10550	5	KLHL5	NM_001007075	3,4,5,6	chr4:39064655-39077584|chr4:39088347-39098311	5	0	5	1	4p14
chr20:45915972-45976670|circ.4357	-	7	56,88,93,114,144,149,71	0,2958,4567,7437,11500,22827,60627	2	ZMYND8	NM_001281771	8,7,6,5,4,3,2	chr20:45912392-45915972|chr20:45976670-45985400	2	5	0	0	20q13.12
chr5:142513531-142526946|circ.4362	+	2	139151	0,13264	2	ARHGAP26	NM_001135608	19,20	chr5:142500712-142513531|chr5:142526946-142586762	0	4	0	0	5q31.3
chr8:27995214-28019595|circ.4365	+	5	194,91,66,228,82	0,18244,20870,22531,24299	2	ELP3	NM_001284222	10,11,12,13,14	chr8:27989921-27995214|chr8:28019595-28047165	3	3	1	0	8p21.1
chr11:85685750-85695016|circ.4371	-	7	105,60,24,100,31,132,108	0,1915,3362,6421,7037,7164,9158	18	PICALM	NM_001008660	19,18,17,16,15,14,13	chr11:85670103-85685750|chr11:85695016-85707868	36	36	13	11	11q14.2
chr19:2213537-2214595|circ.4376	+	3	102138126	0,310,932	1	DOT1L	NM_032482	17,18,19	chr19:2211841-2213537|chr19:2214595-2216279	1	6	0	2	19p13.3
chr16:48290520-48337216|circ.4378	+	9	132,123,164,95,259,142,151,127,134	0,2008,4814,6168,13406,20728,39405,43052,46562	3	LONP2	NM_031490	3,4,5,6,7,8,9,10,11	chr16:48286276-48290520|chr16:48337216-48368126	3	2	1	1	16q12.1
chr5:77684660-77755185|circ.4385	+	7	78,99,109,129,160,101,118	0,26683,27704,29938,32964,61096,70407	2	SCAMP1	NM_004866	2,3,4,5,6,7,8	chr5:77656552-77684660|chr5:77755185-77771326	0	6	0	0	5q14.1
chr1:236969443-236979843|circ.4387	+	6	90,70,93,107,60,95	0,2560,4359,6594,9460,10305	5	MTR	NM_000254	3,4,5,6,7,8	chr1:236966942-236969443|chr1:236979843-236987418	5	7	11	19	1q43
chr5:127466758-127497492|circ.4395	+	13	140,111,109,128,85,152,108,124,102,156,100,112,141	0,3098,4633,7530,7757,10763,16555,17687,18930,20174,21639,26986,30593	3	SLC12A2	NM_001046	5,6,7,8,9,10,11,12,13,14,15,16,17	chr5:127450373-127466758|chr5:127497492-127503452	0	8	4	0	5q23.3
chr11:78176921-78204241|circ.4402	-	5	138,67,38,99,133	0,3371,12562,12709,27187	12	NARS2	NM_001243251	11,10,9,8,7	chr11:78154804-78176921|chr11:78204241-78239887	24	23	3	9	11q14.1
chr2:169547543-169574488|circ.4407	+	4	51,93,129,107	0,3925,23967,26838	2	CERS6	NM_001256126	5,6,7,8	chr2:169487552-169547543|chr2:169574488-169622101	4	9	2	0	2q24.3
chr20:35125107-35129014|circ.4408	+	3	362,80,413	0,2537,3494	2	DLGAP4	NM_014902	8,9,10	chr20:35075340-35125107|chr20:35129014-35152652	0	0	2	3	20q11.23
chr3:197483296-197505335|circ.4412	+	7	132,149,113,97,62,75,127	0,12013,13706,16977,17723,20501,21912	2	FYTTD1	NM_001011537	3,4,5,6,7,8,9	chr3:197482705-197483296|chr3:197505335-197508681	2	0	1	2	3q29
chr4:57344544-57349436|circ.4421	+	3	125,58,132	0,213,4760	2	SRP72	NM_006947	7,8,9	chr4:57342868-57344544|chr4:57349436-57350901	2	4	1	4	4q12
chr3:17413566-17425507|circ.4432	-	5	173,70,51,89,103	0,2396,2554,4450,11838	1	TBC1D5	NM_001134381	14,13,12,11,10	chr3:17349626-17413566|chr3:17425507-17444672	3	11	0	0	3p24.3
chr22:34157357-34252790|circ.4433	-	2	188,63	0,95370	7	LARGE	NM_004737	3,2	chr22:34046654-34157357|chr22:34252790-34315982	16	9	0	0	22q12.3
chr6:43501643-43519190|circ.4435	-	7	101,182,100,200,90,42,156	0,12664,13701,14354,15582,15986,17391	4	XPO5	NM_020750	21,20,19,18,17,16,15	chr6:43499313-43501643|chr6:43519190-43521109	5	0	4	0	6p21.1
chr10:101714970-101716962|circ.4441	-	1	1992	0	3	DNMBP	NM_015221	4	chr10:101668903-101714970|chr10:101716962-101728871	3	0	2	2	10q24.2
chr19:18650180-18650530|circ.4444	-	2	89170	0,180	64	FKBP8	NM_001308373	4,3	chr19:18649243-18650180|chr19:18650530-18652488	132	60	53	57	19p13.11
chr7:156994414-157018233|circ.4454	+	7	87,158,233,105,88,98,133	0,5677,5982,15146,18968,21533,23686	1	UBE3C	NM_014671	11,12,13,14,15,16,17	chr7:156979715-156994414|chr7:157018233-157023773	2	3	0	3	7q36.3
chr5:154169884-154174879|circ.4460	+	7	62,66,175,129,201,163,145	0,320,2297,3270,3475,3775,4850	2	LARP1	NM_015315	2,3,4,5,6,7,8	chr5:154092690-154169884|chr5:154174879-154179150	0	10	1	0	5q33.2
chr16:48290520-48311390|circ.4466	+	6	132,123,164,95,259,142	0,2008,4814,6168,13406,20728	3	LONP2	NM_031490	3,4,5,6,7,8	chr16:48286276-48290520|chr16:48311390-48329925	5	6	2	6	16q12.1
chr10:94396940-94405399|circ.4484	+	4	126159107280	0,203,2610,8179	3	KIF11	NM_004523	15,16,17,18	chr10:94393552-94396940|chr10:94405399-94407968	3	3	4	4	10q23.33
chr11:2991032-2993473|circ.4486	-	3	132,87,142	0,1645,2299	3	NAP1L4	NM_005969	7,6,5	chr11:2985981-2991032|chr11:2993473-2997253	4	3	0	5	11p15.4
chr8:132952745-132958880|circ.4491	+	3	77128151	0,4246,5984	15	EFR3A	NM_015137	2,3,4	chr8:132916569-132952745|chr8:132958880-132962215	37	14	3	5	8q24.22
chr5:135483520-135499080|circ.4494	+	5	75,84,572,252,120	0,4843,5760,13024,15440	7	SMAD5	NM_001001419	2,3,4,5,6	chr5:135468651-135483520|chr5:135499080-135508122	12	9	1	0	5q31.1
chr17:78022381-78024082|circ.4497	+	3	179,84,220	0,1323,1481	3	CCDC40	NM_001243342	5,6,7	chr17:78021201-78022381|chr17:78024082-78032292	6	12	1	4	17q25.3
chr13:46584482-46594692|circ.4518	-	3	158140109	0,1067,10101	2	ZC3H13	NM_015070	7,6,5	chr13:46577471-46584482|chr13:46594692-46616298	5	0	0	1	13q14.13
chr10:71243446-71244971|circ.4522	+	2	186,75	0,1450	3	TSPAN15	NM_012339	2,3	chr10:71211446-71243446|chr10:71244971-71255349	11	13	2	0	10q22.1
chr3:52960046-52962357|circ.4525	-	2	83151	0,2160	5	SFMBT1	NM_016329	10,9	chr3:52955847-52960046|chr3:52962357-52964344	5	0	1	6	3p21.1
chr12:109046047-109048186|circ.4531	-	2	146105	0,2034	11	CORO1C	NM_001105237	8,7	chr12:109042796-109046047|chr12:109048186-109051079	45	55	121	150	12q24.11
chr17:57089688-57161450|circ.4532	-	18	119,190,129,309,195,86,137,216,115,180,77,82,51,125,68,124,123,88	0,3282,4968,16087,19568,29485,35355,36850,38886,44547,48704,50239,52027,58495,63319,67426,68769,71674	2	TRIM37	NM_001005207	22,21,20,19,18,17,16,15,14,13,12,11,10,9,8,7,6,5	chr17:57079075-57089688|chr17:57161450-57165651	2	3	0	0	17q22
chr10:96269847-96282210|circ.4534	+	4	89,72,129,110	0,1492,11864,12253	2	TBC1D12	NM_015188	8,9,10,11	chr10:96267104-96269847|chr10:96282210-96290958	2	6	0	1	10q23.33
chr8:17570722-17581342|circ.4537	-	3	39135162	0,2553,10458	7	MTUS1	NM_001001924	6,5,4	chr8:17542051-17570722|chr8:17581342-17601112	7	30	0	3	8p22
chr20:34309661-34320057|circ.4544	-	5	138,153,118,54,195	0,2830,3298,7572,10201	4	RBM39	NM_001242599	8,7,6,5,4	chr20:34304727-34309661|chr20:34320057-34326889	7	3	9	1	20q11.22
chr12:72163579-72167802|circ.4546	+	3	60,108,64	0,792,4159	6	RAB21	NM_014999	2,3,4	chr12:72149068-72163579|chr12:72167802-72175810	20	13	4	7	12q21.1
chr12:69109406-69119576|circ.4547	+	7	114,91,77,60,146,49,70	0,3714,3951,5491,6214,6477,10100	3	NUP107	NM_020401	12,13,14,15,16,17,18	chr12:69107588-69109406|chr12:69119576-69120278	4	8	2	8	12q15
chr14:73637504-73640415|circ.4562	+	2	251142	0,2769	1	PSEN1	NM_000021	4,5	chr14:73614814-73637504|chr14:73640415-73653560	3	3	2	0	14q24.2
chr3:113045291-113063559|circ.4566	-	6	1.96205e+17	0,1171,3723,6961,15299,18071	4	CFAP44	NM_001164496	28,27,26,25,24,23	chr3:113027115-113045291|chr3:113063559-113077591	6	0	0	0	3q13.2
chr6:42541471-42562042|circ.4569	+	3	260,79,114	0,18417,20457	4	UBR2	NM_001184801	2,3,4	chr6:42532135-42541471|chr6:42562042-42571325	8	3	1	4	6p21.1
chr1:31532050-31532424|circ.4572	-	1	374	0	3	PUM1	NM_001020658	2	chr1:31501711-31532050|chr1:31532424-31538462	5	6	0	11	1p35.2
chr22:32154531-32164849|circ.4578	+	5	88,47,86,84,50	0,2110,6429,8039,10268	2	DEPDC5	NM_001242897	3,4,5,6,7	chr22:32150965-32154531|chr22:32164849-32174084	3	2	0	0	22q12.2
chr14:57696451-57714430|circ.4579	-	11	148,210,83,141,45,110,29,65,195,148,95	0,1772,2933,4009,4254,5977,7604,9861,14431,16977,17884	2	EXOC5	NM_006544	12,11,10,9,8,7,6,5,4,3,2	chr14:57689134-57696451|chr14:57714430-57735339	9	6	2	2	14q22.3
chr16:68308593-68321774|circ.4587	+	2	559126	0,13055	2	SLC7A6	NM_001076785	4,5	chr16:68307807-68308593|chr16:68321774-68324298	2	1	0	2	16q22.1
chr19:47919908-47920607|circ.4597	-	3	51160173	0,152,526	13	MEIS3	NM_001009813	4,3,2	chr19:47918358-47919908|chr19:47920607-47922326	27	49	1	6	19q13.32
chr7:138943233-138951149|circ.4609	+	4	138,104,490,71	0,779,2764,7845	2	UBN2	NM_173569	4,5,6,7	chr7:138936803-138943233|chr7:138951149-138954139	0	6	0	0	7q34
chr11:8457040-8486369|circ.4610	-	8	86,113,76,85,89,139,105,114	0,533,5184,17328,19250,21847,26311,29215	4	STK33	NM_001289061	11,10,9,8,7,6,5,4	chr11:8435239-8457040|chr11:8486369-8494709	0	0	5	18	11p15.4
chr12:96717725-96728643|circ.4616	-	2	165147	0,10771	7	CDK17	NM_001170464	3,2	chr12:96707232-96717725|chr12:96728643-96793763	22	14	10	6	12q23.1
chr1:94685813-94697199|circ.4620	-	2	135237	0,11149	6	ARHGAP29	NM_004815	3,2	chr1:94674906-94685813|chr1:94697199-94702970	0	0	24	58	1p22.1
chr1:1737913-1770677|circ.4621	-	3	64,103,49	0,18922,32715	1	GNB1	NM_001282538	4,3,2	chr1:1736020-1737913|chr1:1770677-1822258	1	1	5	3	1p36.33
chr4:36230203-36231267|circ.4627	-	1	1064	0	10	ARAP2	NM_015230	2	chr4:36216102-36230203|chr4:36231267-36245800	27	24	12	33	4p14
chr1:63269389-63286880|circ.4628	+	5	144,84,234,331,71	0,1453,12856,15286,17420	4	ATG4C	NM_032852	2,3,4,5,6	chr1:63249944-63269389|chr1:63286880-63294710	1	9	1	3	1p31.3
chr8:62546241-62566219|circ.4633	-	10	45,57,42,33,48,57,33,129,75,93	0,4264,4639,9205,9703,10262,10917,13067,17367,19885	3	ASPH	NM_001164750	13,12,11,10,9,8,7,6,5,4	chr8:62531578-62546241|chr8:62566219-62593526	0	11	0	4	8q12.3
chr11:108106396-108115753|circ.4641	+	3	165166239	0,8283,9118	1	ATM	NM_000051	5,6,7	chr11:108100050-108106396|chr11:108115753-108117690	0	1	2	3	11q22.3
chr12:120612964-120614020|circ.4655	-	3	51,129,75	0,584,981	2	GCN1	NM_006836	12,11,10	chr12:120611973-120612964|chr12:120614020-120615249	5	2	5	3	12q24.23
chr9:19356969-19358158|circ.4678	+	2	183196	0,993	3	DENND4C	NM_017925	26,27	chr9:19352663-19356969|chr9:19358158-19360241	3	12	0	0	9p22.1
chr2:43805651-43818093|circ.4682	-	6	95,188,49,33,149,131	0,3228,7888,8189,8341,12311	2	THADA	NM_001083953	9,8,7,6,5,4	chr2:43804381-43805651|chr2:43818093-43819090	3	4	3	3	2p21
chr17:57987922-58013902|circ.4689	+	10	50,121,148,58,101,91,91,108,63,78	0,2122,15873,19555,21060,23608,23872,24631,25653,25902	10	RPS6KB1	NM_001272042	2,3,4,5,6,7,8,9,10,11	chr17:57970686-57987922|chr17:58013902-58018196	10	8	3	0	17q23.1
chr1:243708811-243736350|circ.4694	-	4	88215129123	0,7219,18210,27416	4	AKT3	NM_181690	11,10,9,8	chr1:243675728-243708811|chr1:243736350-243776972	0	0	21	43	1q44
chr9:26861063-26887511|circ.4698	-	4	74,76,85,201	0,23744,25038,26247	4	CAAP1	NM_001167575	5,4,3,2	chr9:26842645-26861063|chr9:26887511-26892256	4	5	0	2	9p21.2
chr3:196626536-196630481|circ.4704	+	4	106,139,48,78	0,258,699,3867	1	SENP5	NM_001308045	3,4,5,6	chr3:196613565-196626536|chr3:196630481-196654666	1	3	3	0	3q29
chr4:79158663-79176529|circ.4706	+	4	108,93,160,134	0,7723,14882,17732	4	FRAS1	NM_001166133	3,4,5,6	chr4:78987170-79158663|chr4:79176529-79186178	0	4	0	2	4q21.21
chr2:15629017-15651474|circ.4709	-	3	129,69,139	0,15251,22318	8	NBAS	NM_015909	12,11,10	chr2:15618413-15629017|chr2:15651474-15674666	11	9	2	7	2p24.3
chr5:37238958-37247847|circ.4710	-	7	1.04157e+20	0,856,4156,5518,6622,6853,8761	2	C5orf42	NM_023073	8,7,6,5,4,3,2	chr5:37231151-37238958|chr5:37247847-37249346	2	7	3	2	5p13.2
chr12:32861086-32871697|circ.4711	+	4	72,87,163,121	0,2776,5056,10490	2	DNM1L	NM_001278463	4,5,6,7	chr12:32860347-32861086|chr12:32871697-32873597	2	3	2	0	12p11.21
chr11:68125117-68133170|circ.4714	+	3	198197132	0,6097,7921	4	LRP5	NM_001291902	3,4,5	chr11:68115711-68125117|chr11:68133170-68153783	5	5	0	1	11q13.2
chr8:67484716-67485741|circ.4715	-	2	115143	0,882	1	MYBL1	NM_001080416	12,11	chr8:67479227-67484716|chr8:67485741-67488241	1	0	4	2	8q13.1
chr17:57076741-57079075|circ.4719	-	2	79117	0,2217	8	TRIM37	NM_001005207	24,23	chr17:57060282-57076741|chr17:57079075-57089688	31	15	0	0	17q22
chr19:46878860-46879831|circ.4721	+	2	148122	0,849	3	PPP5C	NM_001204284	3,4	chr19:46857246-46878860|chr19:46879831-46887036	1	3	1	10	19q13.32
chr11:77451775-77475734|circ.4728	-	3	206,93,92	0,6305,23867	1	RSF1	NM_016578	4,3,2	chr11:77436744-77451775|chr11:77475734-77531573	1	5	0	5	11q14.1
chr6:152128977-152129499|circ.4732	+	1	522	0	1	ESR1	NM_001122742	3	chr6:152023140-152128977|chr6:152129499-152163731	6	3	0	0	6q25.1
chr3:169998014-170002384|circ.4735	+	4	177,98,87,136	0,939,1655,4234	2	PRKCI	NM_002740	9,10,11,12	chr3:169993075-169998014|chr3:170002384-170009641	2	5	0	0	3q26.2
chr5:95099211-95119667|circ.4736	+	4	113121174167	0,4538,16744,20289	19	RHOBTB3	NM_014899	7,8,9,10	chr5:95091465-95099211|chr5:95119667-95124465	34	79	8	5	5q15
chr6:154743639-154763424|circ.4748	-	7	147,69,60,120,42,88,203	0,409,5622,7966,10960,18786,19582	2	CNKSR3	NM_173515	9,8,7,6,5,4,3	chr6:154735557-154743639|chr6:154763424-154771228	3	0	2	3	6q25.2
chr7:2302864-2317940|circ.4757	-	6	133,161,81,122,118,206	0,1068,6329,8620,11882,14870	3	SNX8	NM_013321	7,6,5,4,3,2	chr7:2297438-2302864|chr7:2317940-2353962	5	0	1	4	7p22.3
chr2:172782046-172841247|circ.4760	+	8	105,76,121,180,122,105,107,152	0,21181,27352,39812,40261,40883,41317,59049	3	HAT1	NM_003642	2,3,4,5,6,7,8,9	chr2:172779017-172782046|chr2:172841247-172844159	3	3	1	0	2q31.1
chr5:90059121-90074914|circ.4768	+	6	1.65118e+17	0,10881,13148,14600,15122,15560	3	ADGRV1	NM_032119	59,60,61,62,63,64	chr5:90055405-90059121|chr5:90074914-90077246	6	5	0	0	5q14.3
chr1:41578954-41608784|circ.4773	-	3	244,89,235	0,3639,29595	5	SCMH1	NM_001031694	8,7,6	chr1:41541123-41578954|chr1:41608784-41617285	10	12	0	11	1p34.2
chr9:36657237-36674934|circ.4775	+	5	123,232,97,169,104	0,8109,12069,13757,17593	2	MELK	NM_001256687	12,13,14,15,16	chr9:36651874-36657237|chr9:36674934-36677156	0	0	2	6	9p13.2
chr16:15162025-15166937|circ.4777	-	4	109185131131	0,1901,2952,4781	2	RRN3	NM_001301064	14,13,12,11	chr16:15159228-15162025|chr16:15166937-15168579	3	4	0	0	16p13.11
chr6:3076997-3078169|circ.4778	+	2	224157	0,1015	8	RIPK1	NM_001317061	3,4	chr6:3074036-3076997|chr6:3078169-3081212	13	5	11	10	6p25.2
chr11:126142863-126143349|circ.4783	+	2	111119	0,367	1	FOXRED1	NM_017547	3,4	chr11:126141552-126142863|chr11:126143349-126144821	3	2	0	0	11q24.2
chr1:35879572-35881315|circ.4792	+	2	112249	0,1494	2	ZMYM4	NM_005095	27,28	chr1:35873760-35879572|chr1:35881315-35884043	3	1	3	4	1p34.3
chr7:80394470-80440017|circ.4795	-	8	89,223,145,70,115,143,120,91	0,24151,32937,35602,37510,38951,40484,45456	3	SEMA3C	NM_006379	13,12,11,10,9,8,7,6	chr7:80390973-80394470|chr7:80440017-80447614	3	9	0	0	7q21.11
chr17:57109256-57125180|circ.4801	-	3	195,86,137	0,9917,15787	12	TRIM37	NM_001005207	18,17,16	chr17:57106084-57109256|chr17:57125180-57126538	16	17	0	0	17q22
chr12:12311762-12318229|circ.4808	-	5	327185227290217	0,951,3364,5444,6250	1	LRP6	NM_002336	12,11,10,9,8	chr12:12303972-12311762|chr12:12318229-12332743	1	5	3	2	12p13.2
chr12:117178149-117178899|circ.4810	+	2	177,59	0,691	3	RNFT2	NM_001109903	2,3	chr12:117176175-117178149|chr12:117178899-117187645	0	6	0	1	12q24.22
chr3:191074876-191078948|circ.4811	+	3	63,127,91	0,910,3981	1	CCDC50	NM_174908	2,3,4	chr3:191047512-191074876|chr3:191078948-191087707	1	1	2	3	3q28
chr2:26587169-26606215|circ.4829	+	6	69,109,75,263,109,49	0,530,2844,9065,10738,18997	8	EPT1	NM_033505	2,3,4,5,6,7	chr2:26569157-26587169|chr2:26606215-26607826	10	15	1	0	2p23.3
chr11:16822520-16824842|circ.4830	-	4	102,150,81,69	0,694,1998,2253	2	PLEKHA7	NM_175058	17,16,15,14	chr11:16816565-16822520|chr11:16824842-16834659	0	2	2	1	11p15.1
chr10:12126538-12143180|circ.4831	+	8	212,195,270,172,199,313,85,140	0,2995,4446,6973,9533,13144,15638,16502	2	DHTKD1	NM_018706	3,4,5,6,7,8,9,10	chr10:12123626-12126538|chr10:12143180-12148244	2	5	0	0	10p14
chr5:139889221-139889766|circ.4832	+	2	176163	0,382	3	ANKHD1	NM_017747	21,22	chr5:139887583-139889221|chr5:139889766-139892412	9	3	0	0	5q31.3
chr4:103610730-103647840|circ.4834	-	6	111,176,124,171,106,95	0,1022,24864,33297,34288,37015	1	MANBA	NM_005908	7,6,5,4,3,2	chr4:103595227-103610730|chr4:103647840-103681874	1	2	5	3	4q24
chr12:69983264-69987393|circ.4837	+	4	203101128104	0,2574,3491,4025	14	CCT2	NM_006431	7,8,9,10	chr12:69982042-69983264|chr12:69987393-69990935	33	30	14	8	12q15
chr1:35790960-35827390|circ.4844	+	4	46,522,62,171	0,33565,35834,36259	2	ZMYM4	NM_005095	2,3,4,5	chr1:35734686-35790960|chr1:35827390-35835629	2	0	2	2	1p34.3
chr1:92789001-92811471|circ.4847	+	4	931,83,81,69	0,9946,12902,22401	3	RPAP2	NM_024813	8,9,10,11	chr1:92786191-92789001|chr1:92811471-92846280	4	2	2	1	1p22.1
chr15:83819966-83832827|circ.4855	-	4	147,159,139,77	0,6200,6688,12784	25	HDGFRP3	NM_016073	5,4,3,2	chr15:83808027-83819966|chr15:83832827-83876082	37	53	7	10	15q25.2
chr7:65429309-65432894|circ.4857	-	2	136177	0,3408	3	GUSB	NM_001284290	9,8	chr7:65426050-65429309|chr7:65432894-65435268	5	3	4	10	7q11.21
chr1:28354299-28369161|circ.4872	-	4	138,137,67,80	0,7755,11050,14782	2	EYA3	NM_001990	7,6,5,4	chr1:28343750-28354299|chr1:28369161-28374893	2	0	0	2	1p35.3
chr3:172479399-172501699|circ.4874	+	9	74,131,116,63,223,137,120,69,111	0,806,1081,1300,2668,7397,12293,20553,22189	2	ECT2	NM_001258315	8,9,10,11,12,13,14,15,16	chr3:172478053-172479399|chr3:172501699-172502496	2	2	4	0	3q26.31
chr14:71413631-71445365|circ.4888	+	5	209,106,46,90,1707	0,15311,21283,22106,30027	2	PCNX1	NM_001308160	2,3,4,5,6	chr14:71374720-71413631|chr14:71445365-71476350	1	5	1	5	14q24.2
chr12:49888523-49893988|circ.4895	+	3	262177136	0,2092,5329	4	SPATS2	NM_023071	7,8,9	chr12:49884514-49888523|chr12:49893988-49908337	4	8	2	1	12q13.12
chr15:41648236-41657787|circ.4900	+	3	102110185	0,2110,9366	3	NUSAP1	NM_001243142	5,6,7	chr15:41643327-41648236|chr15:41657787-41663724	4	0	0	6	15q15.1
chr6:170159933-170168267|circ.4912	+	5	137,115,103,30,69	0,804,2591,6800,8265	4	ERMARD	NM_001278531	7,8,9,10,11	chr6:170159161-170159933|chr6:170168267-170169635	0	4	2	2	6q27
chr1:113196219-113202401|circ.4916	+	4	64,207,80,79	0,867,5424,6103	9	CAPZA1	NM_006135	4,5,6,7	chr1:113192091-113196219|chr1:113202401-113209695	19	16	17	22	1p13.2
chr21:45033710-45064273|circ.4926	-	4	118133150104	0,16492,19442,30459	3	HSF2BP	NM_007031	7,6,5,4	chr21:45012209-45033710|chr21:45064273-45076467	3	3	1	0	21q22.3
chr9:22046749-22097363|circ.4931	+	10	150,123,136,696,74,75,96,119,143,107	0,2355,9501,11608,15202,17193,18911,19484,49621,50507	6	CDKN2B-AS1	NR_003529	5,6,7,8,9,10,11,12,13,14	chr9:22046448-22046749|chr9:22097363-22112318	9	17	0	0	9p21.3
chr6:34100754-34101636|circ.4935	-	1	882	0	5	GRM4	NM_000841	2	chr6:34059876-34100754|chr6:34101636-34113776	16	0	0	0	6p21.31
chr22:26853824-26854543|circ.4936	-	2	109133	0,586	4	HPS4	NM_152841	11,10	chr22:26849370-26853824|chr22:26854543-26859882	4	2	1	2	22q12.1
chr1:27269150-27269556|circ.4948	+	2	117195	0,211	20	NUDC	NM_006600	5,6	chr1:27268309-27269150|chr1:27269556-27271880	31	21	24	27	1p36.11
chr5:1057585-1065593|circ.4949	-	5	179108132170196	0,2873,6373,6612,7812	2	SLC12A7	NM_006598	22,21,20,19,18	chr5:1053597-1057585|chr5:1065593-1073747	7	3	0	0	5p15.33
chr4:148778703-148796301|circ.4956	+	4	102111105130	0,7293,9159,17468	1	ARHGAP10	NM_024605	5,6,7,8	chr4:148768373-148778703|chr4:148796301-148800382	8	1	0	1	4q31.23
chr10:103557736-103570071|circ.4962	-	6	175,614,285,99,172,131	0,862,5755,8065,9750,12204	1	MGEA5	NM_001142434	9,8,7,6,5,4	chr10:103553755-103557736|chr10:103570071-103572786	2	5	0	3	10q24.32
chr2:32768307-32800433|circ.4963	+	5	301218165169211	0,2402,4609,6072,31915	4	BIRC6	NM_016252	62,63,64,65,66	chr2:32756618-32768307|chr2:32800433-32818981	4	1	0	2	2p22.3
chr1:8674619-8684439|circ.4965	-	2	126,71	0,9749	7	RERE	NM_001042681	4,3	chr1:8617582-8674619|chr1:8684439-8716031	14	9	3	2	1p36.23
chr11:46804823-46810323|circ.4971	-	3	95,186,93	0,1214,5407	5	CKAP5	NM_001008938	18,17,16	chr11:46802035-46804823|chr11:46810323-46811625	8	1	0	1	11p11.2
chr1:236332005-236343328|circ.4983	+	3	50223150	0,9708,11173	2	GPR137B	NM_003272	2,3,4	chr1:236306336-236332005|chr1:236343328-236347077	0	4	0	0	1q42.3
chr5:67522117-67522837|circ.4984	+	1	720	0	22	PIK3R1	NM_181523	2	chr5:67511777-67522117|chr5:67522837-67569217	55	27	1	1	5q13.1
chr12:14576842-14619524|circ.4986	+	9	1565,84,146,138,66,74,89,639,65	0,10431,12197,14221,23079,32652,33298,36586,42617	1	ATF7IP	NM_001286515	2,3,4,5,6,7,8,9,10	chr12:14518761-14576842|chr12:14619524-14628823	1	7	3	0	12p13.1
chr14:91142866-91252672|circ.4988	-	8	138,64,173,79,122,131,169,155	0,3949,13017,18977,53552,68269,104215,109651	3	TTC7B	NM_001010854	9,8,7,6,5,4,3,2	chr14:91124731-91142866|chr14:91252672-91282518	3	2	0	0	14q32.11
chr3:9792628-9793633|circ.4990	+	2	248180	0,825	13	OGG1	NM_002542	2,3	chr3:9792107-9792628|chr3:9793633-9796387	24	22	6	3	3p25.3
chr1:108686164-108703915|circ.4997	-	5	168108153159112	0,4736,11440,13919,17639	3	SLC25A24	NM_213651	8,7,6,5,4	chr1:108681830-108686164|chr1:108703915-108724562	3	12	0	2	1p13.3
chr16:68208276-68225678|circ.4999	+	4	141,56,127,1008	0,7101,8866,16394	4	NFATC3	NM_004555	6,7,8,9	chr16:68200918-68208276|chr16:68225678-68248231	8	0	0	0	16q22.1
chr1:167921037-167944253|circ.5009	+	3	62,93,186	0,14829,23030	8	DCAF6	NM_001017977	2,3,4	chr1:167906246-167921037|chr1:167944253-167956732	9	6	4	0	1q24.2
chr4:83795763-83803093|circ.5015	-	5	141,96,199,124,83	0,1116,4119,6188,7247	11	SEC31A	NM_001077206	6,5,4,3,2	chr4:83793239-83795763|chr4:83803093-83812240	14	0	5	3	4q21.22
chr17:60637376-60642498|circ.5018	+	2	111137	0,4985	2	TLK2	NM_001284333	10,11	chr17:60631116-60637376|chr17:60642498-60650575	2	2	0	0	17q23.2
chr4:123848788-123900541|circ.5024	+	9	125,158,59,642,130,57,124,256,155	0,1406,5805,6463,8080,8466,10492,19599,51598	5	SPATA5	NM_145207	2,3,4,5,6,7,8,9,10	chr4:123844460-123848788|chr4:123900541-123949340	9	7	7	17	4q28.1
chr9:27009017-27029102|circ.5025	+	5	139,63,144,41,80	0,2886,7887,9627,20005	2	IFT74	NM_001099223	9,10,11,12,13	chr9:26990193-27009017|chr9:27029102-27044739	2	0	3	2	9p21.2
chr2:183866680-183888644|circ.5034	-	5	91,143,57,93,111	0,174,1021,1280,21853	2	NCKAP1	NM_013436	6,5,4,3,2	chr2:183860566-183866680|chr2:183888644-183902719	8	3	3	1	2q32.1
chr11:68286968-68305359|circ.5043	+	2	151233	0,18158	3	PPP6R3	NM_001164160	2,3	chr11:68228295-68286968|chr11:68305359-68312305	11	2	2	1	11q13.2
chr3:33661094-33686395|circ.5053	-	5	136,146,93,80,147	0,2532,7385,12689,25154	6	CLASP2	NM_001207044	6,5,4,3,2	chr3:33653563-33661094|chr3:33686395-33700465	6	10	0	10	3p22.3
chr16:89815066-89833645|circ.5061	-	7	109,173,85,129,74,177,97	0,1071,3479,9918,13290,16231,18482	2	FANCA	NM_000135	33,32,31,30,29,28,27	chr16:89813298-89815066|chr16:89833645-89836244	3	2	0	0	16q24.3
chr14:92592465-92609638|circ.5062	+	8	5.91832e+22	0,4829,7889,8128,9245,12110,16042,16882	6	CPSF2	NM_001322270	2,3,4,5,6,7,8,9	chr14:92588472-92592465|chr14:92609638-92620701	6	3	4	1	14q32.12
chr2:32515551-32526564|circ.5071	+	4	154,172,78,114	0,1694,7751,10899	5	YIPF4	NM_032312	2,3,4,5	chr2:32503303-32515551|chr2:32526564-32530557	8	6	0	2	2p22.3
chr8:97318671-97343323|circ.5075	+	5	113,66,100,69,70	0,3113,13802,23769,24582	22	PTDSS1	NM_001290225	6,7,8,9,10	chr8:97316409-97318671|chr8:97343323-97345684	38	27	5	12	8q22.1
chrX:123156380-123164975|circ.5080	+	3	141,79,165	0,3309,8430	2	STAG2	NM_001042749	3,4,5	chrX:123155281-123156380|chrX:123164975-123171376	0	0	2	3	Xq25
chr16:29845053-29845387|circ.5094	+	2	124132	0,202	2	MVP	NM_005115	4,5	chr16:29842394-29845053|chr16:29845387-29847024	0	0	5	0	16p11.2
chr21:47904669-47931527|circ.5096	+	7	7.21201e+19	0,5843,12231,13825,19604,24500,26660	3	DIP2A	NM_206891	2,3,4,5,6,7,8	chr21:47879135-47904669|chr21:47931527-47949004	3	3	0	2	21q22.3
chr19:3660963-3661999|circ.5097	-	2	118131	0,905	23	PIP5K1C	NM_001195733	5,4	chr19:3656555-3660963|chr19:3661999-3664819	57	28	28	38	19p13.3
chr2:170871790-170917953|circ.5101	+	6	8.61031e+16	0,14065,25601,40179,45798,46037	4	UBR3	NM_172070	30,31,32,33,34,35	chr2:170865450-170871790|chr2:170917953-170929937	6	3	3	0	2q31.1
chr18:12999419-13030607|circ.5109	+	10	168,126,176,53,121,149,136,125,340,144	0,2036,9035,13552,15907,17767,19059,19661,30242,31044	61	CEP192	NM_032142	2,3,4,5,6,7,8,9,10,11	chr18:12991436-12999419|chr18:13030607-13037235	101	80	43	39	18p11.21
chr1:59787207-59812070|circ.5110	+	3	215112152	0,18422,24711	7	FGGY	NM_001113411	2,3,4	chr1:59762822-59787207|chr1:59812070-59844420	16	20	4	0	1p32.1
chr21:40604102-40646398|circ.5125	-	13	108,126,190,95,132,94,184,186,226,129,135,151,99	0,196,4418,6302,15524,18619,23468,26310,32283,32714,37722,38106,42197	2	BRWD1	NM_018963	25,24,23,22,21,20,19,18,17,16,15,14,13	chr21:40601362-40604102|chr21:40646398-40648098	2	2	0	0	21q22.2
chr12:46319924-46322642|circ.5130	-	1	2718	0	6	SCAF11	NM_004719	11	chr12:46318857-46319924|chr12:46322642-46325288	12	5	6	7	12q12
chr21:45472160-45483666|circ.5132	+	4	197196112248	0,3418,6823,11258	1	TRAPPC10	NM_003274	4,5,6,7	chr21:45457808-45472160|chr21:45483666-45494204	0	6	0	2	21q22.3
chr12:14599921-14610229|circ.5139	+	3	66,74,89	0,9573,10219	2	ATF7IP	NM_001286515	6,7,8	chr12:14591201-14599921|chr12:14610229-14613428	2	0	2	0	12p13.1
chr17:58343336-58348842|circ.5153	-	3	116108132	0,3474,5374	2	USP32	NM_032582	8,7,6	chr17:58342835-58343336|chr17:58348842-58365883	0	5	0	0	17q23.2
chr7:4088979-4091462|circ.5160	+	2	116193	0,2290	7	SDK1	NM_152744	18,19	chr7:4056984-4088979|chr7:4091462-4107469	9	4	1	2	7p22.2
chr7:11021998-11030474|circ.5176	+	2	788145	0,8331	6	PHF14	NM_014660	3,4	chr7:11014572-11021998|chr7:11030474-11053373	6	14	3	3	7p21.3
chr12:121002874-121004783|circ.5177	+	3	118102156	0,356,1753	6	RNF10	NM_014868	11,12,13	chr12:121001746-121002874|chr12:121004783-121008993	6	2	0	2	12q24.31
chr3:119219541-119232566|circ.5183	+	4	166,89,68,79	0,2837,3259,12946	3	TIMMDC1	NM_016589	2,3,4,5	chr3:119217774-119219541|chr3:119232566-119236051	7	13	0	3	3q13.33
chr5:109117096-109159538|circ.5184	+	8	203,183,115,68,166,219,123,115	0,3348,7538,8064,35877,38273,38824,42327	2	MAN2A1	NM_002372	9,10,11,12,13,14,15,16	chr5:109110666-109117096|chr5:109159538-109178028	5	9	2	0	5q21.3
chr8:106431371-106456609|circ.5190	+	2	159102	0,25136	1	ZFPM2	NM_012082	2,3	chr8:106331209-106431371|chr8:106456609-106573590	0	0	5	4	8q23.1
chr12:120287977-120295502|circ.5193	-	2	102176	0,7349	2	CIT	NM_001206999	5,4	chr12:120272032-120287977|chr12:120295502-120306863	0	2	4	1	12q24.23
chr7:23224688-23226765|circ.5194	+	2	229,95	0,1982	2	NUPL2	NM_007342	2,3	chr7:23221825-23224688|chr7:23226765-23235457	2	3	7	20	7p15.3
chr9:125719289-125761045|circ.5197	+	9	199,235,205,175,158,111,67,103,170	0,27474,29204,32286,33045,39030,39528,40248,41586	2	RABGAP1	NM_012197	2,3,4,5,6,7,8,9,10	chr9:125703372-125719289|chr9:125761045-125772632	3	2	0	0	9q33.2
chr10:79761954-79767624|circ.5200	-	3	112173165	0,2519,5505	2	POLR3A	NM_007055	17,16,15	chr10:79760852-79761954|chr10:79767624-79769294	1	5	0	1	10q22.3
chr1:12335881-12338095|circ.5202	+	1	2214	0	3	VPS13D	NM_015378	19	chr1:12333192-12335881|chr1:12338095-12339555	3	2	11	5	1p36.22
chr1:10032075-10041228|circ.5212	+	3	171184140	0,3574,9013	4	NMNAT1	NM_001297778	2,3,4	chr1:10003083-10032075|chr1:10041228-10042358	9	3	13	15	1p36.22
chr3:27490141-27493989|circ.5215	-	2	147,82	0,3766	5	SLC4A7	NM_001258380	3,2	chr3:27479017-27490141|chr3:27493989-27498141	23	4	8	6	3p24.1
chr19:23316881-23318845|circ.5220	+	2	127,96	0,1868	3	ZNF730	NM_001277403	2,3	chr19:23299978-23316881|chr19:23318845-23328072	11	8	0	0	19p12
chr12:112371689-112381173|circ.5230	-	5	145,139,84,50,105	0,2806,3274,4275,9379	9	TMEM116	NM_001193531	9,8,7,6,5	chr12:112370463-112371689|chr12:112381173-112429561	21	56	2	34	12q24.13
chr3:47663696-47680270|circ.5233	-	4	135,155,115,56	0,12983,13815,16518	5	SMARCC1	NM_003074	25,24,23,22	chr3:47651817-47663696|chr3:47680270-47702783	5	5	0	0	3p21.31
chr11:43348056-43357544|circ.5234	+	7	105,90,182,94,57,77,137	0,1282,2205,3458,4001,8771,9351	4	API5	NM_001142930	7,8,9,10,11,12,13	chr11:43345186-43348056|chr11:43357544-43363977	4	11	14	2	11p12
chr1:28907071-28907741|circ.5240	-	2	87119	0,551	18	SNHG12	NR_024127	3,2	chr1:28906493-28907071|chr1:28907741-28908101	18	0	14	12	1p35.3
chr1:155235650-155236686|circ.5245	-	2	95167	0,869	2	CLK2	NM_001294338	8,7	chr1:155234565-155235650|chr1:155236686-155237800	0	2	5	2	1q22
chr3:89390065-89391240|circ.5255	+	2	156336	0,839	10	EPHA3	NM_182644	4,5	chr3:89259670-89390065|chr3:89391240-89444986	17	0	0	0	3p11.1
chr18:45391429-45423180|circ.5262	-	5	75,135,194,90,289	0,3264,4184,5416,31462	8	SMAD2	NM_005901	6,5,4,3,2	chr18:45377698-45391429|chr18:45423180-45456731	19	31	28	40	18q21.1
chr19:34699833-34706566|circ.5267	+	3	123,177,66	0,6195,6667	3	LSM14A	NM_001114093	4,5,6	chr19:34687668-34699833|chr19:34706566-34710295	3	0	0	3	19q13.11
chr8:37971709-37978667|circ.5274	+	5	96,96,76,94,218	0,713,2458,5078,6740	4	ASH2L	NM_001282272	5,6,7,8,9	chr8:37968351-37971709|chr8:37978667-37985808	8	10	4	2	8p11.23
chr8:135521861-135545215|circ.5276	-	4	131127119139	0,2856,11264,23215	2	ZFAT	NM_001029939	16,15,14,13	chr8:135490964-135521861|chr8:135545215-135577575	2	0	0	2	8q24.22
chr12:123678932-123707674|circ.5290	-	10	216,88,156,461,126,107,91,124,524,90	0,3861,7778,8238,8864,15670,20358,23990,26986,28652	2	MPHOSPH9	NM_022782	13,12,11,10,9,8,7,6,5,4	chr12:123665757-123678932|chr12:123707674-123712009	4	3	1	4	12q24.31
chr1:59147456-59150923|circ.5292	-	2	761,99	0,3368	2	MYSM1	NM_001085487	8,7	chr1:59142728-59147456|chr1:59150923-59154709	2	3	3	1	1p32.1
chr17:57141715-57161450|circ.5293	-	6	51,125,68,124,123,88	0,6468,11292,15399,16742,19647	2	TRIM37	NM_001005207	10,9,8,7,6,5	chr17:57140009-57141715|chr17:57161450-57165651	3	21	0	0	17q22
chr7:33055281-33066527|circ.5294	-	7	201,163,90,86,47,70,99	0,1769,3965,5602,6383,8369,11147	3	NT5C3A	NM_001166118	10,9,8,7,6,5,4	chr7:33054443-33055281|chr7:33066527-33069240	6	8	1	1	7p14.3
chr17:59999085-60002460|circ.5304	-	2	103139	0,3236	5	INTS2	NM_020748	4,3	chr17:59996874-59999085|chr17:60002460-60003712	22	19	0	10	17q23.2
chr17:65870932-65871860|circ.5316	+	2	204189	0,739	3	BPTF	NM_004459	4,5	chr17:65862803-65870932|chr17:65871860-65882243	7	5	0	0	17q24.2
chr15:51204274-51223168|circ.5321	+	6	72,147,74,122,160,167	0,3347,11853,13020,16931,18727	10	AP4E1	NM_001252127	2,3,4,5,6,7	chr15:51201125-51204274|chr15:51223168-51226820	23	19	2	6	15q21.2
chr17:57089688-57109451|circ.5327	-	5	119190129309195	0,3282,4968,16087,19568	8	TRIM37	NM_001005207	22,21,20,19,18	chr17:57079075-57089688|chr17:57109451-57119173	15	17	0	1	17q22
chr5:134705095-134705832|circ.5344	-	2	198107	0,630	3	H2AFY	NM_001040158	4,3	chr5:134696294-134705095|chr5:134705832-134724611	9	9	2	0	5q31.1
chr9:100444481-100447322|circ.5356	-	2	231118	0,2723	2	XPA	NR_027302	6,5	chr9:100437869-100444481|chr9:100447322-100449377	3	0	2	0	9q22.33
chr9:138741982-138774924|circ.5364	-	6	97,140,142,81,162,263	0,185,12330,16319,31496,32679	11	CAMSAP1	NM_015447	7,6,5,4,3,2	chr9:138719430-138741982|chr9:138774924-138798845	26	17	27	25	9q34.3
chr1:204437997-204439014|circ.5384	-	1	1017	0	3	PIK3C2B	NM_002646	3	chr1:204434447-204437997|chr1:204439014-204458943	8	9	0	0	1q32.1
chr10:95140975-95148911|circ.5385	-	3	178117125	0,6578,7811	9	MYOF	NM_013451	20,19,18	chr10:95139744-95140975|chr10:95148911-95152673	9	9	17	10	10q23.33
chr2:233599864-233626146|circ.5387	+	6	84,130,96,112,112,41	0,12460,13832,21068,25325,26241	3	GIGYF2	NM_001103146	3,4,5,6,7,8	chr2:233568199-233599864|chr2:233626146-233651859	3	2	0	0	2q37.1
chr6:99912479-99916494|circ.5388	-	4	144,57,92,82	0,476,2068,3933	3	USP45	NM_001080481	13,12,11,10	chr6:99894339-99912479|chr6:99916494-99924018	13	3	2	1	6q16.2
chr16:47531309-47630442|circ.5397	+	12	90,139,100,108,81,116,64,96,198,58,78,159	0,2357,5592,14266,18122,50034,82896,90269,91506,96101,96738,98974	1	PHKB	NM_000293	2,3,4,5,6,7,8,9,10,11,12,13	chr16:47495337-47531309|chr16:47630442-47644736	4	5	8	3	16q12.1
chr11:28098553-28113060|circ.5399	-	7	163,113,75,177,198,111,105	0,5849,6162,7625,11517,13610,14402	4	KIF18A	NM_031217	10,9,8,7,6,5,4	chr11:28090970-28098553|chr11:28113060-28116189	4	0	2	0	11p14.1
chr5:70805291-70808255|circ.5401	+	2	1687188	0,2776	3	BDP1	NM_018429	17,18	chr5:70800578-70805291|chr5:70808255-70809011	0	0	6	1	5q13.2
chr4:88104354-88116842|circ.5410	-	3	187549367	0,2048,12121	1	KLHL8	NM_001292003	4,3,2	chr4:88099772-88104354|chr4:88116842-88141186	1	0	2	6	4q22.1
chr17:40650941-40653322|circ.5412	+	3	119217108	0,1783,2273	2	ATP6V0A1	NM_001130020	15,16,17	chr17:40647734-40650941|chr17:40653322-40659537	0	6	3	2	17q21.2
chr6:79724798-79728876|circ.5430	-	6	135,154,99,41,101,71	0,548,1462,2264,2401,4007	3	PHIP	NM_017934	15,14,13,12,11,10	chr6:79713575-79724798|chr6:79728876-79735235	5	2	0	0	6q14.1
chrX:10031484-10062321|circ.5434	+	6	110,204,77,80,130,150	0,3842,15354,16280,27326,30687	3	WWC3	NM_015691	2,3,4,5,6,7	chrX:9983898-10031484|chrX:10062321-10066545	3	5	7	1	Xp22.2
chr1:223946971-223959941|circ.5436	+	9	212,37,66,58,65,69,79,117,59	0,2311,2916,4880,7097,10571,11177,12539,12911	3	CAPN2	NM_001146068	12,13,14,15,16,17,18,19,20	chr1:223945082-223946971|chr1:223959941-223962535	0	0	6	2	1q41
chr11:68286968-68315672|circ.5443	+	4	151233187138	0,18158,25337,28566	1	PPP6R3	NM_001164160	2,3,4,5	chr11:68228295-68286968|chr11:68315672-68318588	0	1	2	3	11q13.2
chr11:47647225-47648679|circ.5444	-	2	68,48	0,1406	4	MTCH2	NM_001317231	11,10	chr11:47644328-47647225|chr11:47648679-47650504	13	8	9	4	11p11.2
chr9:96259752-96261168|circ.5454	+	2	129,97	0,1319	2	FAM120A	NM_001286724	4,5	chr9:96238620-96259752|chr9:96261168-96277948	4	0	0	3	9q22.31
chr17:722678-729318|circ.5466	-	4	107101134118	0,2918,4193,6522	2	NXN	NM_001205319	5,4,3,2	chr17:708487-722678|chr17:729318-767254	0	0	0	4	17p13.3
chr2:32664575-32679010|circ.5470	+	8	179,134,162,132,98,148,134,135	0,1821,2557,2816,3983,6013,9287,14300	7	BIRC6	NM_016252	16,17,18,19,20,21,22,23	chr2:32661252-32664575|chr2:32679010-32688261	7	13	2	2	2p22.3
chr2:24194145-24207701|circ.5471	+	4	139107138159	0,5693,11620,13397	3	UBXN2A	NM_181713	3,4,5,6	chr2:24181225-24194145|chr2:24207701-24222541	3	4	0	1	2p23.3
chr13:33327469-33334858|circ.5475	+	6	205,115,133,120,63,146	0,2510,4755,5202,6296,7243	3	PDS5B	NM_015032	25,26,27,28,29,30	chr13:33320238-33327469|chr13:33334858-33338626	3	3	0	2	13q13.1
chr21:43954807-43974252|circ.5476	+	7	133,79,136,77,167,38,81	0,774,4814,7706,8738,12405,19364	2	SLC37A1	NM_018964	5,6,7,8,9,10,11	chr21:43945967-43954807|chr21:43974252-43979067	1	4	0	0	21q22.3
chr1:175956078-175996824|circ.5490	-	4	161125118117	0,1345,2419,40629	2	RFWD2	NM_001001740	17,16,15,14	chr1:175916375-175956078|chr1:175996824-176012321	2	4	0	3	1q25.1
chr3:195016436-195022903|circ.5493	-	4	185,92,70,209	0,1482,5867,6258	2	ACAP2	NM_012287	17,16,15,14	chr3:195015540-195016436|chr3:195022903-195027239	2	0	0	2	3q29
chr2:61343113-61345251|circ.5494	+	4	92,29,74,89	0,1378,1488,2049	4	KIAA1841	NM_001129993	17,18,19,20	chr2:61336431-61343113|chr2:61345251-61348319	13	17	29	22	2p15
chr1:51032748-51061888|circ.5498	-	5	155,82,64,127,96	0,15541,16575,17608,29044	8	FAF1	NM_007051	13,12,11,10,9	chr1:51005400-51032748|chr1:51061888-51121113	27	20	7	11	1p32.3
chr13:60554928-60616954|circ.5501	-	10	65,119,117,119,111,106,137,70,75,131	0,2974,10363,11273,11678,27749,29738,35118,35276,61895	2	DIAPH3	NM_001258366	13,12,11,10,9,8,7,6,5,4	chr13:60548590-60554928|chr13:60616954-60667761	0	0	2	3	13q21.2
chr14:103180759-103187714|circ.5502	+	3	195,78,58	0,6584,6897	1	RCOR1	NM_015156	8,9,10	chr14:103177350-103180759|chr14:103187714-103188523	4	3	0	5	14q32.31
chr15:41988272-41989221|circ.5509	+	1	949	0	4	MGA	NM_001080541	3	chr15:41962156-41988272|chr15:41989221-41991060	6	3	3	2	15q15.1
chr15:67457232-67462942|circ.5510	+	4	194,132,75,51	0,358,1884,5659	2	SMAD3	NM_005902	2,3,4,5	chr15:67358698-67457232|chr15:67462942-67473578	5	5	0	9	15q22.33
chr3:196533449-196539722|circ.5539	+	5	108,133,64,49,113	0,1203,4011,5640,6160	3	PAK2	NM_002577	6,7,8,9,10	chr3:196532254-196533449|chr3:196539722-196541321	7	10	12	10	3q29
chr15:90984737-90986710|circ.5543	+	2	179,85	0,1888	1	IQGAP1	NM_003870	8,9	chr15:90983847-90984737|chr15:90986710-90991804	0	6	7	20	15q26.1
chr18:33058245-33060527|circ.5551	-	3	68112111	0,1018,2171	1	INO80C	NM_001308064	4,3,2	chr18:33048706-33058245|chr18:33060527-33077469	0	4	7	2	18q12.2
chr22:46829289-46835308|circ.5559	-	3	89116223	0,2781,5796	20	CELSR1	NM_014246	5,4,3	chr22:46807656-46829289|chr22:46835308-46859603	43	25	0	0	22q13.31
chr16:30740286-30740893|circ.5560	+	2	266203	0,404	11	SRCAP	NM_006662	26,27	chr16:30736403-30740286|chr16:30740893-30744600	37	23	24	12	16p11.2
chr1:23397717-23398690|circ.5563	+	2	135,74	0,899	3	KDM1A	NM_001009999	13,14	chr1:23395644-23397717|chr1:23398690-23399784	6	0	4	2	1p36.12
chr12:51442816-51451911|circ.5566	+	7	152,155,83,187,102,153,97	0,3058,4744,6801,7110,7316,8998	3	LETMD1	NM_001243689	2,3,4,5,6,7,8	chr12:51442261-51442816|chr12:51451911-51453143	12	13	0	0	12q13.12
chr15:93547846-93558139|circ.5567	+	4	135179100214	0,4528,7728,10079	1	CHD2	NM_001271	34,35,36,37	chr15:93545547-93547846|chr15:93558139-93563241	3	5	0	0	15q26.1
chr5:64747301-64769779|circ.5578	-	6	146,84,212,169,365,376	0,658,1232,8695,19303,22102	18	ADAMTS6	NM_197941	7,6,5,4,3,2	chr5:64629912-64747301|chr5:64769779-64777169	0	0	105	67	5q12.3
chr11:100912675-100996889|circ.5583	-	6	1.58131e+17	0,7984,9479,20502,49815,84062	10	PGR	NM_001202474	7,6,5,4,3,2	chr11:100910002-100912675|chr11:100996889-100998164	1	45	0	0	11q22.1
chr17:57076741-57125180|circ.5588	-	9	79,117,119,190,129,309,195,86,137	0,2217,12947,16229,17915,29034,32515,42432,48302	6	TRIM37	NM_001005207	24,23,22,21,20,19,18,17,16	chr17:57060282-57076741|chr17:57125180-57126538	10	9	0	0	17q22
chr22:18165979-18185152|circ.5589	+	4	108,157,70,144	0,5772,12927,19029	1	BCL2L13	NM_001270726	2,3,4,5	chr22:18121652-18165979|chr22:18185152-18209442	1	8	0	6	22q11.21
chr3:132337477-132350323|circ.5596	-	6	139,78,127,107,122,139	0,834,8057,9706,11803,12707	1	ACAD11	NM_032169	11,10,9,8,7,6	chr3:132324049-132337477|chr3:132350323-132358335	4	6	0	0	3q22.1
chr14:31582309-31602881|circ.5603	-	12	86,208,183,55,223,157,123,134,222,837,177,167	0,173,773,1182,3132,6606,8279,9810,14681,15508,20134,20405	2	HECTD1	NM_015382	34,33,32,31,30,29,28,27,26,25,24,23	chr14:31581749-31582309|chr14:31602881-31604077	0	2	0	3	14q12
chr7:158662545-158669382|circ.5607	+	3	54,421,83	0,1287,6754	3	WDR60	NM_018051	2,3,4	chr7:158649441-158662545|chr7:158669382-158672374	14	11	44	31	7q36.3
chr5:179956274-179980471|circ.5609	+	3	114,187,86	0,20656,24111	2	CNOT6	NM_001303241	4,5,6	chr5:179922588-179956274|chr5:179980471-179991488	2	5	2	1	5q35.3
chr6:145103057-145124283|circ.5619	+	5	202,86,158,167,112	0,7272,11912,15902,21114	5	UTRN	NM_007124	60,61,62,63,64	chr6:145095500-145103057|chr6:145124283-145142017	9	15	0	10	6q24.2
chr3:30686238-30691952|circ.5624	+	2	169191	0,5523	2	TGFBR2	NM_001024847	3,4	chr3:30664765-30686238|chr3:30691952-30713129	4	3	0	3	3p24.1
chr12:83250788-83251359|circ.5630	+	1	571	0	19	TMTC2	NM_001320322	2	chr12:83081448-83250788|chr12:83251359-83289596	35	31	4	8	12q21.31
chr1:22047528-22048257|circ.5633	-	2	131115	0,614	2	USP48	NM_032236	14,13	chr1:22041950-22047528|chr1:22048257-22050390	4	6	0	0	1p36.12
chr17:80962990-81006661|circ.5642	-	5	96,66,65,100,117	0,9339,29920,43356,43554	1	B3GNTL1	NM_001009905	6,5,4,3,2	chr17:80923622-80962990|chr17:81006661-81009612	7	1	0	7	17q25.3
chr17:59793311-59886118|circ.5644	-	11	1.13122e+32	0,27062,28481,60450,64310,64889,68319,77646,83149,85302,92516	3	BRIP1	NM_032043	17,16,15,14,13,12,11,10,9,8,7	chr17:59770873-59793311|chr17:59886118-59924461	4	8	0	0	17q23.2
chr12:78334098-78401225|circ.5651	+	7	118,53,73,184,69,140,1027	0,762,25910,28200,54484,58018,66100	4	NAV3	NM_001024383	2,3,4,5,6,7,8	chr12:78225484-78334098|chr12:78401225-78415526	0	0	6	12	12q21.2
chr2:32740056-32744013|circ.5653	+	3	781144130	0,3264,3827	6	BIRC6	NM_016252	55,56,57	chr2:32738221-32740056|chr2:32744013-32749954	3	6	0	0	2p22.3
chr17:59820373-59857762|circ.5663	-	4	122160162141	0,1419,33388,37248	11	BRIP1	NM_032043	16,15,14,13	chr17:59793424-59820373|chr17:59857762-59858200	24	28	1	0	17q23.2
chr4:39739039-39776553|circ.5666	+	4	94,59,83,100	0,8332,18237,37414	8	UBE2K	NM_001111112	2,3,4,5	chr4:39700010-39739039|chr4:39776553-39779979	24	42	8	8	4p14
chr2:37105033-37121176|circ.5676	-	4	137144111136	0,6041,8825,16007	2	STRN	NM_003162	10,9,8,7	chr2:37096872-37105033|chr2:37121176-37126665	5	9	1	2	2p22.2
chr16:68224670-68225678|circ.5677	+	1	1008	0	7	NFATC3	NM_004555	9	chr16:68217269-68224670|chr16:68225678-68248231	8	4	2	5	16q22.1
chr12:42491243-42512973|circ.5688	-	5	173124252126172	0,468,8376,12124,21558	4	GXYLT1	NM_001099650	6,5,4,3,2	chr12:42481749-42491243|chr12:42512973-42538227	7	1	0	0	12q12
chr6:17648037-17649531|circ.5693	-	2	99138	0,1356	2	NUP153	NM_001278209	14,13	chr6:17646385-17648037|chr6:17649531-17652064	0	2	3	1	6p22.3
chr4:178274461-178281831|circ.5694	+	2	421175	0,7195	14	NEIL3	NM_018248	8,9	chr4:178272703-178274461|chr4:178281831-178283442	30	34	40	38	4q34.3
chr13:41890981-41905505|circ.5697	+	7	85,105,158,135,154,120,96	0,1960,3821,6210,8852,11878,14428	5	NAA16	NM_001110798	2,3,4,5,6,7,8	chr13:41885718-41890981|chr13:41905505-41910785	11	3	0	0	13q14.11
chr15:90137645-90138842|circ.5698	+	2	140219	0,978	8	TICRR	NM_001308025	6,7	chr15:90135407-90137645|chr15:90138842-90142554	12	12	0	3	15q26.1
chr7:23015828-23023664|circ.5700	-	5	96,116,81,180,102	0,483,1131,2059,7734	1	FAM126A	NM_032581	7,6,5,4,3	chr7:23004150-23015828|chr7:23023664-23030679	0	1	5	25	7p15.3
chr12:51173922-51203372|circ.5705	+	3	99101134	0,15769,29316	6	ATF1	NM_005171	2,3,4	chr12:51158090-51173922|chr12:51203372-51207792	10	4	2	0	12q13.12
chr16:89838085-89842223|circ.5714	-	3	137,114,74	0,1593,4064	2	FANCA	NM_000135	23,22,21	chr16:89837042-89838085|chr16:89842223-89845208	0	6	0	0	16q24.3
chr10:12123470-12143180|circ.5729	+	9	156,212,195,270,172,199,313,85,140	0,3068,6063,7514,10041,12601,16212,18706,19570	10	DHTKD1	NM_018706	2,3,4,5,6,7,8,9,10	chr10:12111186-12123470|chr10:12143180-12148244	17	45	4	6	10p14
chr20:60831112-60847315|circ.5738	+	4	165,76,90,135	0,7559,8572,16068	2	OSBPL2	NM_001278649	2,3,4,5	chr20:60813653-60831112|chr20:60847315-60848364	5	3	0	0	20q13.33
chr15:50929618-50931745|circ.5745	-	2	172125	0,2002	6	TRPM7	NM_001301212	7,6	chr15:50926753-50929618|chr15:50931745-50935536	8	8	1	2	15q21.2
chr12:22796696-22826594|circ.5746	+	5	260,141,143,84,161	0,15251,17300,27509,29737	18	ETNK1	NM_018638	2,3,4,5,6	chr12:22778520-22796696|chr12:22826594-22837416	41	40	7	5	12p12.1
chr9:20819794-20823114|circ.5747	+	4	105102131127	0,528,1145,3193	21	FOCAD	NM_017794	14,15,16,17	chr9:20789607-20819794|chr9:20823114-20862576	39	57	12	15	9p21.3
chr2:136360069-136362586|circ.5748	+	2	209211	0,2306	26	R3HDM1	NM_001282799	2,3	chr2:136289203-136360069|chr2:136362586-136379063	47	33	1	8	2q21.3
chr4:79747190-79754841|circ.5749	+	2	119106	0,7545	2	BMP2K	NM_017593	2,3	chr4:79697875-79747190|chr4:79754841-79763538	2	2	2	3	4q21.21
chr4:38055819-38104778|circ.5753	+	4	140186162159	0,35733,41730,48800	2	TBC1D1	NM_001253912	14,15,16,17	chr4:38054846-38055819|chr4:38104778-38117330	4	3	0	0	4p14
chr22:24133942-24135875|circ.5754	+	2	112130	0,1803	1	SMARCB1	NM_001007468	2,3	chr22:24129449-24133942|chr22:24135875-24143130	2	0	2	3	22q11.23
chrX:9652082-9661459|circ.5760	+	6	146,259,133,142,64,98	0,3974,7536,8070,9106,9279	2	TBL1X	NM_001139466	6,7,8,9,10,11	chrX:9622362-9652082|chrX:9661459-9665408	2	2	0	0	Xp22.2
chr3:124536467-124567405|circ.5770	-	5	90,96,162,169,250	0,2118,3692,23762,30688	2	ITGB5	NM_002213	8,7,6,5,4	chr3:124528003-124536467|chr3:124567405-124578088	2	0	2	2	3q21.2
chr7:16722404-16736686|circ.5774	+	5	66136110171147	0,3125,7017,12054,14135	3	BZW2	NM_001159767	5,6,7,8,9	chr7:16721029-16722404|chr7:16736686-16737672	10	3	0	1	7p21.1
chr7:6465618-6472590|circ.5775	-	2	127123	0,6849	2	DAGLB	NM_001142936	5,4	chr7:6464466-6465618|chr7:6472590-6475992	2	2	0	1	7p22.1
chr15:40231705-40260080|circ.5777	+	8	113,103,153,81,149,116,158,536	0,3878,9611,14399,16115,22279,26181,27839	2	EIF2AK4	NM_001013703	2,3,4,5,6,7,8,9	chr15:40226540-40231705|chr15:40260080-40265108	2	2	0	0	15q15.1
chr2:24046127-24046439|circ.5782	-	1	312	0	6	ATAD2B	NM_001242338	16	chr2:24042752-24046127|chr2:24046439-24051718	13	5	7	1	2p23.3
chr3:183432931-183446639|circ.5794	+	6	119,98,93,246,113,162	0,2507,3356,6747,9275,13546	1	YEATS2	NM_018023	2,3,4,5,6,7	chr3:183415781-183432931|chr3:183446639-183454505	1	5	5	1	3q27.1
chr2:47604152-47607108|circ.5800	+	3	64102201	0,1939,2755	4	EPCAM	NM_002354	5,6,7	chr2:47602438-47604152|chr2:47607108-47612304	4	7	0	0	2p21
chr2:170462548-170471234|circ.5801	+	5	108,45,88,30,140	0,1065,2632,8425,8546	5	PPIG	NM_004792	5,6,7,8,9	chr2:170460771-170462548|chr2:170471234-170487283	11	2	0	0	2q31.1
chr14:45481177-45523752|circ.5810	+	10	101,90,176,154,154,106,236,159,127,119	0,13808,15324,16201,20248,31711,32660,34570,40461,42456	1	FAM179B	NM_001308120	7,8,9,10,11,12,13,14,15,16	chr14:45478348-45481177|chr14:45523752-45535780	1	6	4	1	14q21.2
chr8:143381846-143399995|circ.5817	-	4	159,57,90,91	0,13898,14517,18058	3	TSNARE1	NM_145003	10,9,8,7	chr8:143365846-143381846|chr8:143399995-143412261	3	3	0	1	8q24.3
chr20:52601825-52612589|circ.5825	-	3	213,45,159	0,9725,10605	1	BCAS1	NM_001316361	7,6,5	chr20:52591969-52601825|chr20:52612589-52644930	3	5	0	0	20q13.2
chr6:161455290-161471011|circ.5834	+	2	1911364	0,14357	24	MAP3K4	NM_001291958	2,3	chr6:161413115-161455290|chr6:161471011-161488230	37	41	0	17	6q26
chr9:99220660-99228060|circ.5845	+	3	163,162,69	0,6958,7331	3	HABP4	NM_014282	2,3,4	chr9:99212910-99220660|chr9:99228060-99233292	4	6	2	4	9q22.32
chr10:35349801-35360267|circ.5858	-	3	95103141	0,2086,10325	1	CUL2	NM_001198778	4,3,2	chr10:35343467-35349801|chr10:35360267-35363119	4	4	0	4	10p11.21
chr3:155611306-155643155|circ.5866	+	11	182,115,98,104,194,166,152,174,106,116,126	0,4409,10345,12642,17174,17596,20901,22501,25715,28669,31723	3	GMPS	NM_003875	2,3,4,5,6,7,8,9,10,11,12	chr3:155588686-155611306|chr3:155643155-155649553	3	5	0	1	3q25.31
chr12:76442979-76454059|circ.5868	-	10	51,30,123,20,146,140,72,129,81,142	0,556,1331,3891,4005,4570,5819,6833,10598,10938	5	NAP1L1	NM_004537	14,13,12,11,10,9,8,7,6,5	chr12:76442244-76442979|chr12:76454059-76461150	6	7	0	0	12q21.2
chr4:129857809-129925031|circ.5873	-	13	197,193,146,75,72,99,178,92,91,71,66,123,136	0,6341,9352,11841,16114,20371,22945,28572,33723,55512,61219,63017,67086	7	SCLT1	NM_144643	18,17,16,15,14,13,12,11,10,9,8,7,6	chr4:129812292-129857809|chr4:129925031-129960195	9	19	5	8	4q28.2
chr5:65349233-65350779|circ.5877	+	1	1546	0	6	ERBIN	NM_001006600	21	chr5:65346794-65349233|chr5:65350779-65372143	11	16	30	35	5q12.3
chr2:73784346-73786269|circ.5879	+	2	135171	0,1752	3	ALMS1	NM_015120	14,15	chr2:73777564-73784346|chr2:73786269-73799388	5	4	0	2	2p13.1
chr9:80409378-80412564|circ.5887	-	2	130129	0,3057	16	GNAQ	NM_002072	5,4	chr9:80343583-80409378|chr9:80412564-80430531	43	48	7	14	9q21.2
chr14:36190893-36231959|circ.5895	-	12	162,238,130,149,138,198,240,209,139,116,178,44	0,1339,3336,6674,16825,20680,26897,28794,30336,35105,39141,41022	2	RALGAPA1	NM_001283043	16,15,14,13,12,11,10,9,8,7,6,5	chr14:36159209-36190893|chr14:36231959-36240147	3	2	0	0	14q13.2
chr4:143066992-143081714|circ.5913	-	2	157204	0,14518	3	INPP4B	NM_001101669	18,17	chr4:143045913-143066992|chr4:143081714-143094784	3	1	2	0	4q31.21
chr3:122942405-122978436|circ.5924	+	4	164,195,116,66	0,1544,22340,35965	11	SEC22A	NM_012430	3,4,5,6	chr3:122928246-122942405|chr3:122978436-122990368	23	31	0	6	3q21.1
chr21:40590077-40597123|circ.5926	-	4	121,156,62,112	0,353,6256,6934	2	BRWD1	NM_018963	31,30,29,28	chr21:40587288-40590077|chr21:40597123-40600425	6	5	0	1	21q22.2
chr9:131891263-131893918|circ.5932	+	2	126118	0,2537	2	PPP2R4	NM_021131	5,6	chr9:131885417-131891263|chr9:131893918-131897073	0	2	2	0	9q34.11
chr8:102555468-102661727|circ.5940	+	13	196,68,394,56,157,112,95,159,88,140,32,95,86	0,9474,15178,27098,30427,34167,55816,76298,88396,88985,93656,100890,106173	5	GRHL2	NM_024915	2,3,4,5,6,7,8,9,10,11,12,13,14	chr8:102505017-102555468|chr8:102661727-102676681	5	12	0	0	8q22.3
chr5:78692645-78697878|circ.5942	-	3	81111157	0,704,5076	7	HOMER1	NM_004272	8,7,6	chr5:78672020-78692645|chr5:78697878-78734832	12	10	0	0	5q14.1
chr15:75714987-75722749|circ.5943	-	2	177222	0,7540	1	SIN3A	NM_015477	3,2	chr15:75706652-75714987|chr15:75722749-75743700	5	6	2	0	15q24.2
chr7:6505701-6509385|circ.5945	-	2	253159	0,3525	2	KDELR2	NM_006854	4,3	chr7:6502806-6505701|chr7:6509385-6513814	2	3	0	0	7p22.1
chr1:233482187-233498039|circ.5947	+	4	181149176241	0,7365,8394,15611	4	KIAA1804	NM_032435	2,3,4,5	chr1:233464579-233482187|chr1:233498039-233507783	6	9	0	2	1q42.2
chr3:132358335-132363740|circ.5952	-	4	165162126100	0,2480,3185,5305	3	ACAD11	NM_032169	5,4,3,2	chr3:132350323-132358335|chr3:132363740-132378446	4	8	0	1	3q22.1
chr2:73659325-73718625|circ.5954	+	4	9461051341865	0,15764,22963,57435	11	ALMS1	NM_015120	7,8,9,10	chr2:73653681-73659325|chr2:73718625-73746901	23	27	2	3	2p13.1
chr6:36181656-36185787|circ.5955	+	2	507,94	0,4037	3	BRPF3	NM_015695	8,9	chr6:36179337-36181656|chr6:36185787-36189944	9	1	3	8	6p21.31
chr2:234296902-234299129|circ.5959	+	2	111,81	0,2146	4	DGKD	NM_152879	2,3	chr2:234263320-234296902|chr2:234299129-234343025	6	11	9	5	2q37.1
chr12:93226287-93246801|circ.5960	-	5	339117156122114	0,9953,18599,19663,20400	2	EEA1	NM_003566	11,10,9,8,7	chr12:93221837-93226287|chr12:93246801-93247690	3	0	5	2	12q22
chr4:83799882-83803090|circ.5964	-	3	199,124,80	0,2069,3128	1	SEC31A	NM_001318119	4,3,2	chr4:83796975-83799882|chr4:83803090-83812240	2	7	7	10	4q21.22
chr3:9406699-9413220|circ.5967	+	3	305,78,477	0,1892,6044	2	THUMPD3	NM_001114092	2,3,4	chr3:9404811-9406699|chr3:9413220-9416199	2	5	0	1	3p25.3
chr15:41988272-41991357|circ.5968	+	3	949,79,96	0,2788,2989	40	MGA	NM_001080541	3,4,5	chr15:41962156-41988272|chr15:41991357-41999925	74	73	19	45	15q15.1
chr5:76745584-76760634|circ.5988	-	6	111,63,112,63,132,49	0,1531,4057,9302,13335,15001	16	WDR41	NM_018268	8,7,6,5,4,3	chr5:76736822-76745584|chr5:76760634-76785281	28	20	0	0	5q13.3
chr8:107691437-107696587|circ.6002	+	3	83108114	0,3989,5036	22	OXR1	NM_001198533	4,5,6	chr8:107531367-107691437|chr8:107696587-107704955	46	39	4	10	8q23.1
chr3:155551256-155560408|circ.6012	-	3	118185188	0,389,8964	2	SLC33A1	NM_001190992	4,3,2	chr3:155547692-155551256|chr3:155560408-155571011	2	4	4	0	3q25.31
chr9:86293355-86301070|circ.6015	-	4	159263116152	0,1334,4510,7563	29	UBQLN1	NM_013438	5,4,3,2	chr9:86292876-86293355|chr9:86301070-86322414	64	60	24	51	9q21.32
chr8:109462051-109468159|circ.6018	+	4	114,65,86,58	0,605,3239,6050	27	EMC2	NM_014673	2,3,4,5	chr8:109455927-109462051|chr8:109468159-109482054	68	62	13	3	8q23.1
chr12:133291443-133294706|circ.6024	+	4	179,126,89,134	0,2581,2852,3129	2	PGAM5	NM_138575	2,3,4,5	chr12:133287653-133291443|chr12:133294706-133295347	0	5	0	0	12q24.33
chr19:10368897-10369361|circ.6028	+	3	107,110,77	0,191,387	2	MRPL4	NM_015956	6,7,8	chr19:10367501-10368897|chr19:10369361-10370292	0	0	2	9	19p13.2
chr7:77210743-77212967|circ.6079	+	2	77,96	0,2128	1	PTPN12	NM_002835	3,4	chr7:77200503-77210743|chr7:77212967-77214859	1	2	0	5	7q11.23
chr1:54266365-54298264|circ.6080	-	9	156,82,93,136,52,109,139,55,102	0,3235,5732,6963,9002,18278,25105,27306,31797	7	NDC1	NM_001168551	11,10,9,8,7,6,5,4,3	chr1:54262817-54266365|chr1:54298264-54301172	9	11	1	2	1p32.3
chr4:143350325-143383879|circ.6087	-	3	45,217,64	0,1996,33490	3	INPP4B	NM_001101669	5,4,3	chr4:143326477-143350325|chr4:143383879-143646991	3	5	0	6	4q31.21
chr11:32953288-32956981|circ.6093	+	1	3693	0	2	QSER1	NM_001076786	4	chr11:32949669-32953288|chr11:32956981-32975402	2	0	5	2	11p13
chr14:32559707-32586493|circ.6098	+	2	3885148	0,26638	36	ARHGAP5	NM_001030055	2,3	chr14:32546641-32559707|chr14:32586493-32615468	81	80	73	41	14q12
chr7:56049902-56051561|circ.6101	+	2	71141	0,1518	5	GBAS	NM_001483	5,6	chr7:56049260-56049902|chr7:56051561-56052539	6	2	0	0	7p11.2
chr1:212193463-212194554|circ.6103	-	2	147130	0,961	3	INTS7	NM_001199811	3,2	chr1:212190365-212193463|chr1:212194554-212208685	3	1	2	0	1q32.3
chr5:173371969-173380275|circ.6104	+	5	174,90,119,115,182	0,4541,4993,6857,8124	2	CPEB4	NM_001308189	4,5,6,7,8	chr5:173370052-173371969|chr5:173380275-173382912	0	0	2	3	5q35.2
chr14:50131343-50141145|circ.6121	-	6	49,57,84,75,94,78	0,481,1704,4898,9497,9724	3	POLE2	NM_002692	9,8,7,6,5,4	chr14:50130105-50131343|chr14:50141145-50146442	7	11	0	0	14q21.3
chrX:149807415-149818374|circ.6122	+	4	84150189186	0,2326,6740,10773	2	MTM1	NM_000252	7,8,9,10	chrX:149787612-149807415|chrX:149818374-149826293	2	4	0	2	Xq28
chr9:96097655-96098258|circ.6129	-	2	287101	0,502	7	C9orf129	NM_001098808	3,2	chr9:96081456-96097655|chr9:96098258-96108355	15	6	6	7	9q22.31
chr17:29550461-29554624|circ.6131	+	5	124,156,250,74,84	0,1651,2991,3774,4079	2	NF1	NM_000267	16,17,18,19,20	chr17:29548947-29550461|chr17:29554624-29556042	2	2	5	5	17q11.2
chr5:65307876-65310553|circ.6139	+	3	79,90,57	0,1500,2620	2	ERBIN	NM_001006600	5,6,7	chr5:65290692-65307876|chr5:65310553-65317149	6	2	1	3	5q12.3
chr2:162036124-162061304|circ.6142	+	3	148109119	0,23873,25061	6	TANK	NM_004180	2,3,4	chr2:161993574-162036124|chr2:162061304-162080425	10	12	2	0	2q24.2
chr10:888871-931700|circ.6163	-	6	137,79,141,148,60,120	0,2045,20811,21191,41515,42709	3	LARP4B	NM_015155	7,6,5,4,3,2	chr10:882446-888871|chr10:931700-977367	0	3	3	0	10p15.3
chr15:28412832-28414801|circ.6183	-	3	141184172	0,720,1797	2	HERC2	NM_004667	68,67,66	chr15:28408431-28412832|chr15:28414801-28419540	2	1	1	5	15q13.1
chr1:180044156-180068120|circ.6195	+	10	200,212,145,161,140,83,2003,408,147,123	0,3441,5495,8996,12556,15692,17592,20501,21016,23841	2	CEP350	NM_014810	28,29,30,31,32,33,34,35,36,37	chr1:180034407-180044156|chr1:180068120-180080131	0	2	2	0	1q25.2
chr15:35665721-35747021|circ.6203	-	5	88,95,62,119,74	0,8301,37314,77164,81226	2	DPH6	NM_080650	8,7,6,5,4	chr15:35664404-35665721|chr15:35747021-35830474	3	2	0	0	15q14
chr6:126314902-126334247|circ.6205	+	10	66,74,82,93,135,157,81,165,82,132	0,2210,4296,4466,4793,5700,14635,17496,19014,19213	3	TRMT11	NM_001031712	2,3,4,5,6,7,8,9,10,11	chr6:126307768-126314902|chr6:126334247-126342305	3	4	0	1	6q22.32
chr2:105912812-105915162|circ.6208	-	2	155195	0,2155	8	TGFBRAP1	NM_001142621	4,3	chr2:105900855-105912812|chr2:105915162-105924070	17	1	3	5	2q12.1
chr17:20107645-20150632|circ.6218	+	6	1580,208,74,206,146,101	0,23080,27425,27867,41593,42886	2	SPECC1	NM_001243439	4,5,6,7,8,9	chr17:20013875-20107645|chr17:20150632-20156817	0	2	0	3	17p11.2
chr2:45773870-45812913|circ.6221	-	10	108,91,158,108,104,136,97,139,118,167	0,790,4393,6891,15921,26475,27895,33143,34961,38876	4	SRBD1	NM_018079	14,13,12,11,10,9,8,7,6,5	chr2:45715470-45773870|chr2:45812913-45826587	4	12	0	0	2p21
chr6:24405395-24418806|circ.6223	+	8	74,37,113,174,131,117,153,118	0,3240,4293,7054,9865,11229,12916,13293	3	MRS2	NM_001286265	2,3,4,5,6,7,8,9	chr6:24403464-24405395|chr6:24418806-24423164	0	3	2	0	6p22.3
chr10:15177272-15183556|circ.6230	-	2	145136	0,6148	1	NMT2	NM_004808	3,2	chr10:15175362-15177272|chr10:15183556-15210501	0	0	2	4	10p13
chr10:27458872-27470510|circ.6251	+	4	1140142114102	0,3174,11009,11536	4	MASTL	NM_001172303	8,9,10,11	chr10:27456203-27458872|chr10:27470510-27475307	7	5	3	3	10p12.1
chr2:15514731-15557836|circ.6253	-	8	113,230,103,123,63,134,174,186	0,4994,8607,19619,21805,27560,40938,42919	2	NBAS	NM_015909	31,30,29,28,27,26,25,24	chr2:15506817-15514731|chr2:15557836-15564438	2	0	0	2	2p24.3
chr11:68369330-68370960|circ.6256	+	2	107151	0,1479	8	PPP6R3	NM_001164160	21,22	chr11:68367962-68369330|chr11:68370960-68377078	18	1	4	1	11q13.2
chr6:17675135-17676001|circ.6271	-	3	129140249	0,324,617	2	NUP153	NM_001278209	5,4,3	chr6:17669777-17675135|chr6:17676001-17688626	4	3	1	2	6p22.3
chr5:14316621-14336836|circ.6272	+	3	231123192	0,14265,20023	14	TRIO	NM_007118	9,10,11	chr5:14304701-14316621|chr5:14336836-14358286	14	21	52	80	5p15.2
chr5:41381927-41382636|circ.6274	-	1	709	0	4	PLCXD3	NM_001005473	2	chr5:41313872-41381927|chr5:41382636-41510525	6	0	0	0	5p13.1
chr5:43292575-43299077|circ.6287	-	8	1.64126e+23	0,374,1582,2217,3278,4528,5535,6044	9	HMGCS1	NM_001098272	10,9,8,7,6,5,4,3	chr5:43291322-43292575|chr5:43299077-43307867	12	21	4	0	5p12
chr1:172525008-172539870|circ.6290	+	6	155,138,151,124,125,68	0,1411,1775,13150,14178,14794	3	SUCO	NM_016227	4,5,6,7,8,9	chr1:172520766-172525008|chr1:172539870-172543030	3	8	1	1	1q24.3
chr11:32948702-32979632|circ.6300	+	7	1.13162e+21	0,805,4586,26700,28139,28831,30712	1	QSER1	NM_001076786	2,3,4,5,6,7,8	chr11:32914880-32948702|chr11:32979632-32987845	1	1	0	7	11p13
chr1:35846859-35854683|circ.6306	+	7	1.75213e+20	0,287,4183,4815,5744,6195,7651	11	ZMYM4	NM_005095	8,9,10,11,12,13,14	chr1:35836228-35846859|chr1:35854683-35855548	18	3	10	7	1p34.3
chrX:122744768-122748040|circ.6310	-	5	46,77,158,70,138	0,522,2481,2721,3134	9	THOC2	NM_001081550	38,37,36,35,34	chrX:122735189-122744768|chrX:122748040-122753251	14	0	2	6	Xq25
chr22:47022647-47033857|circ.6318	+	2	211121	0,11089	2	GRAMD4	NM_015124	2,3	chr22:47016462-47022647|chr22:47033857-47054083	7	9	0	1	22q13.31
chr15:64410315-64415745|circ.6327	+	3	128,67,44	0,671,5386	3	SNX1	NM_001242933	3,4,5	chr15:64404883-64410315|chr15:64415745-64418277	0	6	0	1	15q22.31
chr5:126140467-126168493|circ.6330	+	9	1.57126e+26	0,795,5404,6997,14146,16134,18005,21212,27918	7	LMNB1	NM_005573	2,3,4,5,6,7,8,9,10	chr5:126113559-126140467|chr5:126168493-126171914	12	34	12	3	5q23.2
chr12:105238249-105322472|circ.6332	-	9	149,132,80,148,147,145,72,108,722	0,1371,16819,21960,41821,44561,50802,65183,83501	2	SLC41A2	NM_032148	9,8,7,6,5,4,3,2,1	chr12:105199115-105238249|None	9	19	2	0	12q23.3
chr20:2928627-2945848|circ.6351	+	3	43,79,342	0,16290,16879	8	PTPRA	NM_002836	7,8,9	chr20:2903931-2928627|chr20:2945848-2955860	9	6	8	13	20p13
chr2:29356520-29380268|circ.6352	+	7	162,119,237,136,144,90,199	0,1893,10054,11577,19030,22699,23549	4	CLIP4	NR_109844	4,5,6,7,8,9,10	chr2:29354263-29356520|chr2:29380268-29383198	0	0	15	12	2p23.2
chr5:70805291-70806978|circ.6366	+	1	1687	0	3	BDP1	NM_018429	17	chr5:70800578-70805291|chr5:70806978-70808067	0	3	6	3	5q13.2
chr17:80193858-80195769|circ.6369	+	3	249144756	0,746,1155	2	SLC16A3	NM_001042422	2,3,4	chr17:80186405-80193858|chr17:80195769-80196577	0	0	4	0	17q25.3
chr20:13539654-13561628|circ.6373	-	3	107,80,85	0,10499,21889	2	TASP1	NM_017714	8,7,6	chr20:13514788-13539654|chr20:13561628-13567896	4	5	0	2	20p12.1
chr2:37264997-37268435|circ.6377	-	3	170190160	0,2474,3278	3	HEATR5B	NM_019024	21,20,19	chr2:37259916-37264997|chr2:37268435-37276795	3	2	0	0	2p22.2
chr3:11382118-11468400|circ.6381	+	8	91,145,159,195,204,116,76,123	0,1490,7232,17773,19936,22168,24014,86159	2	ATG7	NM_001136031	10,11,12,13,14,15,16,17	chr3:11374567-11382118|chr3:11468400-11596284	0	0	2	2	3p25.3
chr12:109539706-109541416|circ.6383	+	3	98,89,179	0,937,1531	2	UNG	NM_080911	4,5,6	chr12:109537089-109539706|chr12:109541416-109547633	0	2	0	2	12q24.11
chr1:171492359-171496983|circ.6388	+	4	134,88,145,54	0,214,1600,4570	4	PRRC2C	NM_015172	8,9,10,11	chr1:171491398-171492359|chr1:171496983-171501481	9	9	6	6	1q24.3
chr1:26774049-26786635|circ.6398	+	3	102115108	0,10232,12478	1	DHDDS	NM_001243565	5,6,7	chr1:26769364-26774049|chr1:26786635-26795385	4	0	0	3	1p36.11
chr10:102697158-102698493|circ.6400	+	2	76142	0,1193	1	SLF2	NM_001136123	10,11	chr10:102690835-102697158|chr10:102698493-102703782	1	2	0	2	10q24.31
chr6:149944238-149959696|circ.6405	-	3	181158175	0,9656,15283	3	KATNA1	NM_001204076	4,3,2	chr6:149922888-149944238|chr6:149959696-149969604	10	13	0	0	6q25.1
chr14:71215545-71216798|circ.6414	-	2	176149	0,1104	2	MAP3K9	NM_001284231	5,4	chr14:71209308-71215545|chr14:71216798-71227718	7	8	1	1	14q24.2
chr19:11230767-11231198|circ.6433	+	2	142153	0,278	25	LDLR	NM_000527	13,14	chr19:11227674-11230767|chr19:11231198-11233849	50	44	27	35	19p13.2
chr12:117157567-117161028|circ.6438	-	3	114152157	0,533,3304	2	C12orf49	NM_024738	4,3,2	chr12:117155698-117157567|chr12:117161028-117175594	3	2	1	1	12q24.22
chr17:1264385-1265302|circ.6440	-	2	207107	0,810	5	YWHAE	NM_006761	4,3	chr17:1257641-1264385|chr17:1265302-1268152	21	6	7	7	17p13.3
chr17:37840849-37842272|circ.6446	-	2	153,98	0,1325	3	PGAP3	NM_001291728	3,2	chr17:37830307-37840849|chr17:37842272-37844086	3	6	0	1	17q12
chr17:30315338-30315516|circ.6453	+	1	178	0	2	SUZ12	NM_001321207	9	chr17:30310123-30315338|chr17:30315516-30320260	0	2	0	3	17q11.2
chr11:9051430-9052472|circ.6455	-	2	162168	0,874	1	SCUBE2	NM_001170690	15,14	chr11:9047401-9051430|chr11:9052472-9055172	4	4	0	0	11p15.4
chr19:19049161-19049858|circ.6464	-	3	132,157,81	0,375,616	2	HOMER3	NM_001145722	4,3,2	chr19:19045219-19049161|chr19:19049858-19050659	2	0	0	3	19p13.11
chr4:106317405-106359193|circ.6472	-	4	86,128,127,87	0,2788,27947,41701	3	PPA2	NM_176869	9,8,7,6	chr4:106307793-106317405|chr4:106359193-106367539	5	3	0	4	4q24
chr1:243468014-243480195|circ.6484	+	3	65189139	0,3276,12042	1	SDCCAG8	NM_006642	7,8,9	chr1:243456521-243468014|chr1:243480195-243493841	4	10	4	3	1q43
chr15:40675428-40684224|circ.6489	+	7	95,133,48,106,94,62,75	0,3134,3931,6278,6608,8265,8721	1	KNSTRN	NM_001142761	2,3,4,5,6,7,8	chr15:40675245-40675428|chr15:40684224-40685393	4	2	1	5	15q15.1
chr1:145646114-145650540|circ.6490	+	2	59,58	0,4368	2	RNF115	NM_014455	2,3	chr1:145611341-145646114|chr1:145650540-145663158	0	2	2	0	1q21.1
chr6:145069381-145079125|circ.6497	+	4	269,147,79,61	0,3560,6474,9683	2	UTRN	NM_007124	54,55,56,57	chr6:145051622-145069381|chr6:145079125-145093042	0	2	3	0	6q24.2
chr19:30476129-30477324|circ.6498	+	2	79136	0,1059	40	URI1	NM_001252641	3,4	chr19:30462134-30476129|chr19:30477324-30496267	136	59	25	34	19q12
chr1:109439485-109446876|circ.6499	+	8	2.22136e+23	0,628,1095,1778,2015,4926,6262,7261	3	GPSM2	NM_001321038	3,4,5,6,7,8,9,10	chr1:109428200-109439485|chr1:109446876-109456959	7	0	2	2	1p13.3
chrX:107083899-107097934|circ.6505	+	2	716,96	0,13939	59	MID2	NM_012216	2,3	chrX:107069660-107083899|chrX:107097934-107147187	110	186	15	24	Xq22.3
chr11:73789159-73789762|circ.6513	-	1	603	0	2	C2CD3	NM_001286577	23	chr11:73785645-73789159|chr11:73789762-73795925	2	3	0	1	11q13.4
chr18:2585111-2590161|circ.6519	+	4	90,94,107,145	0,2717,4091,4905	2	NDC80	NM_006101	7,8,9,10	chr18:2579028-2585111|chr18:2590161-2595414	2	5	0	0	18p11.32
chr5:65054393-65088482|circ.6521	+	8	2.60149e+23	0,4393,18860,21612,22694,27208,29551,33887	2	NLN	NM_020726	2,3,4,5,6,7,8,9	chr5:65018241-65054393|chr5:65088482-65105341	2	3	1	0	5q12.3
chr7:102755506-102769239|circ.6524	-	3	115647310	0,4517,13423	2	NAPEPLD	NM_001122838	4,3,2	chr7:102744001-102755506|chr7:102769239-102789257	2	2	2	1	7q22.1
chr11:9048910-9052472|circ.6537	-	3	198162168	0,2520,3394	2	SCUBE2	NM_020974	19,18,17	chr11:9047401-9048910|chr11:9052472-9068902	5	0	0	0	11p15.4
chr12:104705067-104733051|circ.6538	+	12	123,73,120,143,116,226,93,77,157,108,96,135	0,1955,4487,7623,8180,9801,14047,15057,16225,20244,22947,27849	1	TXNRD1	NM_001093771	5,6,7,8,9,10,11,12,13,14,15,16	chr12:104682818-104705067|chr12:104733051-104742130	0	3	2	0	12q23.3
chr11:85701292-85742653|circ.6542	-	12	129,104,137,124,86,42,107,112,94,103,76,143	0,6576,10393,10785,13116,17292,20780,22031,24620,32117,36041,41218	4	PICALM	NM_001206946	13,12,11,10,9,8,7,6,5,4,3,2	chr11:85695016-85701292|chr11:85742653-85779692	8	0	1	3	11q14.2
chr1:78201740-78205102|circ.6543	-	2	103153	0,3209	1	USP33	NM_015017	7,6	chr1:78200101-78201740|chr1:78205102-78206561	0	1	2	2	1p31.1
chr2:162223988-162227833|circ.6549	+	4	72,120,71,151	0,306,2629,3694	1	PSMD14	NM_005805	4,5,6,7	chr2:162175384-162223988|chr2:162227833-162241974	1	9	0	1	2q24.2
chr12:109072047-109095099|circ.6564	-	2	123200	0,22852	3	CORO1C	NM_001105237	3,2	chr12:109055934-109072047|chr12:109095099-109096571	3	0	2	0	12q24.11
chr12:124882664-124907101|circ.6566	-	5	63,173,158,99,55	0,2382,4285,21838,24382	2	NCOR2	NM_001077261	18,17,16,15,14	chr12:124870433-124882664|chr12:124907101-124911167	0	0	4	2	12q24.31
chr1:78097534-78107340|circ.6569	-	4	1556,154,63,134	0,7599,9534,9672	13	ZZZ3	NM_015534	5,4,3,2	chr1:78050340-78097534|chr1:78107340-78148269	49	36	20	14	1p31.1
chr21:47783394-47787054|circ.6571	+	2	455556	0,3104	1	PCNT	NM_006031	14,15	chr21:47777106-47783394|chr21:47787054-47801608	3	3	0	0	21q22.3
chr7:99621041-99627998|circ.6573	+	5	43,381,154,92,127	0,133,735,6442,6830	3	ZKSCAN1	NM_001287054	3,4,5,6,7	chr7:99616972-99621041|chr7:99627998-99630927	6	0	0	0	7q22.1
chr11:82984689-82991303|circ.6575	-	6	54,72,42,102,104,120	0,146,304,992,5079,6494	1	CCDC90B	NM_001286116	7,6,5,4,3,2	chr11:82977021-82984689|chr11:82991303-82997142	1	11	2	4	11q14.1
chrX:134988569-134988710|circ.6577	+	1	141	0	1	SAGE1	NM_018666	7	chrX:134988323-134988569|chrX:134988710-134989084	4	68	0	0	Xq26.3
chr12:27064110-27081838|circ.6579	-	12	140,231,155,171,179,90,90,85,129,91,81,203	0,2279,2796,3230,4824,6174,6466,11438,13177,14583,17027,17525	2	ASUN	NM_018164	15,14,13,12,11,10,9,8,7,6,5,4	chr12:27059370-27064110|chr12:27081838-27087488	2	1	2	0	12p11.23
chr13:33232375-33253066|circ.6587	+	7	87,98,127,81,141,116,95	0,195,915,9525,14977,17605,20596	2	PDS5B	NM_015032	4,5,6,7,8,9,10	chr13:33226144-33232375|chr13:33253066-33258014	4	0	0	1	13q13.1
chr15:52186011-52194233|circ.6600	+	4	131108144145	0,2604,6340,8077	10	TMOD3	NM_014547	6,7,8,9	chr15:52181342-52186011|chr15:52194233-52200972	13	27	3	6	15q21.2
chr1:52981562-52992045|circ.6604	-	2	164811	0,9672	1	ZCCHC11	NM_001009881	3,2	chr1:52975384-52981562|chr1:52992045-53018602	1	0	22	18	1p32.3
chr16:11096930-11118778|circ.6612	+	3	184133101	0,17119,21747	4	CLEC16A	NM_001243403	10,11,12	chr16:11076848-11096930|chr16:11118778-11133610	6	0	0	0	16p13.13
chr11:118625413-118629611|circ.6613	-	5	183,102,64,117,129	0,697,1555,2466,4069	4	DDX6	NM_001257191	13,12,11,10,9	chr11:118622806-118625413|chr11:118629611-118630630	5	1	0	2	11q23.3
chr7:158472651-158482645|circ.6614	-	6	126,96,87,70,95,135	0,761,3340,6212,7388,9859	2	NCAPG2	NM_001281932	12,11,10,9,8,7	chr7:158468348-158472651|chr7:158482645-158483259	2	3	1	0	7q36.3
chr20:30380537-30382351|circ.6623	+	3	96177147	0,1113,1667	2	TPX2	NM_012112	13,14,15	chr20:30371724-30380537|chr20:30382351-30385206	1	4	3	3	20q11.21
chr17:57119173-57161450|circ.6626	-	13	86,137,216,115,180,77,82,51,125,68,124,123,88	0,5870,7365,9401,15062,19219,20754,22542,29010,33834,37941,39284,42189	2	TRIM37	NM_001005207	17,16,15,14,13,12,11,10,9,8,7,6,5	chr17:57109451-57119173|chr17:57161450-57165651	2	2	0	1	17q22
chr3:196831773-196876667|circ.6632	-	9	103,157,121,145,137,170,125,51,54	0,11024,14507,25624,31639,33319,35237,37815,44840	2	DLG1	NM_001204387	10,9,8,7,6,5,4,3,2	chr3:196817897-196831773|chr3:196876667-196910445	0	2	2	1	3q29
chr1:118003110-118045592|circ.6648	+	6	124,94,116,220,173,116	0,5845,32658,36274,38893,42366	8	MAN1A2	NM_006699	7,8,9,10,11,12	chr1:117984947-118003110|chr1:118045592-118065446	15	17	1	2	1p12
chr15:76577977-76585041|circ.6660	-	5	102,111,100,83,82	0,734,2209,6794,6982	3	ETFA	NM_000126	7,6,5,4,3	chr15:76576166-76577977|chr15:76585041-76587931	0	3	2	1	15q24.2
chr2:110321942-110323436|circ.6668	-	2	169,97	0,1397	1	2017-09-10	NM_001321513	8,7	chr2:110310796-110321942|chr2:110323436-110325391	0	0	2	3	2q13
chr8:95399211-95423543|circ.6678	-	8	1.76291e+23	0,4625,6759,12430,13254,17093,20455,24137	3	RAD54B	NM_001205263	9,8,7,6,5,4,3,2	chr8:95392634-95399211|chr8:95423543-95448722	4	2	3	1	8q22.1
chr7:32919046-32919554|circ.6683	-	1	508	0	2	KBTBD2	NM_015483	2	chr7:32914769-32919046|chr7:32919554-32931147	5	3	0	0	7p14.3
chr15:40475914-40502411|circ.6684	+	13	170,215,92,230,113,116,50,61,106,275,134,141,101	0,1451,1837,12831,15901,16530,17217,18691,18875,22470,24923,25921,26396	2	BUB1B	NM_001211	6,7,8,9,10,11,12,13,14,15,16,17,18	chr15:40468874-40475914|chr15:40502411-40504699	2	2	0	1	15q15.1
chr4:106180775-106194075|circ.6686	+	4	151,90,138,355	0,2140,9991,12945	4	TET2	NM_001127208	7,8,9,10	chr4:106164935-106180775|chr4:106194075-106196204	9	4	0	2	4q24
chr8:48612964-48626203|circ.6694	+	5	88,144,60,211,153	0,1318,1553,12259,13086	3	SPIDR	NM_001080394	12,13,14,15,16	chr8:48586503-48612964|chr8:48626203-48639761	3	2	0	0	8q11.21
chr6:155108994-155126620|circ.6696	+	6	162,154,131,177,80,118	0,4962,7148,14110,15683,17508	2	SCAF8	NM_001286188	5,6,7,8,9,10	chr6:155099179-155108994|chr6:155126620-155129203	0	4	3	0	6q25.2
chr2:215617170-215634036|circ.6707	-	3	109,173,81	0,15035,16785	3	BARD1	NM_000465	7,6,5	chr2:215610578-215617170|chr2:215634036-215645283	4	6	3	6	2q35
chr18:12814201-12836890|circ.6709	-	6	153,210,69,135,99,101	0,2953,5011,11607,16740,22588	3	PTPN2	NM_001207013	8,7,6,5,4,3	chr18:12802150-12814201|chr18:12836890-12859162	6	7	4	1	18p11.21
chr8:145737774-145738154|circ.6710	-	2	170130	0,250	4	RECQL4	NM_004260	18,17	chr8:145737707-145737774|chr8:145738154-145738229	4	11	0	1	8q24.3
chr11:34107610-34107960|circ.6717	+	2	156109	0,241	1	CAPRIN1	NM_203364	10,11	chr11:34104588-34107610|chr11:34107960-34110941	2	2	2	0	11p13
chr13:41890981-41910892|circ.6722	+	8	85,105,158,135,154,120,96,107	0,1960,3821,6210,8852,11878,14428,19804	11	NAA16	NM_001110798	2,3,4,5,6,7,8,9	chr13:41885718-41890981|chr13:41910892-41929279	18	7	0	1	13q14.11
chr7:73770739-73771807|circ.6726	+	2	214198	0,870	3	CLIP2	NM_003388	5,6	chr7:73768334-73770739|chr7:73771807-73774504	0	0	6	0	7q11.23
chr17:47388673-47389404|circ.6728	-	2	145116	0,615	5	ZNF652	NM_001145365	5,4	chr17:47376286-47388673|chr17:47389404-47390059	25	25	3	2	17q21.32
chr1:85630208-85656435|circ.6730	-	5	2321821271103690	0,4518,13620,17572,25531	2	SYDE2	NM_032184	6,5,4,3,2	chr1:85624932-85630208|chr1:85656435-85665934	8	2	1	1	1p22.3
chr7:151873275-151875095|circ.6731	-	1	1820	0	2	KMT2C	NM_170606	38	chr7:151871327-151873275|chr7:151875095-151876918	2	2	0	1	7q36.1
chr1:78041752-78050340|circ.6733	-	7	153,96,102,72,116,148,139	0,2706,3459,4930,5708,5911,8449	3	ZZZ3	NM_015534	12,11,10,9,8,7,6	chr1:78034151-78041752|chr1:78050340-78097534	6	2	0	7	1p31.1
chr14:65922338-66096324|circ.6734	+	4	98116163115	0,160357,160590,173871	2	FUT8	NM_004480	2,3,4,5	chr14:65878711-65922338|chr14:66096324-66135960	6	5	9	2	14q23.3
chr8:141749116-141762415|circ.6745	-	5	90,101,116,101,85	0,4212,5634,7742,13214	14	PTK2	NM_001199649	21,20,19,18,17	chr8:141745554-141749116|chr8:141762415-141771263	29	9	19	7	8q24.3
chr3:183454505-183480067|circ.6751	+	8	112,45,181,240,162,104,108,183	0,10954,15355,17408,19810,22144,24789,25379	1	YEATS2	NM_018023	8,9,10,11,12,13,14,15	chr3:183446639-183454505|chr3:183480067-183490092	3	1	7	4	3q27.1
chr4:4239553-4248070|circ.6757	-	3	109159142	0,2494,8375	3	TMEM128	NM_001297551	4,3,2	chr4:4237983-4239553|chr4:4248070-4249832	10	5	5	1	4p16.3
chr8:28570973-28575724|circ.6764	+	2	942623	0,2128	4	EXTL3	NM_001440	2,3	chr8:28559176-28570973|chr8:28575724-28588739	19	15	7	7	8p21.1
chr10:116879948-117185812|circ.6766	+	20	84,114,129,209,175,88,256,184,155,85,209,119,133,182,214,189,219,138,94,53	0,1514,7408,9140,39852,45369,50846,95506,121411,144721,146325,147854,160916,165777,179595,181416,195079,213843,274220,305811	3	ATRNL1	NM_207303	2,3,4,5,6,7,8,9,10,11,12,13,14,15,16,17,18,19,20,21	chr10:116853802-116879948|chr10:117185812-117221450	0	0	2	5	10q25.3
chr5:65317149-65350779|circ.6768	+	14	64,75,145,73,130,116,70,100,122,174,186,115,184,1546	0,1968,2984,4158,4526,4980,6952,17061,21755,22815,25031,27345,29461,32084	2	ERBIN	NM_001006600	8,9,10,11,12,13,14,15,16,17,18,19,20,21	chr5:65310553-65317149|chr5:65350779-65372143	4	15	5	0	5q12.3
chr12:32866142-32875567|circ.6769	+	4	163121132207	0,5434,7455,9218	3	DNM1L	NM_001278463	6,7,8,9	chr12:32863949-32866142|chr12:32875567-32883947	3	2	0	1	12p11.21
chr7:156516805-156556489|circ.6771	-	10	67,91,74,78,77,81,73,65,69,127	0,1323,1652,3818,4532,10065,32281,38022,38996,39557	3	LMBR1	NM_022458	15,14,13,12,11,10,9,8,7,6	chr7:156480885-156516805|chr7:156556489-156589082	5	8	3	1	7q36.3
chr12:122332644-122341013|circ.6772	+	3	103212102	0,4895,8267	3	PSMD9	NM_002813	2,3,4	chr12:122326900-122332644|chr12:122341013-122353761	6	2	0	4	12q24.31
chrX:53621458-53627269|circ.6773	-	3	123217192	0,688,5619	2	HUWE1	NM_031407	31,30,29	chrX:53620561-53621458|chrX:53627269-53629524	2	0	0	2	Xp11.22
chr7:74119495-74131270|circ.6775	+	5	55,44,78,57,57	0,1225,5867,9684,11718	5	GTF2I	NM_001163636	7,8,9,10,11	chr7:74114964-74119495|chr7:74131270-74143123	12	4	1	6	7q11.23
chr3:78987750-78988077|circ.6776	-	1	327	0	1	ROBO1	NM_001145845	2	chr3:78796050-78987750|chr3:78988077-79067556	7	9	0	0	3p12.3
chr4:170076630-170077830|circ.6778	-	2	96276	0,924	1	SH3RF1	NM_020870	4,3	chr4:170057771-170076630|chr4:170077830-170189970	4	2	14	8	4q32.3
chr1:197552281-197581106|circ.6782	-	4	102,126,102,46	0,12056,23921,28779	3	DENND1B	NM_001195215	15,14,13,12	chr1:197522242-197552281|chr1:197581106-197586788	5	6	0	0	1q31.3
chr8:102643864-102661727|circ.6795	+	5	88,140,32,95,86	0,589,5260,12494,17777	1	GRHL2	NM_024915	10,11,12,13,14	chr8:102631925-102643864|chr8:102661727-102676681	2	3	0	0	8q22.3
chr6:131276244-131277639|circ.6799	-	2	213506	0,889	2	EPB41L2	NM_001252660	3,2	chr6:131247849-131276244|chr6:131277639-131321759	2	5	15	22	6q23.2
chr8:104413743-104420012|circ.6800	-	5	146,114,161,86,151	0,425,1648,3260,6118	3	SLC25A32	NM_030780	6,5,4,3,2	chr8:104412774-104413743|chr8:104420012-104427011	6	7	3	0	8q22.3
chr14:58785259-58796887|circ.6807	+	6	80,95,133,80,77,167	0,169,4943,9695,10986,11461	18	ARID4A	NM_002892	6,7,8,9,10,11	chr14:58772830-58785259|chr14:58796887-58811412	43	64	6	4	14q23.1
chr1:232649602-232651354|circ.6809	-	1	1752	0	5	SIPA1L2	NM_020808	1	chr1:232629406-232649602|None	12	8	0	0	1q42.2
chr18:77488906-77496521|circ.6815	+	2	163167	0,7448	2	CTDP1	NM_004715	11,12	chr18:77478016-77488906|chr18:77496521-77513651	3	3	4	1	18q23
chr3:136117590-136141886|circ.6821	-	6	81,88,71,204,90,93	0,19136,22344,23661,24019,24203	6	STAG1	NM_005862	22,21,20,19,18,17	chr3:136096594-136117590|chr3:136141886-136152397	8	16	0	0	3q22.3
chr10:104851320-104854212|circ.6822	-	4	52,171,67,108	0,1575,2408,2784	2	NT5C2	NM_001134373	15,14,13,12	chr10:104850753-104851320|chr10:104854212-104855695	2	6	0	0	10q24.32
chr6:152163731-152201906|circ.6830	+	2	191117	0,38058	10	ESR1	NM_001122742	4,5	chr6:152129499-152163731|chr6:152201906-152265307	32	21	0	0	6q25.1
chr12:64849619-64868170|circ.6831	+	5	118141130182161	0,4349,8494,11061,18390	4	TBK1	NM_013254	2,3,4,5,6	chr12:64845967-64849619|chr12:64868170-64873791	7	3	0	0	12q14.2
chr14:102661274-102676199|circ.6847	+	2	1831260	0,13665	20	WDR20	NM_181291	2,3	chr14:102606509-102661274|chr14:102676199-102689166	40	66	14	8	14q32.31
chr18:29477748-29497630|circ.6853	-	9	106,101,151,116,257,94,154,175,90	0,3139,9674,10517,10968,11881,15583,18486,19792	1	TRAPPC8	NM_014939	11,10,9,8,7,6,5,4,3	chr18:29470829-29477748|chr18:29497630-29511291	1	3	1	2	18q12.1
chr5:74130250-74137504|circ.6858	-	4	172,86,100,135	0,4539,5648,7119	4	FAM169A	NM_015566	5,4,3,2	chr5:74109844-74130250|chr5:74137504-74162575	10	24	2	3	5q13.3
chr8:8233762-8239344|circ.6859	-	2	1826417	0,5165	2	SGK223	NM_001080826	2,1	chr8:8197151-8233762|None	0	0	2	7	8p23.1
chr4:148778703-148800489|circ.6860	+	5	102111105130107	0,7293,9159,17468,21679	3	ARHGAP10	NM_024605	5,6,7,8,9	chr4:148768373-148778703|chr4:148800489-148802988	5	6	5	5	4q31.23
chrX:128649663-128652424|circ.6861	-	4	101,101,167,87	0,207,644,2674	2	SMARCA1	NM_001282874	5,4,3,2	chrX:128645960-128649663|chrX:128652424-128657173	0	0	2	4	Xq25
chr5:179192326-179198244|circ.6862	+	3	1416,240,97	0,3524,5821	3	MAML1	NM_014757	2,3,4	chr5:179160428-179192326|chr5:179198244-179200895	3	3	0	2	5q35.3
chr14:55326398-55332154|circ.6875	-	2	56110	0,5646	1	GCH1	NM_000161	3,2	chr14:55313848-55326398|chr14:55332154-55369038	4	10	0	1	14q22.2
chr10:225933-267296|circ.6879	+	3	135160162	0,29895,41201	22	ZMYND11	NM_006624	2,3,4	chr10:180726-225933|chr10:267296-282777	47	48	22	23	10p15.3
chr1:231090078-231097049|circ.6880	-	3	71,76,95	0,3891,6876	2	TTC13	NM_001122835	4,3,2	chr1:231076302-231090078|chr1:231097049-231114305	1	9	14	22	1q42.2
chr21:38792600-38853128|circ.6882	+	4	86197120189	0,52385,57882,60339	2	DYRK1A	NM_101395	3,4,5,6	chr21:38782972-38792600|chr21:38853128-38858768	2	4	1	1	21q22.13
chr2:215609790-215646233|circ.6884	-	6	93,133,109,173,81,950	0,655,7380,22415,24165,35493	8	BARD1	NM_000465	9,8,7,6,5,4	chr2:215595232-215609790|chr2:215646233-215657020	23	46	13	20	2q35
chr14:97312431-97327072|circ.6896	+	8	70,88,109,93,133,121,59,179	0,1162,6736,6979,9129,10035,10433,14462	16	VRK1	NM_003384	4,5,6,7,8,9,10,11	chr14:97304154-97312431|chr14:97327072-97342366	37	23	0	9	14q32.2
chr5:107521817-107684231|circ.6901	-	3	131108132	0,38004,162282	1	FBXL17	NM_001163315	6,5,4	chr5:107356702-107521817|chr5:107684231-107700438	3	9	0	0	5q21.3
chr15:35207238-35219339|circ.6904	-	4	142121103104	0,3220,5294,11997	6	AQR	NM_014691	16,15,14,13	chr15:35202514-35207238|chr15:35219339-35222458	12	19	1	0	15q14
chr20:5939173-5966777|circ.6905	+	10	199,86,152,196,31,141,142,196,220,210	0,4746,8908,9302,13479,14528,19348,24442,26253,27394	2	MCM8	NM_001281520	7,8,9,10,11,12,13,14,15,16	chr20:5937875-5939173|chr20:5966777-5967927	2	0	2	1	20p12.3
chr8:18656804-18662408|circ.6910	-	4	59,113,81,195	0,1975,5227,5409	90	PSD3	NM_206909	5,4,3,2	chr8:18623048-18656804|chr8:18662408-18666264	144	153	48	128	8p22
chr4:95494501-95497185|circ.6912	+	2	43,92	0,2592	2	PDLIM5	NM_001011515	4,5	chr4:95445026-95494501|chr4:95497185-95506136	0	6	0	0	4q22.3
chr3:33453072-33467233|circ.6914	-	4	107,106,77,152	0,1141,5177,14009	2	UBP1	NM_001128160	5,4,3,2	chr3:33451093-33453072|chr3:33467233-33481227	2	10	0	2	3p22.3
chr1:244715623-244724447|circ.6931	+	2	493478	0,8346	1	C1orf101	NM_001130957	9,10	chr1:244682000-244715623|chr1:244724447-244735631	1	0	2	7	1q44
chr16:58608512-58609033|circ.6934	-	2	152123	0,398	1	CNOT1	NM_001265612	16,15	chr16:58594266-58608512|chr16:58609033-58610366	3	5	0	0	16q21
chr4:77051808-77057565|circ.6936	-	5	94,55,197,188,227	0,574,1867,3519,5530	4	NUP54	NM_001278603	7,6,5,4,3	chr4:77045909-77051808|chr4:77057565-77065542	12	5	1	10	4q21.1
chr20:3888572-3893281|circ.6941	+	3	353254177	0,2651,4532	6	PANK2	NM_024960	2,3,4	chr20:3869551-3888572|chr20:3893281-3897573	10	3	2	14	20p13
chr13:60582677-60616954|circ.6958	-	5	106,137,70,75,131	0,1989,7369,7527,34146	1	DIAPH3	NM_001258366	8,7,6,5,4	chr13:60566717-60582677|chr13:60616954-60667761	1	0	0	8	13q21.2
chr11:95546095-95552068|circ.6977	+	4	180,122,117,78	0,536,4855,5895	2	CEP57	NM_001243776	4,5,6,7	chr11:95532552-95546095|chr11:95552068-95555034	2	8	0	3	11q21
chr1:227149077-227153438|circ.6985	+	3	186,411,67	0,3623,4294	2	ADCK3	NM_020247	2,3,4	chr1:227128100-227149077|chr1:227153438-227165149	0	0	4	4	1q42.13
chr18:45391429-45396935|circ.6988	-	4	75,135,194,90	0,3264,4184,5416	7	SMAD2	NM_005901	6,5,4,3	chr18:45377698-45391429|chr18:45396935-45422891	13	12	0	10	18q21.1
chr16:70292882-70296427|circ.6996	-	3	207114179	0,2064,3366	5	AARS	NM_001605	14,13,12	chr16:70292120-70292882|chr16:70296427-70298860	15	14	6	0	16q22.1
chr8:132952745-132982890|circ.7000	+	9	77,128,151,122,150,138,79,136,168	0,4246,5984,9470,13319,15269,19086,27796,29977	1	EFR3A	NM_015137	2,3,4,5,6,7,8,9,10	chr8:132916569-132952745|chr8:132982890-132988273	6	2	2	3	8q24.22
chr5:132428391-132435344|circ.7010	+	4	90153126108	0,3398,4461,6845	1	HSPA4	NM_002154	13,14,15,16	chr5:132427066-132428391|chr5:132435344-132437450	4	2	1	0	5q31.1
chr12:6618882-6620418|circ.7018	+	4	76,59,182,143	0,358,912,1393	1	NCAPD2	NM_014865	3,4,5,6	chr12:6604391-6618882|chr12:6620418-6623430	1	0	3	2	12p13.31
chr4:185580493-185599548|circ.7020	+	5	98130148288163	0,2434,6577,12833,18892	3	PRIMPOL	NM_001300767	3,4,5,6,7	chr4:185573254-185580493|chr4:185599548-185603401	1	5	3	7	4q35.1
chr11:34978930-34999729|circ.7021	+	5	200,99,175,148,59	0,3036,9256,12755,20740	19	PDHX	NM_001135024	4,5,6,7,8	chr11:34969153-34978930|chr11:34999729-35006116	32	27	18	13	11p13
chr14:39648294-39648666|circ.7028	+	2	156139	0,233	27	PNN	NM_002687	7,8	chr14:39647120-39648294|chr14:39648666-39649706	55	44	36	33	14q21.1
chr9:74481714-74489999|circ.7029	-	3	208180470	0,3284,7815	3	ABHD17B	NM_016014	4,3,2	chr9:74477523-74481714|chr9:74489999-74525549	3	3	4	1	9q21.13
chr10:22002700-22016857|circ.7032	+	3	179,112,73	0,12472,14084	6	MLLT10	NM_004641	15,16,17	chr10:21977467-22002700|chr10:22016857-22019828	12	14	4	6	10p12.31
chr15:78337241-78346529|circ.7035	-	2	169154	0,9134	5	TBC1D2B	NM_015079	3,2	chr15:78322512-78337241|chr15:78346529-78369634	12	2	0	0	15q25.1
chrX:10534927-10535643|circ.7038	-	1	716	0	2	MID1	NM_001193277	2	chrX:10491227-10534927|chrX:10535643-10544823	0	0	10	3	Xp22.2
chr12:22643056-22659753|circ.7045	-	3	96115109	0,3100,16588	2	C2CD5	NM_001286173	13,12,11	chr12:22637822-22643056|chr12:22659753-22665580	0	4	1	0	12p12.1
chr6:35586872-35604935|circ.7050	-	3	115143145	0,1036,17918	2	FKBP5	NM_001145776	5,4,3	chr6:35565181-35586872|chr6:35604935-35610496	2	0	2	0	6p21.31
chr16:14738130-14738466|circ.7053	+	1	336	0	2	BFAR	NM_016561	2	chr16:14726875-14738130|chr16:14738466-14742244	4	6	1	3	16p13.12
chr17:35506787-35518964|circ.7058	-	4	111,121,98,270	0,1438,5817,11907	5	ACACA	NM_198837	43,42,41,40	chr17:35487144-35506787|chr17:35518964-35536200	8	0	0	0	17q12
chr16:72991325-72994093|circ.7060	-	1	2768	0	8	ZFHX3	NM_006885	2	chr16:72984864-72991325|chr16:72994093-73081650	17	25	0	4	16q22.3
chr7:2269618-2270362|circ.7063	-	2	160179	0,565	11	MAD1L1	NM_001013836	3,2	chr7:2265185-2269618|chr7:2270362-2272506	29	4	7	19	7p22.3
chr13:20625572-20641530|circ.7065	+	9	166,35,130,116,172,126,95,169,152	0,844,7142,8014,9620,11413,13018,15418,15806	21	ZMYM2	NM_003453	14,15,16,17,18,19,20,21,22	chr13:20611049-20625572|chr13:20641530-20656155	44	41	4	1	13q12.11
chr18:21644103-21649235|circ.7071	+	3	49129115	0,1872,5017	4	TTC39C	NM_153211	2,3,4	chr18:21573002-21644103|chr18:21649235-21660548	14	10	16	27	18q11.2
chr5:92889466-92899169|circ.7072	-	3	103122100	0,1113,9603	2	NR2F1-AS1	NR_109825	5,4,3	chr5:92831809-92889466|chr5:92899169-92905595	0	2	7	4	5q15
chr12:51064968-51074546|circ.7080	+	5	213,156,120,198,92	0,3288,4143,7493,9486	2	DIP2B	NM_173602	5,6,7,8,9	chr12:51054102-51064968|chr12:51074546-51076920	5	2	1	2	12q13.12
chr1:179081443-179091002|circ.7084	-	6	90,153,185,178,85,273	0,2569,5023,6278,7881,9286	1	ABL2	NM_001136000	10,9,8,7,6,5	chr1:179079590-179081443|chr1:179091002-179095511	0	1	0	6	1q25.2
chr12:22635490-22659753|circ.7090	-	5	187,192,96,115,109	0,2140,7566,10666,24154	1	C2CD5	NM_001286173	15,14,13,12,11	chr12:22631411-22635490|chr12:22659753-22665580	3	4	0	0	12p12.1
chr14:35050766-35078948|circ.7097	-	8	40,76,106,96,124,122,111,105	0,4669,11484,15989,21787,24035,26469,28077	2	SNX6	NM_021249	9,8,7,6,5,4,3,2	chr14:35045048-35050766|chr14:35078948-35099112	0	10	7	0	14q13.1
chr1:154213988-154218851|circ.7099	+	3	53,86,172	0,1704,4691	2	UBAP2L	NM_001127320	9,10,11	chr1:154209612-154213988|chr1:154218851-154221714	5	3	0	0	1q21.3
chr15:68467974-68468992|circ.7102	+	2	131181	0,837	3	PIAS1	NM_016166	10,11	chr15:68466230-68467974|chr15:68468992-68473549	3	0	3	1	15q23
chr17:27492959-27494039|circ.7109	-	1	1080	0	3	MYO18A	NM_078471	2	chr17:27449271-27492959|chr17:27494039-27507330	3	0	0	3	17q11.2
chr6:128540066-128563747|circ.7113	-	3	175,116,82	0,21113,23599	3	PTPRK	NM_001135648	6,5,4	chr6:128505870-128540066|chr6:128563747-128643183	3	13	2	2	6q22.33
chr20:45852969-45858552|circ.7120	-	3	240,79,81	0,2976,5502	4	ZMYND8	NM_001281771	18,17,16	chr20:45850125-45852969|chr20:45858552-45865069	4	12	1	0	20q13.12
chr11:78270584-78282489|circ.7131	-	4	81141121110	0,6593,9093,11795	2	NARS2	NM_001243251	5,4,3,2	chr11:78239982-78270584|chr11:78282489-78285873	0	2	0	4	11q14.1
chr5:179007947-179016648|circ.7132	+	3	66,70,102	0,4849,8599	4	RUFY1	NM_025158	7,8,9	chr5:179004137-179007947|chr5:179016648-179018625	4	3	0	2	5q35.3
chrX:16836696-16838378|circ.7136	+	2	304,92	0,1590	6	TXLNG	NM_018360	2,3	chrX:16804712-16836696|chrX:16838378-16846216	6	13	8	0	Xp22.2
chr8:62593526-62596747|circ.7138	-	2	69150	0,3071	97	ASPH	NM_001164750	3,2	chr8:62566219-62593526|chr8:62596747-62602231	227	271	218	306	8q12.3
chr5:14673750-14681716|circ.7139	+	3	77,95,144	0,5039,7822	8	OTULIN	NM_138348	2,3,4	chr5:14665086-14673750|chr5:14681716-14687629	11	5	3	4	5p15.2
chr6:170626457-170632347|circ.7146	+	2	1755181	0,5709	18	FAM120B	NM_001286379	2,3	chr6:170600160-170626457|chr6:170632347-170639536	45	48	4	32	6q27
chr19:5016267-5047680|circ.7151	+	5	83166176115194	0,16609,23579,24880,31219	2	KDM4B	NM_015015	2,3,4,5,6	chr19:4969241-5016267|chr19:5047680-5071020	0	2	2	2	19p13.3
chr2:36623756-36669878|circ.7155	+	3	174243121	0,44644,46001	6	CRIM1	NM_016441	2,3,4	chr2:36583766-36623756|chr2:36669878-36691676	9	16	58	43	2p22.2
chr8:38282026-38283763|circ.7173	-	2	191124	0,1613	2	FGFR1	NM_001174065	7,6	chr8:38279459-38282026|chr8:38283763-38285438	0	0	3	6	8p11.23
chr15:44048846-44055404|circ.7175	+	3	118108130	0,4775,6428	2	PDIA3	NM_005313	3,4,5	chr15:44046100-44048846|chr15:44055404-44057647	0	0	3	3	15q15.3
chr18:19140819-19164401|circ.7177	-	7	132,115,61,115,2117,106,131	0,3344,5287,7121,12455,14813,23451	1	ESCO1	NM_052911	8,7,6,5,4,3,2	chr18:19119970-19140819|chr18:19164401-19180583	1	5	2	0	18q11.2
chr5:95072592-95103870|circ.7179	+	6	1.87155e+17	0,11444,15350,18507,26619,31157	3	RHOBTB3	NM_014899	3,4,5,6,7,8	chr5:95067788-95072592|chr5:95103870-95115955	3	11	1	3	5q15
chr11:70222637-70224301|circ.7195	+	2	69166	0,1498	2	PPFIA1	NM_003626	25,26	chr11:70221199-70222637|chr11:70224301-70228193	2	0	2	0	11q13.3
chr4:129873923-129920949|circ.7208	-	8	72,99,178,92,91,71,66,123	0,4257,6831,12458,17609,39398,45105,46903	1	SCLT1	NM_144643	14,13,12,11,10,9,8,7	chr4:129869725-129873923|chr4:129920949-129924895	2	1	7	2	4q28.2
chr2:109388156-109389502|circ.7210	+	3	171,93,179	0,788,1167	5	RANBP2	NM_006267	21,22,23	chr2:109384844-109388156|chr2:109389502-109392187	8	17	1	6	2q12.3
chr7:91924202-91936970|circ.7215	+	2	278298	0,12470	2	ANKIB1	NM_019004	2,3	chr7:91875833-91924202|chr7:91936970-91948643	17	6	3	5	7q21.2
chr7:104714065-104719410|circ.7216	+	6	59,173,39,231,131,118	0,1024,2424,3344,3684,5227	1	KMT2E	NM_018682	6,7,8,9,10,11	chr7:104707254-104714065|chr7:104719410-104722134	3	7	3	4	7q22.3
chr5:171482591-171484477|circ.7234	-	2	189125	0,1761	2	STK10	NM_005990	16,15	chr5:171481698-171482591|chr5:171484477-171488142	3	0	4	0	5q35.1
chr14:81223235-81244390|circ.7238	-	3	60177165	0,4545,20990	3	CEP128	NM_152446	17,16,15	chr14:81209611-81223235|chr14:81244390-81251238	3	3	0	0	14q31.1
chr3:157839891-157921034|circ.7243	+	3	196126174	0,1763,80969	8	RSRC1	NM_001271838	2,3,4	chr3:157828012-157839891|chr3:157921034-158015827	10	8	13	2	3q25.32
chr1:21599191-21616649|circ.7249	-	3	213,142,87	0,6492,17371	15	ECE1	NM_001397	4,3,2	chr1:21586885-21599191|chr1:21616649-21616856	29	22	5	2	1p36.12
chr18:77170402-77171501|circ.7254	+	1	1099	0	6	NFATC1	NM_172390	2	chr18:77156351-77170402|chr18:77171501-77193578	3	11	1	0	18q23
chrX:70601592-70607311|circ.7257	+	7	1.77128e+20	0,793,1018,1248,2219,3202,5518	2	TAF1	NM_001286074	9,10,11,12,13,14,15	chrX:70598881-70601592|chrX:70607311-70608086	6	3	1	3	Xq13.1
chr1:21097422-21100103|circ.7262	-	2	144160	0,2521	6	HP1BP3	NM_016287	6,5	chr1:21094157-21097422|chr1:21100103-21103089	8	13	6	16	1p36.12
chr6:34614377-34622556|circ.7265	-	2	198155	0,8024	4	C6orf106	NM_024294	3,2	chr6:34574681-34614377|chr6:34622556-34664222	6	5	6	1	6p21.31
chr11:68315534-68343511|circ.7278	+	10	138,66,113,114,130,153,150,65,116,86	0,3054,6078,10499,16236,18947,21681,22973,26042,27891	1	PPP6R3	NM_001164160	5,6,7,8,9,10,11,12,13,14	chr11:68312492-68315534|chr11:68343511-68350510	1	5	0	0	11q13.2
chr6:160467529-160469575|circ.7280	+	4	148178116169	0,661,1294,1877	5	IGF2R	NM_000876	15,16,17,18	chr6:160466914-160467529|chr6:160469575-160471504	5	14	7	5	6q25.3
chr1:151630710-151655921|circ.7284	+	6	193,65,105,79,164,90	0,2563,3931,7698,10237,25121	3	SNX27	NM_030918	3,4,5,6,7,8	chr1:151611595-151630710|chr1:151655921-151664910	3	4	2	0	1q21.3
chr6:89554075-89614674|circ.7286	-	6	165,72,136,102,110,241	0,5398,9272,46138,47449,60358	5	RNGTT	NM_001286426	11,10,9,8,7,6	chr6:89479593-89554075|chr6:89614674-89616083	7	2	0	0	6q15
chr10:98321734-98336586|circ.7288	-	3	161123196	0,3326,14656	2	TM9SF3	NM_020123	4,3,2	chr10:98319493-98321734|chr10:98336586-98346490	2	0	0	3	10q24.1
chr14:99697681-99724176|circ.7290	-	2	213369	0,26126	1	BCL11B	NM_138576	3,2	chr14:99642532-99697681|chr14:99724176-99737497	6	0	0	0	14q32.2
chr17:59870957-59886118|circ.7292	-	4	133200222291	0,5503,7656,14870	8	BRIP1	NM_032043	10,9,8,7	chr17:59861785-59870957|chr17:59886118-59924461	25	28	2	1	17q23.2
chr1:243776972-244006584|circ.7296	-	7	69,66,132,145,112,126,158	0,1425,23940,32222,51101,81920,229454	7	AKT3	NM_001206729	8,7,6,5,4,3,2	chr1:243736350-243776972|chr1:244006584-244006845	0	0	27	27	1q44
chr8:131164981-131193126|circ.7299	-	6	70,101,87,76,86,130	0,7128,14800,16256,26528,28015	38	ASAP1	NM_001247996	14,13,12,11,10,9	chr8:131149284-131164981|chr8:131193126-131199481	77	104	72	91	8q24.21
chr17:57814813-57851246|circ.7304	+	4	91111168132	0,1384,27518,36301	4	VMP1	NM_030938	4,5,6,7	chr17:57812834-57814813|chr17:57851246-57886156	10	7	0	0	17q23.1
chr19:17387303-17387718|circ.7307	+	2	130,87	0,328	4	BABAM1	NM_001033549	7,8	chr19:17386634-17387303|chr19:17387718-17389653	4	5	8	20	19p13.11
chr7:47384352-47385954|circ.7308	-	3	84115170	0,169,1432	1	TNS3	NM_022748	20,19,18	chr7:47344601-47384352|chr7:47385954-47407961	2	1	2	3	7p12.3
chr2:142012090-142012210|circ.7312	-	1	120	0	5	LRP1B	NM_018557	4	chr2:142004923-142012090|chr2:142012210-142237964	0	9	0	0	2q22.1
chr2:15514731-15567918|circ.7319	-	10	113,230,103,123,63,134,174,186,154,84	0,4994,8607,19619,21805,27560,40938,42919,49707,53103	2	NBAS	NM_015909	31,30,29,28,27,26,25,24,23,22	chr2:15506817-15514731|chr2:15567918-15601324	1	5	1	0	2p24.3
chr6:43501643-43516197|circ.7323	-	4	101182100200	0,12664,13701,14354	2	XPO5	NM_020750	21,20,19,18	chr6:43499313-43501643|chr6:43516197-43517225	7	0	0	1	6p21.1
chr22:38083916-38084999|circ.7327	+	3	106,49,143	0,402,940	3	NOL12	NM_024313	2,3,4	chr22:38082482-38083916|chr22:38084999-38086703	3	4	0	2	22q13.1
chr16:4311779-4312702|circ.7329	-	3	171,99,166	0,545,757	1	TFAP4	NM_003223	4,3,2	chr16:4310596-4311779|chr16:4312702-4322658	5	6	4	2	16p13.3
chr21:11038727-11049621|circ.7332	-	3	702115172	0,8753,10722	2	BAGE2	NM_182482	6,5,4	chr21:11029717-11038727|chr21:11049621-11058160	2	6	0	0	21p11.1
chr14:91444649-91467503|circ.7337	-	2	219,72	0,22782	2	RPS6KA5	NM_001322237	3,2	chr14:91413894-91444649|chr14:91467503-91526361	6	22	1	3	14q32.11
chr1:153784206-153785928|circ.7341	-	3	118111203	0,291,1519	2	GATAD2B	NM_020699	10,9,8	chr1:153782786-153784206|chr1:153785928-153788748	2	4	11	2	1q21.3
chr6:17669205-17669777|circ.7343	-	3	54,45,117	0,318,455	3	NUP153	NM_001278209	8,7,6	chr6:17665616-17669205|chr6:17669777-17675135	3	2	0	1	6p22.3
chr3:179310431-179319578|circ.7351	-	4	96,131,97,61	0,1121,6031,9086	3	MRPL47	NM_020409	6,5,4,3	chr3:179306783-179310431|chr3:179319578-179320439	3	1	0	3	3q26.33
chr14:35331249-35331528|circ.7359	-	1	279	0	6	BAZ1A	NM_013448	3	chr14:35295362-35331249|chr14:35331528-35343697	22	11	6	5	14q13.2
chr10:3143556-3151672|circ.7362	+	7	190,166,45,109,96,93,126	0,2414,3750,4028,5849,7336,7990	2	PFKP	NM_002627	4,5,6,7,8,9,10	chr10:3141544-3143556|chr10:3151672-3154413	2	0	3	0	10p15.2
chr2:174223439-174224219|circ.7364	+	2	126237	0,543	5	CDCA7	NM_031942	2,3	chr2:174219712-174223439|chr2:174224219-174227953	9	2	1	0	2q31.1
chr19:34921480-34929671|circ.7368	+	5	84,71,65,101,122	0,1285,2772,4292,8069	22	UBA2	NM_005499	2,3,4,5,6	chr19:34919475-34921480|chr19:34929671-34934748	37	30	19	28	19q13.11
chr1:32495898-32510991|circ.7370	+	9	125,117,147,134,202,68,59,193,60	0,1226,2890,6612,7537,8254,9217,12229,15033	1	KHDRBS1	NR_073499	2,3,4,5,6,7,8,9,10	chr1:32479978-32495898|chr1:32510991-32525763	2	11	0	2	1p35.1
chr1:179012849-179023773|circ.7371	+	3	510,87,110	0,6564,10814	5	FAM20B	NM_014864	2,3,4	chr1:178995233-179012849|chr1:179023773-179033061	9	16	4	3	1q25.2
chr10:120832401-120833449|circ.7380	-	3	164137191	0,551,857	3	EIF3A	NM_003750	4,3,2	chr10:120830597-120832401|chr10:120833449-120840139	7	0	3	1	10q26.11
chr13:31789187-31803431|circ.7388	+	3	50,40,110	0,7901,14134	4	B3GLCT	NM_194318	2,3,4	chr13:31774291-31789187|chr13:31803431-31821159	8	1	2	4	13q12.3
chr9:115961134-115968858|circ.7395	-	5	69,150,99,75,70	0,959,3676,4106,7654	2	FKBP15	NM_015258	8,7,6,5,4	chr9:115959358-115961134|chr9:115968858-115969491	3	3	0	0	9q32
chr6:36483114-36507984|circ.7403	-	6	155,124,84,123,52,136	0,2379,6396,9003,10253,24734	3	STK38	NM_007271	7,6,5,4,3,2	chr6:36475379-36483114|chr6:36507984-36514966	3	0	4	4	6p21.31
chr2:29124852-29137074|circ.7407	+	4	138122121140	0,4473,10603,12082	2	WDR43	NM_015131	2,3,4,5	chr2:29117789-29124852|chr2:29137074-29140758	10	8	0	2	2p23.2
chr17:64092368-64128881|circ.7411	-	4	78,48,78,94	0,334,33495,36419	2	CEP112	NM_001199165	8,7,6,5	chr17:64066119-64092368|chr17:64128881-64171161	0	2	3	0	17q24.1
chr13:78293666-78327493|circ.7412	+	4	140150342156	0,24751,26982,33671	2	SLAIN1	NM_001242868	2,3,4,5	chr13:78272674-78293666|chr13:78327493-78334962	0	0	6	2	13q22.3
chr16:89961445-89970613|circ.7414	+	6	100,94,93,106,160,88	0,952,3519,3729,5597,9080	6	TCF25	NM_014972	8,9,10,11,12,13	chr16:89960266-89961445|chr16:89970613-89971345	8	0	0	0	16q24.3
chr19:726137-727694|circ.7416	+	3	52,81,131	0,870,1426	2	PALM	NM_001040134	2,3,4	chr19:709151-726137|chr19:727694-731094	2	2	0	0	19p13.3
chr19:34921480-34925873|circ.7418	+	4	84,71,65,101	0,1285,2772,4292	14	UBA2	NM_005499	2,3,4,5	chr19:34919475-34921480|chr19:34925873-34929549	63	19	6	24	19q13.11
chr6:2779496-2784637|circ.7424	+	3	230,156,80	0,4143,5061	1	WRNIP1	NM_020135	4,5,6	chr6:2770595-2779496|chr6:2784637-2785240	0	4	0	2	6p25.2
chr20:46270956-46276110|circ.7427	+	2	172294	0,4860	13	NCOA3	NM_001174087	17,18	chr20:46268795-46270956|chr20:46276110-46277748	22	16	0	1	20q13.12
chr16:24988535-24990326|circ.7430	-	2	105,40	0,1751	1	ARHGAP17	NM_001006634	3,2	chr16:24981901-24988535|chr16:24990326-25026529	2	5	0	0	16p12.1
chr11:62400036-62407203|circ.7434	-	7	181,97,88,70,180,128,105	0,440,619,880,2256,6418,7062	1	GANAB	NM_001278194	8,7,6,5,4,3,2	chr11:62398655-62400036|chr11:62407203-62414033	3	2	3	0	11q12.3
chr17:53007433-53016381|circ.7440	+	4	134,61,118,97	0,6576,7036,8851	9	TOM1L1	NM_001321174	6,7,8,9	chr17:52993223-53007433|chr17:53016381-53024621	9	4	2	2	17q22
chr10:13705452-13717044|circ.7445	-	4	57229123134	0,2644,6953,11458	4	FRMD4A	NM_001318338	8,7,6,5	chr10:13702553-13705452|chr10:13717044-13735897	10	6	4	13	10p13
chr3:183361267-183382827|circ.7447	+	4	63981185119	0,6816,19978,21441	2	KLHL24	NM_017644	2,3,4,5	chr3:183353581-183361267|chr3:183382827-183388821	2	3	0	0	3q27.1
chr6:54734984-54735488|circ.7455	+	1	504	0	5	FAM83B	NM_001010872	2	chr6:54711624-54734984|chr6:54735488-54791168	5	5	0	0	6p12.1
chr11:9069489-9074762|circ.7464	-	4	156,105,87,117	0,2663,4803,5156	4	SCUBE2	NM_020974	15,14,13,12	chr11:9069109-9069489|chr11:9074762-9075183	4	6	0	0	11p15.4
chr4:146744573-146770713|circ.7467	-	3	104,58,240	0,22534,25900	2	ZNF827	NM_001306215	8,7,6	chr4:146700663-146744573|chr4:146770713-146791396	2	0	0	4	4q31.21
chr10:70513608-70532856|circ.7478	+	9	226,114,167,211,84,186,192,240,112	0,862,1518,2421,3442,7155,12036,17354,19136	3	CCAR1	NM_001282959	10,11,12,13,14,15,16,17,18	chr10:70509442-70513608|chr10:70532856-70545892	5	6	2	0	10q21.3
chr1:204085634-204086835|circ.7480	+	3	173,69,115	0,615,1086	2	SOX13	NM_005686	5,6,7	chr1:204083733-204085634|chr1:204086835-204091027	5	1	3	0	1q32.1
chr2:101905434-101911643|circ.7481	-	3	83,69,251	0,5041,5958	3	RNF149	NM_173647	4,3,2	chr2:101902639-101905434|chr2:101911643-101924590	11	8	4	1	2q11.2
chr5:72285253-72286691|circ.7483	+	3	75142153	0,1051,1285	3	FCHO2	NM_001146032	3,4,5	chr5:72264416-72285253|chr5:72286691-72302271	3	8	15	3	5q13.2
chr4:183522076-183575046|circ.7495	+	3	238239123	0,27727,52847	6	TENM3	NM_001080477	4,5,6	chr4:183268082-183522076|chr4:183575046-183594157	0	0	0	22	4q35.1
chr8:38194822-38205733|circ.7503	-	3	163,72,719	0,1231,10192	1	WHSC1L1	NM_023034	4,3,2	chr8:38189103-38194822|chr8:38205733-38239316	0	4	2	4	8p11.23
chr17:57153007-57165768|circ.7504	-	5	68,124,123,88,117	0,4107,5450,8355,12644	5	TRIM37	NM_001005207	8,7,6,5,4	chr17:57148308-57153007|chr17:57165768-57168660	10	5	0	0	17q22
chr4:154315413-154330167|circ.7505	+	2	75,45	0,14709	3	MND1	NM_001253861	5,6	chr4:154279774-154315413|chr4:154330167-154335902	1	3	0	3	4q31.3
chr11:46098304-46113774|circ.7507	-	4	66,33,137,41	0,2380,7412,15429	6	PHF21A	NM_001101802	5,4,3,2	chr11:46001517-46098304|chr11:46113774-46142485	13	22	6	10	11p11.2
chr20:43623730-43629994|circ.7510	+	4	168138129187	0,2079,5302,6077	4	STK4	NM_006282	6,7,8,9	chr20:43615937-43623730|chr20:43629994-43653613	11	9	2	0	20q13.12
chr9:86294689-86297981|circ.7511	-	2	263116	0,3176	4	UBQLN1	NM_013438	4,3	chr9:86293514-86294689|chr9:86297981-86300918	4	3	0	3	9q21.32
chr1:224437913-224455835|circ.7515	-	2	107100	0,17822	2	NVL	NM_001243146	17,16	chr1:224424284-224437913|chr1:224455835-224463040	2	0	4	2	1q42.11
chr9:136671202-136677338|circ.7518	-	5	101,69,99,15,103	0,1177,2959,4110,6033	3	VAV2	NM_001134398	9,8,7,6,5	chr9:136662931-136671202|chr9:136677338-136699393	0	12	0	4	9q34.2
chr8:117668094-117671219|circ.7520	-	3	150100168	0,1359,2957	24	EIF3H	NM_003756	5,4,3	chr8:117661165-117668094|chr8:117671219-117738254	51	52	12	22	8q23.3
chr16:84773914-84779279|circ.7523	+	2	611041	0,4324	15	USP10	NM_001272075	4,5	chr16:84767109-84773914|chr16:84779279-84792321	49	49	8	28	16q24.1
chr2:74386217-74399879|circ.7525	-	4	164,134,94,167	0,6127,7923,13495	2	MOB1A	NM_001317111	5,4,3,2	chr2:74383772-74386217|chr2:74399879-74405241	5	2	0	1	2p13.1
chr2:120844746-120858390|circ.7529	+	6	70,170,107,28,43,116	0,3176,4384,6078,13073,13528	2	EPB41L5	NM_001184939	11,12,13,14,15,16	chr2:120836157-120844746|chr2:120858390-120861635	3	9	0	0	2q14.2
chr2:63605520-63667005|circ.7533	-	6	1.2419e+17	0,3520,25662,55358,59034,61370	3	WDPCP	NM_015910	12,11,10,9,8,7	chr2:63540446-63605520|chr2:63667005-63711737	2	3	0	0	2p15
chr17:57148183-57168701|circ.7534	-	7	125,68,124,123,88,117,41	0,4824,8931,10274,13179,17468,20477	5	TRIM37	NM_001005207	9,8,7,6,5,4,3	chr17:57141766-57148183|chr17:57168701-57181653	13	19	0	1	17q22
chr9:99711836-99735230|circ.7537	-	3	128,63,96	0,9280,23298	5	MFSD14C	NR_002894	4,3,2	chr9:99708503-99711836|chr9:99735230-99775540	10	6	4	4	9q22.33
chr19:3623685-3624160|circ.7544	-	1	475	0	8	CACTIN	NM_001080543	2	chr19:3620800-3623685|chr19:3624160-3626593	12	3	7	19	19p13.3
chr13:20534097-20568059|circ.7546	+	3	69,47,857	0,10067,33105	3	ZMYM2	NM_003453	2,3,4	chr13:20532981-20534097|chr13:20568059-20576989	4	3	0	0	13q12.11
chr2:100046301-100081447|circ.7557	-	8	106,117,108,710,153,169,127,64	0,4492,5994,8761,12477,19496,32656,35082	2	REV1	NM_001037872	9,8,7,6,5,4,3,2	chr2:100040742-100046301|chr2:100081447-100106278	2	3	0	0	2q11.2
chr10:12136071-12162266|circ.7560	+	10	199,313,85,140,151,107,165,83,170,86	0,3611,6105,6969,12173,13836,18827,23600,24676,26109	3	DHTKD1	NM_018706	7,8,9,10,11,12,13,14,15,16	chr10:12133683-12136071|chr10:12162266-12162785	6	0	1	0	10p14
chr6:532468-576882|circ.7562	-	12	142,117,67,62,60,81,62,122,158,66,125,126	0,16706,21385,22758,23485,24015,30315,31564,32076,32395,40051,44288	1	EXOC2	NM_018303	23,22,21,20,19,18,17,16,15,14,13,12	chr6:499700-532468|chr6:576882-592468	1	2	4	3	6p25.3
chr3:170077486-170099129|circ.7566	+	3	178,1062,98	0,669,21545	3	SKIL	NM_001145098	2,3,4	chr3:170075551-170077486|chr3:170099129-170102320	5	0	0	0	3q26.2
chr13:21619823-21620369|circ.7569	-	1	546	0	4	LATS2	NM_014572	2	chr13:21565543-21619823|chr13:21620369-21635484	4	0	1	5	13q12.11
chr8:109462051-109465376|circ.7573	+	3	114,65,86	0,605,3239	2	EMC2	NM_014673	2,3,4	chr8:109455927-109462051|chr8:109465376-109468101	5	4	1	0	8q23.1
chr5:145176004-145205763|circ.7576	-	5	106,161,74,58,203	0,21452,23503,26635,29556	7	PRELID2	NM_138492	6,5,4,3,2	chr5:145144563-145176004|chr5:145205763-145214739	12	11	9	8	5q32
chr6:111493897-111498868|circ.7584	+	2	145454	0,4517	2	SLC16A10	NM_018593	2,3	chr6:111409298-111493897|chr6:111498868-111527794	3	0	3	0	6q21
chr17:45695715-45697150|circ.7590	+	3	108,156,48	0,659,1387	4	NPEPPS	NM_006310	20,21,22	chr17:45691091-45695715|chr17:45697150-45699133	0	0	0	6	17q21.32
chr1:64474976-64516388|circ.7607	+	3	72,288,31	0,40386,41381	11	ROR1	NM_001083592	2,3,4	chr1:64240179-64474976|chr1:64516388-64603051	0	0	41	28	1p31.3
chr14:75513078-75516421|circ.7610	-	1	3343	0	16	MLH3	NM_001040108	2	chr14:75509180-75513078|chr14:75516421-75518082	29	22	31	14	14q24.3
chr6:47512341-47522502|circ.7615	+	2	101121	0,10040	2	CD2AP	NM_012120	4,5	chr6:47501491-47512341|chr6:47522502-47541799	4	2	0	0	6p12.3
chr15:99758792-99781764|circ.7634	-	6	126,151,124,200,93,195	0,310,3153,9945,16400,22777	3	TTC23	NM_001288615	8,7,6,5,4,3	chr15:99740301-99758792|chr15:99781764-99785593	5	0	1	0	15q26.3
chr2:65559120-65561907|circ.7652	-	2	65169	0,2618	2	SPRED2	NM_001128210	4,3	chr2:65544017-65559120|chr2:65561907-65571852	3	3	0	0	2p14
chr4:143114239-143130179|circ.7655	-	3	109105131	0,15338,15809	2	INPP4B	NM_001101669	15,14,13	chr4:143094962-143114239|chr4:143130179-143159016	6	2	0	0	4q31.21
chr7:18767202-18875620|circ.7662	+	9	178,134,121,50,108,56,88,120,98	0,21425,34577,39526,65765,101581,101881,107887,108320	3	HDAC9	NM_001321868	13,14,15,16,17,18,19,20,21	chr7:18706099-18767202|chr7:18875620-18914100	0	0	0	9	7p21.1
chr2:180036846-180041265|circ.7665	-	2	114,91	0,4328	2	SESTD1	NM_178123	5,4	chr2:180016118-180036846|chr2:180041265-180047806	2	0	0	2	2q31.2
chr18:77455224-77464917|circ.7667	+	4	84,94,129,151	0,752,2635,9542	5	CTDP1	NM_001318511	2,3,4,5	chr18:77440261-77455224|chr18:77464917-77470345	5	20	3	0	18q23
chr13:42860121-42882745|circ.7668	+	8	50,100,117,48,135,265,4501,156	0,314,6399,9709,11062,12547,13377,22468	3	AKAP11	NM_016248	2,3,4,5,6,7,8,9	chr13:42846364-42860121|chr13:42882745-42887182	8	1	1	7	13q14.11
chr5:60768507-60768864|circ.7669	+	1	357	0	11	ZSWIM6	NM_020928	2	chr5:60628775-60768507|chr5:60768864-60786612	23	20	17	8	5q12.1
chr3:133341934-133343019|circ.7673	-	3	103147124	0,220,961	3	TOPBP1	NM_007027	19,18,17	chr3:133339191-133341934|chr3:133343019-133347205	3	5	1	1	3q22.1
chr1:36411292-36439112|circ.7674	+	4	172121209137	0,21263,26332,27683	2	AGO3	NM_024852	2,3,4,5	chr1:36397046-36411292|chr1:36439112-36469941	0	2	2	0	1p34.3
chr2:17942662-17950078|circ.7681	+	4	187,177,111,74	0,3501,5183,7342	3	GEN1	NM_182625	3,4,5,6	chr2:17941371-17942662|chr2:17950078-17952462	7	0	0	0	2p24.2
chr14:71455283-71462642|circ.7684	+	2	133185	0,7174	3	PCNX1	NM_014982	7,8	chr14:71445365-71455283|chr14:71462642-71476350	3	0	0	4	14q24.2
chr2:216977738-217026771|circ.7685	+	15	114,184,49,123,192,115,139,113,63,138,91,134,194,94,70	0,3643,4730,6027,9046,12901,14520,17859,19309,24072,25073,28170,35067,47052,48963	2	XRCC5	NM_021141	2,3,4,5,6,7,8,9,10,11,12,13,14,15,16	chr2:216974180-216977738|chr2:217026771-217054947	0	5	0	0	2q35
chr1:203676136-203677232|circ.7693	+	2	215243	0,853	1	ATP2B4	NM_001001396	9,10	chr1:203672941-203676136|chr1:203677232-203678428	0	4	9	4	1q32.1
chr18:51686134-51692536|circ.7701	-	3	139,178,91	0,4758,6311	2	MBD2	NM_003927	6,5,4	chr18:51681681-51686134|chr18:51692536-51715243	3	2	1	1	18q21.2
chr15:63821212-63866602|circ.7704	+	11	153,61,132,84,82,83,114,114,147,107,81	0,3633,8011,24701,27653,29092,30843,33881,41419,45032,45309	5	USP3	NR_046341	2,3,4,5,6,7,8,9,10,11,12	chr15:63797029-63821212|chr15:63866602-63880503	8	2	5	3	15q22.31
chr9:88200377-88248289|circ.7705	-	10	132,130,181,154,145,88,149,87,84,713	0,1368,2835,4065,7097,10899,33520,33752,35739,47199	6	AGTPBP1	NM_001286715	22,21,20,19,18,17,16,15,14,13	chr9:88194011-88200377|chr9:88248289-88257741	12	12	11	6	9q21.33
chr8:42259305-42260979|circ.7711	+	2	228151	0,1523	1	VDAC3	NM_001135694	7,8	chr8:42257221-42259305|chr8:42260979-42262384	1	4	9	3	8p11.21
chr1:58992932-59002413|circ.7715	-	5	75129108174229	0,3340,6692,6897,9252	2	OMA1	NM_145243	7,6,5,4,3	chr1:58971881-58992932|chr1:59002413-59004466	5	10	2	2	1p32.2
chr4:144354643-144387378|circ.7719	+	7	226,602,86,304,94,124,123	0,4508,6311,6588,25894,26873,32612	2	GAB1	NM_002039	3,4,5,6,7,8,9	chr4:144336924-144354643|chr4:144387378-144390183	2	2	0	1	4q31.21
chr9:95018961-95022516|circ.7725	-	3	121,145,84	0,2174,3471	1	IARS	NM_002161	20,19,18	chr9:95015735-95018961|chr9:95022516-95025250	0	1	3	3	9q22.31
chr8:95390407-95416467|circ.7735	-	9	201,67,262,176,291,140,208,226,163	0,388,1965,8804,13429,15563,21234,22058,25897	4	RAD54B	NM_001205263	12,11,10,9,8,7,6,5,4	chr8:95384615-95390407|chr8:95416467-95419666	4	3	0	0	8q22.1
chr21:45089764-45093836|circ.7737	+	3	83,58,86	0,2424,3986	2	RRP1B	NM_015056	2,3,4	chr21:45079675-45089764|chr21:45093836-45094516	2	4	0	1	21q22.3
chr11:107673726-107686691|circ.7743	-	6	155,53,157,160,128,176	0,1717,2358,3716,8666,12789	1	SLC35F2	NM_017515	7,6,5,4,3,2	chr11:107663526-107673726|chr11:107686691-107729383	4	6	4	0	11q22.3
chr6:45459677-45480144|circ.7744	+	2	174162	0,20305	1	RUNX2	NM_001015051	6,7	chr6:45405788-45459677|chr6:45480144-45514563	0	0	8	4	6p21.1
chr9:137582757-137593179|circ.7755	+	3	168214163	0,8997,10259	4	COL5A1	NM_000093	2,3,4	chr9:137534142-137582757|chr9:137593179-137619111	0	7	4	32	9q34.3
chr2:159389691-159459616|circ.7761	+	3	137,113,35	0,44091,69890	10	PKP4	NM_001304971	2,3,4	chr2:159313730-159389691|chr2:159459616-159477501	15	7	0	3	2q24.1
chr17_ctg5_hap1:167528-168155|circ.7777	-	1	627	0	2	PLEKHM1	NM_014798	4	chr17_ctg5_hap1:161024-167528|chr17_ctg5_hap1:168155-170327	7	2	12	7	NA
chr15:50940883-50955243|circ.7782	-	3	199,39,80	0,9094,14280	5	TRPM7	NM_001301212	4,3,2	chr15:50935750-50940883|chr15:50955243-50978727	13	13	1	0	15q21.2
chr18:2951052-2960847|circ.7783	-	3	302,96,201	0,3449,9594	5	LPIN2	NM_014646	4,3,2	chr18:2940710-2951052|chr18:2960847-3011715	9	3	0	1	18p11.31
chr20:40141484-40179999|circ.7786	-	4	150,148,521,56	0,1959,20204,38459	5	CHD6	NM_032221	5,4,3,2	chr20:40127997-40141484|chr20:40179999-40246978	5	15	0	3	20q12
chr2:220077108-220079804|circ.7790	-	9	105,58,86,64,77,126,66,110,122	0,621,854,1052,1203,1439,1734,2002,2574	2	ABCB6	NM_005689	14,13,12,11,10,9,8,7,6	chr2:220075830-220077108|chr2:220079804-220080718	2	0	1	2	2q35
chr10:102683731-102685776|circ.7792	+	2	998,71	0,1974	19	SLF2	NM_001136123	5,6	chr10:102678198-102683731|chr10:102685776-102689073	46	65	35	27	10q24.31
chr1:32691771-32692131|circ.7799	+	2	150128	0,232	1	EIF3I	NM_003757	6,7	chr1:32690076-32691771|chr1:32692131-32694099	1	0	2	4	1p35.1
chr9:111795586-111826847|circ.7805	-	8	195,175,101,146,123,132,99,91	0,2899,4710,16976,17263,23884,27047,31170	2	TMEM245	NM_032012	17,16,15,14,13,12,11,10	chr9:111782785-111795586|chr9:111826847-111835635	2	10	0	3	9q31.3
chr1:155429587-155452240|circ.7809	-	2	1024564	0,18089	2	ASH1L	NM_018489	4,3	chr1:155408859-155429587|chr1:155452240-155490890	2	3	1	0	1q22
chr3:196817782-196846401|circ.7817	-	4	115103157121	0,13991,25015,28498	18	DLG1	NM_001204387	11,10,9,8	chr3:196812627-196817782|chr3:196846401-196857397	36	26	13	19	3q29
chr15:80412669-80415142|circ.7821	+	3	171109101	0,1384,2372	39	ZFAND6	NM_001242911	2,3,4	chr15:80352151-80412669|chr15:80415142-80423521	92	75	44	73	15q25.1
chr4:146080654-146092872|circ.7828	-	5	133,82,73,47,51	0,3137,4651,5648,12167	7	OTUD4	NM_001102653	7,6,5,4,3	chr4:146077148-146080654|chr4:146092872-146095812	11	12	6	16	4q31.21
chr7:132990630-133002144|circ.7831	+	2	185107	0,11407	2	EXOC4	NM_001037126	4,5	chr7:132973870-132990630|chr7:133002144-133041083	3	4	1	1	7q33
chr5:128983457-129040084|circ.7841	+	10	131,173,128,121,81,158,154,136,205,153	0,1033,6541,10852,17734,31999,36355,46955,53623,56474	6	ADAMTS19	NM_133638	12,13,14,15,16,17,18,19,20,21	chr5:128977653-128983457|chr5:129040084-129070624	6	4	0	0	5q23.3
chr6:42618021-42620383|circ.7847	+	3	103,49,155	0,1739,2207	2	UBR2	NM_015255	23,24,25	chr6:42615908-42618021|chr6:42620383-42623358	2	3	0	1	6p21.1
chr5:137278563-137284873|circ.7855	-	4	164,84,96,230	0,258,3027,6080	5	FAM13B	NM_001101800	20,19,18,17	chr5:137277734-137278563|chr5:137284873-137288316	5	4	0	0	5q31.2
chr4:128590190-128609022|circ.7863	+	4	119,90,78,190	0,5088,15373,18642	1	INTU	NM_015693	5,6,7,8	chr4:128584739-128590190|chr4:128609022-128621164	0	3	0	7	4q28.1
chr2:20478343-20483247|circ.7865	-	3	237285144	0,4364,4760	2	PUM2	NM_001282752	12,11,10	chr2:20463221-20478343|chr2:20483247-20490412	4	2	1	1	2p24.1
chr10:32132388-32150586|circ.7875	-	3	126,81,264	0,9056,17934	4	ARHGAP12	NM_001270699	4,3,2	chr10:32128639-32132388|chr10:32150586-32197099	6	1	2	0	10p11.22
chr15:28505922-28508315|circ.7880	-	2	194252	0,2141	4	HERC2	NM_004667	16,15	chr15:28502407-28505922|chr15:28508315-28510763	8	2	0	1	15q13.1
chr2:43969879-43973102|circ.7891	+	3	178,156,98	0,1093,3125	5	PLEKHH2	NM_172069	22,23,24	chr2:43968182-43969879|chr2:43973102-43980757	5	0	0	3	2p21
chr16:48381417-48382201|circ.7895	+	2	208191	0,593	7	LONP2	NM_001300948	12,13	chr16:48368269-48381417|chr16:48382201-48385491	19	13	3	12	16q12.1
chr8:101281012-101287389|circ.7899	-	3	163145209	0,1084,6168	1	RNF19A	NM_015435	6,5,4	chr8:101277013-101281012|chr8:101287389-101299728	2	1	0	2	8q22.2
chr3:160942717-160953000|circ.7905	+	5	135,97,81,129,91	0,2317,8469,9797,10192	10	NMD3	NM_015938	3,4,5,6,7	chr3:160939845-160942717|chr3:160953000-160955900	28	30	0	0	3q26.1
chr6:111208707-111211559|circ.7907	+	3	87127103	0,1352,2749	7	AMD1	NM_001287215	2,3,4	chr6:111136018-111208707|chr6:111211559-111213363	31	19	18	13	6q21
chr2:188348850-188368497|circ.7913	-	5	93,177,39,198,123	0,687,4213,12757,19524	5	TFPI	NM_006287	6,5,4,3,2	chr2:188332659-188348850|chr2:188368497-188418926	19	12	2	0	2q32.1
chr17:57724758-57739004|circ.7916	+	6	2.69162e+17	0,842,3805,8456,12993,14045	2	CLTC	NM_001288653	3,4,5,6,7,8	chr17:57721856-57724758|chr17:57739004-57741202	2	3	0	0	17q23.1
chr19:38609945-38610522|circ.7917	+	1	577	0	1	SIPA1L3	NM_015073	9	chr19:38601024-38609945|chr19:38610522-38621137	4	7	2	8	19q13.13
chr5:38991050-39003724|circ.7924	-	4	127,64,132,65	0,5870,11586,12609	7	RICTOR	NM_001285439	7,6,5,4	chr5:38982138-38991050|chr5:39003724-39021140	19	21	16	8	5p13.1
chr9:114190321-114199388|circ.7925	-	4	120,82,140,169	0,2505,5191,8898	2	KIAA0368	NM_001080398	11,10,9,8	chr9:114188108-114190321|chr9:114199388-114202651	0	2	0	2	9q31.3
chr2:160585519-160599764|circ.7926	+	2	167193	0,14052	2	2017-03-07	NM_001282805	4,5	chr2:160572277-160585519|chr2:160599764-160602280	4	2	1	0	2q24.2
chr7:92921014-92926555|circ.7932	+	4	133,92,95,99	0,2842,5039,5442	4	VPS50	NM_001257998	14,15,16,17	chr7:92905617-92921014|chr7:92926555-92932771	6	3	2	1	7q21.3
chr1:227381486-227400920|circ.7955	-	3	149,96,84	0,5771,19350	1	CDC42BPA	NM_003607	5,4,3	chr1:227348337-227381486|chr1:227400920-227441764	3	1	3	7	1q42.13
chr4:47896196-47913011|circ.7958	-	9	1.23125e+26	0,2343,3787,4577,4779,5190,9013,11057,16644	1	NFXL1	NM_001278624	11,10,9,8,7,6,5,4,3	chr4:47892720-47896196|chr4:47913011-47915985	1	0	3	3	4p12
chr12:112370389-112381173|circ.7959	-	6	74,145,139,84,50,105	0,1300,4106,4574,5575,10679	2	TMEM116	NM_001193531	10,9,8,7,6,5	chr12:112369631-112370389|chr12:112381173-112429561	2	19	0	9	12q24.13
chr17:65924470-65925603|circ.7970	+	2	247152	0,981	6	BPTF	NM_004459	18,19	chr17:65920705-65924470|chr17:65925603-65928026	11	19	0	0	17q24.2
chr2:33359859-33447218|circ.7973	+	5	168,225,275,103,72	0,52063,53784,82759,87287	2	LTBP1	NM_206943	5,6,7,8,9	chr2:33335818-33359859|chr2:33447218-33468728	1	4	0	0	2p22.3
chr21:38480691-38519903|circ.7976	+	12	55,163,46,124,64,61,85,135,81,113,121,123	0,13425,14591,16227,17688,20611,24290,26988,30242,32169,36133,39089	5	TTC3	NM_001320703	11,12,13,14,15,16,17,18,19,20,21,22	chr21:38468943-38480691|chr21:38519903-38520845	8	3	7	2	21q22.13
chr12:81528594-81545875|circ.7983	+	5	189,135,141,81,96	0,4315,8291,17028,17185	2	ACSS3	NM_024560	3,4,5,6,7	chr12:81503483-81528594|chr12:81545875-81568566	2	6	0	0	12q21.31
chrX:149983334-149984551|circ.7984	-	2	75,72	0,1145	5	CD99L2	NM_001184808	4,3	chrX:149945955-149983334|chrX:149984551-149999703	7	5	0	0	Xq28
chr16:16218645-16219768|circ.7986	+	2	127102	0,1021	6	ABCC1	NM_004996	25,26	chr16:16216031-16218645|chr16:16219768-16225645	11	3	5	7	16p13.11
chr10:103557736-103567658|circ.7987	-	5	175,614,285,99,172	0,862,5755,8065,9750	1	MGEA5	NM_001142434	9,8,7,6,5	chr10:103553755-103557736|chr10:103567658-103569940	1	3	4	1	10q24.32
chr22:29120964-29121355|circ.7988	-	2	148125	0,266	2	CHEK2	NM_001005735	5,4	chr22:29115473-29120964|chr22:29121355-29126407	1	2	4	0	22q12.1
chr1:16528276-16529069|circ.7991	-	2	80159	0,634	4	ARHGEF19	NM_153213	14,13	chr1:16525749-16528276|chr1:16529069-16531253	6	7	0	2	1p36.13
chr5:179675972-179707608|circ.7995	-	5	166,139,59,130,169	0,12711,15808,20307,31467	11	MAPK9	NM_002752	6,5,4,3,2	chr5:179674510-179675972|chr5:179707608-179718847	19	24	4	3	5q35.3
chr20:10536878-10541468|circ.8001	+	2	90121	0,4469	12	SLX4IP	NM_001009608	3,4	chr20:10438879-10536878|chr20:10541468-10579322	41	14	4	14	20p12.2
chr16:22236974-22237296|circ.8004	+	1	322	0	7	EEF2K	NM_013302	2	chr16:22218000-22236974|chr16:22237296-22255950	11	3	9	9	16p12.2
chr1:235840390-235850347|circ.8008	-	3	98,140,99	0,389,9858	2	LYST	NM_000081	50,49,48	chr1:235827921-235840390|chr1:235850347-235856649	0	2	0	2	1q42.3
chr15:38757469-38766499|circ.8016	+	4	135,179,81,117	0,4958,8236,8913	3	FAM98B	NM_173611	3,4,5,6	chr15:38756378-38757469|chr15:38766499-38773492	0	0	0	6	15q14
chr1:5987708-5993389|circ.8023	-	2	139183	0,5498	2	NPHP4	NM_001291593	10,9	chr1:5965840-5987708|chr1:5993389-6007163	2	0	0	2	1p36.31
chr3:196842797-196846401|circ.8024	-	2	157121	0,3483	3	DLG1	NM_001204387	9,8	chr3:196831876-196842797|chr3:196846401-196857397	17	20	10	16	3q29
chr16:75445722-75448593|circ.8027	-	3	128220118	0,710,2753	6	CFDP1	NM_006324	4,3,2	chr16:75429107-75445722|chr16:75448593-75467186	11	8	2	1	16q23.1
chr19:5941631-5957984|circ.8032	-	3	87,37,56	0,178,16297	2	RANBP3	NM_001300865	4,3,2	chr19:5933490-5941631|chr19:5957984-5978071	3	3	1	1	19p13.3
chr8:87386258-87393858|circ.8043	+	3	91139125	0,6696,7475	7	WWP1	NM_007013	3,4,5	chr8:87381260-87386258|chr8:87393858-87410570	11	14	0	0	8q21.3
chrX:21869626-21871621|circ.8049	+	2	104128	0,1867	5	MBTPS2	NM_015884	4,5	chrX:21863502-21869626|chrX:21871621-21886584	6	1	5	1	Xp22.12
chr14:91947919-91952074|circ.8050	-	2	618,99	0,4056	12	PPP4R3A	NM_001284280	4,3	chr14:91943330-91947919|chr14:91952074-91957090	28	43	8	11	14q32.12
chr2:29124852-29129447|circ.8053	+	2	138122	0,4473	2	WDR43	NM_015131	2,3	chr2:29117789-29124852|chr2:29129447-29135455	6	1	0	3	2p23.2
chr18:12999419-13040955|circ.8054	+	13	168,126,176,53,121,149,136,125,340,144,65,210,127	0,2036,9035,13552,15907,17767,19059,19661,30242,31044,37816,38949,41409	2	CEP192	NM_032142	2,3,4,5,6,7,8,9,10,11,12,13,14	chr18:12991436-12999419|chr18:13040955-13042202	3	0	2	0	18p11.21
chr18:12999419-13117642|circ.8058	+	43	168,126,176,53,121,149,136,125,340,144,65,210,127,131,823,127,172,919,149,231,126,144,64,140,93,119,174,91,177,261,116,110,151,179,124,106,208,80,96,120,122,127,59	0,2036,9035,13552,15907,17767,19059,19661,30242,31044,37816,38949,41409,42783,49438,50344,53498,56359,58164,59661,68410,68673,68938,69431,69668,70317,71618,73334,73588,87596,88110,90035,92956,96082,96763,100055,100884,104088,105563,114165,114709,116956,118164	1	CEP192	NM_032142	2,3,4,5,6,7,8,9,10,11,12,13,14,15,16,17,18,19,20,21,22,23,24,25,26,27,28,29,30,31,32,33,34,35,36,37,38,39,40,41,42,43,44	chr18:12991436-12999419|chr18:13117642-13124630	4	1	7	3	18p11.21
chr2:242343242-242347030|circ.8062	+	3	105,43,79	0,971,3709	4	FARP2	NM_001282983	3,4,5	chr2:242312705-242343242|chr2:242347030-242350447	4	4	0	0	2q37.3
chr13:28748408-28794515|circ.8066	+	5	122,67,71,162,148	0,2221,3593,22913,45959	1	PAN3	NM_175854	2,3,4,5,6	chr13:28713224-28748408|chr13:28794515-28830428	1	6	3	0	13q12.2
chr13:26974589-26975761|circ.8068	+	3	98,79,159	0,816,1013	8	CDK8	NM_001260	10,11,12	chr13:26971362-26974589|chr13:26975761-26978092	15	9	4	7	13q12.13
chr6:82933784-82941559|circ.8075	-	4	118171111125	0,1409,3124,7650	2	IBTK	NM_001300906	7,6,5,4	chr6:82933337-82933784|chr6:82941559-82943875	2	2	0	0	6q14.1
chr11:68334481-68343511|circ.8077	+	5	153,150,65,116,86	0,2734,4026,7095,8944	1	PPP6R3	NM_001164160	10,11,12,13,14	chr11:68331900-68334481|chr11:68343511-68350510	2	1	7	9	11q13.2
chr3:43640023-43647355|circ.8085	-	3	135198150	0,1852,7182	3	ANO10	NM_001204831	4,3,2	chr3:43621964-43640023|chr3:43647355-43663400	5	2	1	3	3p22.1
chr7:33014228-33028264|circ.8086	+	5	146190146190146	0,565,1737,5747,13890	3	FKBP9	NM_001284341	3,4,5,6,7	chr7:33003314-33014228|chr7:33028264-33035774	3	3	0	0	7p14.3
chr2:191759877-191775047|circ.8090	+	6	97,122,130,80,164,59	0,452,5412,6795,9852,15111	4	GLS	NM_001256310	2,3,4,5,6,7	chr2:191746196-191759877|chr2:191775047-191785749	0	4	2	3	2q32.2
chr1:243708811-243859018|circ.8112	-	10	88,215,129,123,69,66,132,145,112,126	0,7219,18210,27416,68161,69586,92101,100383,119262,150081	3	AKT3	NM_181690	11,10,9,8,7,6,5,4,3,2	chr1:243675728-243708811|chr1:243859018-244006426	0	0	10	16	1q44
chr3:132345534-132363740|circ.8116	-	8	1.27107e+23	0,1649,3746,4650,12801,15281,15986,18106	1	ACAD11	NM_032169	9,8,7,6,5,4,3,2	chr3:132338389-132345534|chr3:132363740-132378446	1	2	2	2	3q22.1
chr2:62099216-62110683|circ.8121	-	10	235,131,111,97,140,133,122,143,109,90	0,376,920,1115,4013,4838,5311,6787,8204,11377	3	CCT4	NM_006430	12,11,10,9,8,7,6,5,4,3	chr2:62096688-62099216|chr2:62110683-62112154	3	2	2	2	2p15
chr20:8720990-8746005|circ.8123	+	5	105,110,133,54,220	0,1120,16702,20063,24795	2	PLCB1	NM_015192	22,23,24,25,26	chr20:8720007-8720990|chr20:8746005-8755185	5	1	0	0	20p12.3
chr8:102555468-102586052|circ.8136	+	5	196,68,394,56,157	0,9474,15178,27098,30427	2	GRHL2	NM_024915	2,3,4,5,6	chr8:102505017-102555468|chr8:102586052-102589635	1	5	0	0	8q22.3
chr2:241492330-241494472|circ.8138	-	2	144190	0,1952	5	ANKMY1	NM_001282771	4,3	chr2:241468926-241492330|chr2:241494472-241496606	6	2	0	2	2q37.3
chr7:141336759-141349133|circ.8156	+	4	58,151,98,71	0,4288,4851,12303	7	AGK	NM_018238	11,12,13,14	chr7:141333780-141336759|chr7:141349133-141351324	12	6	4	2	7q34
chr15:41036244-41037457|circ.8157	-	2	103283	0,930	11	RMDN3	NM_001304802	6,5	chr15:41032391-41036244|chr15:41037457-41043623	17	7	2	7	15q15.1
chr11:76207258-76239510|circ.8160	+	6	2.5515e+17	0,17171,19927,26940,30247,32053	5	EMSY	NM_001300942	10,11,12,13,14,15	chr11:76183884-76207258|chr11:76239510-76246938	9	10	4	2	11q13.5
chr1:51121113-51210447|circ.8161	-	4	87,106,92,92	0,50344,83421,89242	2	FAF1	NM_007051	8,7,6,5	chr1:51061888-51121113|chr1:51210447-51253671	2	0	6	1	1p32.3
chr5:14293120-14336836|circ.8162	+	6	1.23192e+17	0,4060,11449,23501,37766,43524	2	TRIO	NM_007118	6,7,8,9,10,11	chr5:14291337-14293120|chr5:14336836-14358286	0	0	2	6	5p15.2
chr15:89790859-89804074|circ.8177	+	3	103,73,131	0,11075,13084	1	FANCI	NM_001113378	2,3,4	chr15:89787264-89790859|chr15:89804074-89804815	1	4	2	0	15q26.1
chr3:27424643-27493989|circ.8186	-	22	98,132,174,69,252,162,114,162,106,246,134,175,107,147,88,158,116,189,161,139,147,82	0,2739,6778,8587,11365,11801,14531,15039,17611,19986,21677,26203,28489,35333,37547,38469,40884,50763,53235,54235,65498,69264	3	SLC4A7	NM_001258380	23,22,21,20,19,18,17,16,15,14,13,12,11,10,9,8,7,6,5,4,3,2	chr3:27418336-27424643|chr3:27493989-27498141	7	2	8	4	3p24.1
chr2:20454623-20455931|circ.8190	-	3	122126138	0,353,1170	5	PUM2	NM_001282790	17,16,15	chr2:20453775-20454623|chr2:20455931-20458003	9	9	2	6	2p24.1
chr17:5250084-5253924|circ.8191	+	2	136179	0,3661	2	RABEP1	NM_001083585	6,7	chr17:5241433-5250084|chr17:5253924-5257653	5	3	0	0	17p13.2
chr10:70246900-70266475|circ.8202	-	6	69,163,67,122,64,134	0,1323,5988,6305,16488,19441	4	SLC25A16	NM_152707	8,7,6,5,4,3	chr10:70243345-70246900|chr10:70266475-70276507	5	19	1	7	10q21.3
chr4:13378168-13383218|circ.8206	-	2	78104	0,4946	1	RAB28	NM_001017979	6,5	chr4:13370274-13378168|chr4:13383218-13462322	0	3	0	2	4p15.33
chr3:111828389-111831992|circ.8218	+	2	71182	0,3421	2	C3orf52	NM_024616	4,5	chr3:111821812-111828389|chr3:111831992-111835488	0	0	2	3	3q13.2
chr20:34430494-34459751|circ.8220	+	7	172,85,80,388,114,180,180	0,4777,15729,20440,26865,28382,29077	3	PHF20	NM_016436	3,4,5,6,7,8,9	chr20:34389527-34430494|chr20:34459751-34487291	0	4	2	10	20q11.23
chr5:95072592-95099324|circ.8227	+	5	187155112366113	0,11444,15350,18507,26619	5	RHOBTB3	NM_014899	3,4,5,6,7	chr5:95067788-95072592|chr5:95099324-95103749	10	31	7	4	5q15
chr15:56686362-56687032|circ.8235	+	2	83174	0,496	2	TEX9	NM_001286449	8,9	chr15:56683616-56686362|chr15:56687032-56704499	2	0	1	5	15q21.3
chr21:30693541-30702014|circ.8237	+	3	2941335207	0,4838,8266	39	BACH1	NM_001186	2,3,4	chr21:30671274-30693541|chr21:30702014-30714719	71	79	83	51	21q21.3
chr15:100211527-100215663|circ.8257	+	3	132,220,60	0,3070,4076	1	MEF2A	NM_001130926	4,5,6	chr15:100185969-100211527|chr15:100215663-100230445	1	4	0	3	15q26.3
chr17:20130725-20163607|circ.8269	+	8	208,74,206,146,101,82,157,103	0,4345,4787,18513,19806,26092,30038,32779	2	SPECC1	NM_001243439	5,6,7,8,9,10,11,12	chr17:20109225-20130725|chr17:20163607-20200273	0	2	3	0	17p11.2
chr1:175956078-175958615|circ.8274	-	3	161125118	0,1345,2419	7	RFWD2	NM_001001740	17,16,15	chr1:175916375-175956078|chr1:175958615-175996707	18	17	7	4	1q25.1
chr11:77386080-77404656|circ.8278	-	7	221,208,68,110,55,80,105	0,1756,3050,8674,10069,16123,18471	3	RSF1	NM_016578	14,13,12,11,10,9,8	chr11:77383275-77386080|chr11:77404656-77409531	0	3	2	0	11q14.1
chr9:86293355-86297981|circ.8282	-	3	159263116	0,1334,4510	7	UBQLN1	NM_013438	5,4,3	chr9:86292876-86293355|chr9:86297981-86300918	19	13	4	4	9q21.32
chr9:102778603-102784508|circ.8283	-	4	117,58,116,185	0,1934,4294,5720	3	ERP44	NM_015051	8,7,6,5	chr9:102769971-102778603|chr9:102784508-102814698	3	3	0	0	9q31.1
chr9:20715320-20789607|circ.8287	+	10	89,75,155,105,102,205,207,88,203,258	0,2472,5058,24914,42768,49547,54710,63359,66405,74029	2	FOCAD	NM_017794	4,5,6,7,8,9,10,11,12,13	chr9:20694563-20715320|chr9:20789607-20819794	4	13	8	10	9p21.3
chr7:29976171-29994976|circ.8297	-	4	166195203182	0,4126,7421,18623	4	SCRN1	NM_001145515	5,4,3,2	chr7:29966248-29976171|chr7:29994976-30029257	9	6	1	0	7p14.3
chr15:65115976-65116553|circ.8305	-	1	577	0	2	PIF1	NM_001286496	2	chr15:65114809-65115976|chr15:65116553-65117767	0	2	3	14	15q22.31
chr5:108133824-108134090|circ.8312	+	1	266	0	2	FER	NM_005246	3	chr5:108103939-108133824|chr5:108134090-108168470	2	0	3	2	5q21.3
chr14:81329100-81372425|circ.8316	-	5	117,73,92,119,127	0,32961,37181,42056,43198	2	CEP128	NM_152446	8,7,6,5,4	chr14:81307112-81329100|chr14:81372425-81380665	8	12	1	6	14q31.1
chr11:108256646-108264105|circ.8317	-	2	56171	0,7288	2	C11orf65	NM_152587	8,7	chr11:108253902-108256646|chr11:108264105-108276155	0	0	2	3	11q22.3
chr20:19970649-19977486|circ.8321	+	3	306132164	0,2162,6673	1	RIN2	NM_001242581	9,10,11	chr20:19956431-19970649|chr20:19977486-19981256	0	1	1	5	20p11.23
chr3:155628480-155643155|circ.8324	+	7	1.94166e+20	0,422,3727,5327,8541,11495,14549	6	GMPS	NM_003875	6,7,8,9,10,11,12	chr3:155624052-155628480|chr3:155643155-155649553	11	22	3	4	3q25.31
chr5:65284462-65290692|circ.8326	+	3	48198118	0,4075,6112	33	ERBIN	NM_001006600	2,3,4	chr5:65222634-65284462|chr5:65290692-65307876	84	95	64	40	5q12.3
chr2:197157288-197172809|circ.8327	-	4	186125104151	0,13923,14565,15370	2	HECW2	NM_001304840	12,11,10,9	chr2:197143386-197157288|chr2:197172809-197181997	2	2	0	1	2q32.3
chr1:23356961-23385660|circ.8332	+	8	166,60,134,79,93,107,82,95	0,13958,19918,23292,24600,25463,27015,28604	12	KDM1A	NM_001009999	2,3,4,5,6,7,8,9	chr1:23346440-23356961|chr1:23385660-23392552	25	28	22	33	1p36.12
chr13:61013821-61068709|circ.8334	+	7	85,62,161,142,72,150,141	0,4999,20692,27550,44087,46111,54747	2	TDRD3	NM_001146071	2,3,4,5,6,7,8	chr13:60971144-61013821|chr13:61068709-61083896	1	6	0	1	13q21.2
chr12:46622935-46648719|circ.8336	-	5	116,76,215,115,123	0,411,10526,14047,25661	8	SLC38A1	NM_001278387	6,5,4,3,2	chr12:46602910-46622935|chr12:46648719-46662308	18	27	5	9	12q13.11
chr1:40422758-40424497|circ.8343	+	2	135164	0,1575	1	MFSD2A	NM_001136493	2,3	chr1:40421057-40422758|chr1:40424497-40430882	2	0	2	4	1p34.2
chr15:41365625-41366763|circ.8344	-	2	68196	0,942	2	INO80	NM_017553	11,10	chr15:41364256-41365625|chr15:41366763-41371898	0	2	0	2	15q15.1
chr16:53289511-53308214|circ.8345	+	6	180,111,197,200,160,90	0,7387,11694,12327,18026,18613	7	CHD9	NM_025134	19,20,21,22,23,24	chr16:53288517-53289511|chr16:53308214-53319507	11	4	0	5	16q12.2
chr1:155447676-155452240|circ.8346	-	1	4564	0	2	ASH1L	NM_018489	3	chr1:155429689-155447676|chr1:155452240-155490890	0	2	0	5	1q22
chr12:100200181-100219167|circ.8347	-	3	297,157,81	0,5751,18905	2	ANKS1B	NM_152788	4,3,2	chr12:100175875-100200181|chr12:100219167-100377881	2	3	0	0	12q23.1
chr7:140055467-140069482|circ.8354	-	4	97,146,84,93	0,2972,8740,13922	3	SLC37A3	NM_001287498	7,6,5,4	chr7:140051946-140055467|chr7:140069482-140080081	5	2	2	5	7q34
chr5:118842512-118850741|circ.8361	+	3	72,104,66	0,2323,8163	3	HSD17B4	NM_000414	15,16,17	chr5:118837787-118842512|chr5:118850741-118860910	3	3	1	1	5q23.1
chr1:98144650-98165103|circ.8362	-	3	88,82,197	0,12622,20256	2	DPYD	NM_000110	8,7,6	chr1:98060722-98144650|chr1:98165103-98187065	2	1	0	3	1p21.3
chr5:142779220-142780417|circ.8364	-	1	1197	0	5	NR3C1	NM_000176	2	chr5:142693733-142779220|chr5:142780417-142782775	9	10	17	32	5q31.3
chr12:2929251-2930958|circ.8366	+	5	140,149,98,54,101	0,638,1176,1457,1606	5	ITFG2	NM_018463	5,6,7,8,9	chr12:2927443-2929251|chr12:2930958-2931959	6	8	1	3	12p13.33
chr18:54426095-54448887|circ.8372	+	4	89,99,119,124	0,17917,20566,22668	7	WDR7	NM_015285	16,17,18,19	chr18:54424583-54426095|chr18:54448887-54483261	10	3	10	11	18q21.31
chr17:38487108-38487648|circ.8379	+	1	540	0	3	RARA	NM_000964	2	chr17:38465538-38487108|chr17:38487648-38504567	5	5	0	0	17q21.2
chr8:54974813-54978373|circ.8392	-	3	71,48,66	0,1074,3494	1	LYPLA1	NM_001279360	5,4,3	chr8:54967693-54974813|chr8:54978373-55013467	4	0	4	4	8q11.23
chr4:149356255-149358014|circ.8394	-	1	1759	0	7	NR3C2	NM_000901	2	chr4:149181269-149356255|chr4:149358014-149363311	0	0	18	11	4q31.23
chr12:77199096-77243250|circ.8396	+	14	123,78,145,65,163,126,143,101,125,63,94,84,158,95	0,3726,4396,9829,10540,17089,21591,23073,36665,37602,40392,41279,42916,44059	1	ZDHHC17	NM_015336	3,4,5,6,7,8,9,10,11,12,13,14,15,16	chr12:77191317-77199096|chr12:77243250-77244626	1	7	0	0	12q21.2
chr7:27824781-27839709|circ.8403	+	8	149,91,186,225,147,124,104,126	0,236,2255,6843,7903,9160,10953,14802	2	TAX1BP1	NM_001206901	6,7,8,9,10,11,12,13	chr7:27809453-27824781|chr7:27839709-27855967	5	17	0	4	7p15.2
chr5:162909647-162911251|circ.8410	+	4	147153100177	0,378,626,1427	2	HMMR	NM_001142556	13,14,15,16	chr5:162905806-162909647|chr5:162911251-162917395	2	4	0	0	5q34
chr17:66440633-66449133|circ.8421	-	3	97,170,83	0,6235,8417	2	WIPI1	NM_017983	4,3,2	chr17:66432620-66440633|chr17:66449133-66453482	5	3	1	0	17q24.2
chr7:87514293-87526654|circ.8425	+	6	180,51,70,77,37,46	0,1865,2350,3004,11495,12315	8	DBF4	NM_001318061	3,4,5,6,7,8	chr7:87507448-87514293|chr7:87526654-87529535	1	41	0	0	7q21.12
chr2:44187679-44202356|circ.8427	-	7	9.41191e+19	0,3047,13066,13254,13609,14073,14550	2	LRPPRC	NM_133259	13,12,11,10,9,8,7	chr2:44184590-44187679|chr2:44202356-44203281	2	2	1	0	2p21
chr5:77745756-77755185|circ.8430	+	2	101118	0,9311	1	SCAMP1	NM_001290229	6,7	chr5:77717784-77745756|chr5:77755185-77771326	7	3	1	0	5q14.1
chr12:104705067-104721449|circ.8433	+	9	123,73,120,143,116,226,93,77,157	0,1955,4487,7623,8180,9801,14047,15057,16225	3	TXNRD1	NM_001093771	5,6,7,8,9,10,11,12,13	chr12:104682818-104705067|chr12:104721449-104725311	3	1	6	3	12q23.3
chr14:31611063-31641328|circ.8441	-	12	95,147,135,77,264,223,171,139,175,115,99,77	0,2253,2949,6863,7039,8141,14982,15307,26440,27496,30003,30188	2	HECTD1	NM_015382	18,17,16,15,14,13,12,11,10,9,8,7	chr14:31609203-31611063|chr14:31641328-31642361	6	2	2	0	14q12
chr7:618892-635941|circ.8446	-	3	122,61,159	0,5252,16890	2	PRKAR1B	NM_002735	9,8,7	chr7:591107-618892|chr7:635941-645829	1	5	0	0	7p22.3
chr5:167915606-167919852|circ.8465	+	2	135189	0,4057	5	RARS	NM_002887	2,3	chr5:167913548-167915606|chr5:167919852-167920898	7	3	4	2	5q34
chr15:66021409-66031213|circ.8466	-	6	176,145,59,67,239,170	0,462,2570,3680,8635,9634	2	DENND4A	NM_001144823	11,10,9,8,7,6	chr15:66015286-66021409|chr15:66031213-66034052	0	2	1	3	15q22.31
chr8:8865479-8877974|circ.8478	+	5	179,211,84,110,115	0,3572,8352,10327,12380	1	ERI1	NM_153332	2,3,4,5,6	chr8:8860681-8865479|chr8:8877974-8887301	1	1	4	4	8p23.1
chrX:117521302-117532433|circ.8485	+	6	75,640,131,96,137,84	0,5292,6715,7909,9630,11047	1	WDR44	NM_001184965	3,4,5,6,7,8	chrX:117512415-117521302|chrX:117532433-117538300	0	0	5	7	Xq24
chr20:44444179-44444552|circ.8486	+	2	205,60	0,313	3	UBE2C	NM_007019	4,5	chr20:44443109-44444179|chr20:44444552-44445347	7	6	4	9	20q13.12
chr4:73984404-73991029|circ.8490	-	6	1.63176e+17	0,1474,2193,2929,6225,6513	3	ANKRD17	NM_001286771	22,21,20,19,18,17	chr4:73981633-73984404|chr4:73991029-74000833	6	11	3	6	4q13.3
chr8:48508372-48511758|circ.8496	+	2	196251	0,3135	1	SPIDR	NM_001080394	9,10	chr8:48353104-48508372|chr8:48511758-48586362	4	2	0	0	8q11.21
chr4:6349572-6382821|circ.8498	-	5	165,178,113,166,98	0,24677,27973,30561,33151	7	PPP2R2C	NM_181876	6,5,4,3,2	chr4:6335458-6349572|chr4:6382821-6383503	13	18	0	0	4p16.1
chr1:1158623-1159348|circ.8501	-	2	114137	0,588	29	SDF4	NM_016176	4,3	chr1:1154307-1158623|chr1:1159348-1163847	67	69	77	59	1p36.33
chr2:120885263-120903865|circ.8510	+	4	164,98,129,65	0,3930,15315,18537	15	EPB41L5	NM_001184937	17,18,19,20	chr2:120858390-120885263|chr2:120903865-120918456	32	44	0	0	2q14.2
chr11:46455023-46456587|circ.8513	-	2	155189	0,1375	3	AMBRA1	NM_017749	15,14	chr11:46439602-46455023|chr11:46456587-46465037	5	2	2	1	11p11.2
chr3:149619858-149639014|circ.8514	+	3	91,106,94	0,9906,19062	2	RNF13	NM_007282	7,8,9	chr3:149613347-149619858|chr3:149639014-149677842	4	10	0	0	3q25.1
chr5:73045661-73049027|circ.8518	+	2	148294	0,3072	2	ARHGEF28	NM_001080479	3,4	chr5:72980709-73045661|chr5:73049027-73069679	0	0	6	5	5q13.2
chr7:138921750-138951149|circ.8528	+	6	93,102,138,104,490,71	0,14951,21483,22262,24247,29328	3	UBN2	NM_173569	2,3,4,5,6,7	chr7:138916698-138921750|chr7:138951149-138954139	3	13	4	4	7q34
chr14:61275042-61285565|circ.8541	+	3	104141126	0,3662,10397	1	MNAT1	NM_002431	4,5,6	chr14:61264878-61275042|chr14:61285565-61346431	5	17	2	3	14q23.1
chr10:930386-931700|circ.8545	-	2	60120	0,1194	2	LARP4B	NM_015155	3,2	chr10:910210-930386|chr10:931700-977367	3	3	2	4	10p15.3
chr2:47600601-47601187|circ.8546	+	2	108241	0,345	16	EPCAM	NM_002354	2,3	chr2:47596720-47600601|chr2:47601187-47602372	27	14	1	0	2p21
chr5:138994170-138994551|circ.8554	+	3	32,78,106	0,111,275	8	UBE2D2	NM_003339	3,4,5	chr5:138980020-138994170|chr5:138994551-139002952	8	5	3	0	5q31.2
chr17:57089688-57093160|circ.8561	-	2	119190	0,3282	3	TRIM37	NM_001005207	22,21	chr17:57079075-57089688|chr17:57093160-57094656	5	4	0	0	17q22
chr3:155611306-155615830|circ.8579	+	2	182115	0,4409	4	GMPS	NM_003875	2,3	chr3:155588686-155611306|chr3:155615830-155621651	7	7	0	4	3q25.31
chr15:82507057-82523312|circ.8590	-	8	139,167,152,100,123,137,77,124	0,4935,5361,10448,12733,13474,14317,16131	3	EFL1	NM_001322845	15,14,13,12,11,10,9,8	chr15:82456325-82507057|chr15:82523312-82530647	5	0	2	1	15q25.2
chr13:41943225-41946966|circ.8596	+	3	194,109,99	0,3113,3642	1	NAA16	NM_024561	15,16,17	chr13:41941788-41943225|chr13:41946966-41947772	3	2	1	2	13q14.11
chr1:99156630-99167459|circ.8602	+	5	111,165,199,200,87	0,460,4443,7631,10742	3	SNX7	NM_015976	3,4,5,6,7	chr1:99150623-99156630|chr1:99167459-99203792	11	13	1	12	1p21.3
chr13:95686858-95715113|circ.8604	-	5	135,106,173,90,156	0,9077,9661,18490,28099	2	ABCC4	NM_001301829	29,28,27,26,25	chr13:95673936-95686858|chr13:95715113-95723915	2	0	0	7	13q32.1
chr4:48371865-48381865|circ.8609	+	3	149165159	0,8047,9841	2	SLAIN2	NM_020846	2,3,4	chr4:48344145-48371865|chr4:48381865-48384584	4	1	0	0	4p11
chr3:52771601-52775515|circ.8618	-	3	134,206,89	0,1843,3825	4	NEK4	NM_001193533	14,13,12	chr3:52745885-52771601|chr3:52775515-52777367	9	11	4	1	3p21.1
chr18:756556-756835|circ.8619	-	1	279	0	1	YES1	NM_005433	2	chr18:751804-756556|chr18:756835-812114	1	1	5	1	18p11.32
chr11:66407170-66407594|circ.8621	+	1	424	0	5	RBM4	NM_001198843	2	chr11:66406223-66407170|chr11:66407594-66413497	15	17	7	4	11q13.2
chr15:60648117-60656722|circ.8626	-	4	80,91,114,95	0,1227,5022,8510	1	ANXA2	NM_001002857	8,7,6,5	chr15:60646412-60648117|chr15:60656722-60674540	1	0	3	5	15q22.2
chr17:65941524-65944422|circ.8634	+	3	488,83,226	0,2317,2672	12	BPTF	NM_004459	23,24,25	chr17:65940488-65941524|chr17:65944422-65955656	33	32	2	1	17q24.2
chr5:167927595-167929110|circ.8649	+	2	130105	0,1410	1	RARS	NM_002887	8,9	chr5:167924353-167927595|chr5:167929110-167933025	2	3	3	2	5q34
chr2:144966169-144969146|circ.8659	-	2	202,65	0,2912	5	GTDC1	NM_024659	4,3	chr2:144903306-144966169|chr2:144969146-144993242	9	13	8	6	2q22.3
chr12:46591502-46592526|circ.8662	-	3	98142119	0,199,905	1	SLC38A1	NM_001278389	16,15,14	chr12:46582854-46591502|chr12:46592526-46594880	2	2	0	2	12q13.11
chr2:100058778-100081447|circ.8674	-	4	153,169,127,64	0,7019,20179,22605	1	REV1	NM_001037872	5,4,3,2	chr2:100055772-100058778|chr2:100081447-100106278	1	3	5	3	2q11.2
chr9:129154344-129184227|circ.8677	+	3	130,123,95	0,3509,29788	4	MVB12B	NM_033446	5,6,7	chr9:129148937-129154344|chr9:129184227-129243647	6	4	0	0	9q33.3
chr2:61712902-61717911|circ.8682	-	4	195107184135	0,2397,2820,4874	23	XPO1	NM_003400	20,19,18,17	chr2:61711240-61712902|chr2:61717911-61719169	37	29	7	7	2p15
chr7:148529725-148544397|circ.8692	-	3	117102124	0,13863,14548	9	EZH2	NM_001203249	4,3,2	chr7:148526940-148529725|chr7:148544397-148580288	23	25	19	33	7q36.1
chr7:151960100-152012423|circ.8693	-	6	1.15172e+17	0,2022,10689,46950,48782,52122	13	KMT2C	NM_170606	9,8,7,6,5,4	chr7:151949800-151960100|chr7:152012423-152027685	24	29	2	16	7q36.1
chr17:59820373-59821952|circ.8710	-	2	122160	0,1419	10	BRIP1	NM_032043	16,15	chr17:59793424-59820373|chr17:59821952-59853761	15	14	0	0	17q23.2
chr8:95549330-95550574|circ.8722	-	2	49,87	0,1157	6	KIAA1429	NM_015496	4,3	chr8:95547235-95549330|chr8:95550574-95556054	18	13	4	0	8q22.1
chr3:63898263-63898901|circ.8723	+	2	336,69	0,569	332	ATXN7	NM_000333	3,4	chr3:63884173-63898263|chr3:63898901-63938054	681	657	23	32	3p14.1
chr4:184129105-184130178|circ.8724	+	2	204,77	0,996	2	WWC2	NM_024949	3,4	chr4:184114861-184129105|chr4:184130178-184161335	6	10	8	4	4q35.1
chr7:105738135-105739728|circ.8731	-	2	208125	0,1468	1	SYPL1	NM_182715	3,2	chr7:105733583-105738135|chr7:105739728-105752585	0	1	4	3	7q22.3
chr10:12123470-12150014|circ.8732	+	11	156,212,195,270,172,199,313,85,140,151,107	0,3068,6063,7514,10041,12601,16212,18706,19570,24774,26437	2	DHTKD1	NM_018706	2,3,4,5,6,7,8,9,10,11,12	chr10:12111186-12123470|chr10:12150014-12154898	4	6	0	2	10p14
chr4:52729602-52744020|circ.8740	+	4	71,40,115,92	0,233,10834,14326	10	DCUN1D4	NM_001040402	2,3,4,5	chr4:52709433-52729602|chr4:52744020-52752733	40	40	17	7	4q12
chr8:130883620-130916831|circ.8743	-	4	122,83,39,87	0,8014,31937,33124	3	FAM49B	NM_001256763	5,4,3,2	chr8:130874580-130883620|chr8:130916831-130951853	3	3	0	0	8q24.21
chr8:68062017-68076743|circ.8747	+	7	153,113,150,147,105,67,118	0,4241,8664,9208,12028,13949,14608	2	CSPP1	NM_024790	16,17,18,19,20,21,22	chr8:68049838-68062017|chr8:68076743-68084650	2	1	0	3	8q13.2
chr9:99083279-99086451|circ.8780	-	3	344,83,79	0,1000,3093	2	SLC35D2	NR_104627	12,11,10	chr9:99077181-99083279|chr9:99086451-99098998	2	0	2	3	9q22.32
chr4:106345352-106359193|circ.8785	-	2	127,87	0,13754	2	PPA2	NM_176869	7,6	chr4:106320321-106345352|chr4:106359193-106367539	4	4	0	1	4q24
chr18:9570154-9577189|circ.8786	-	2	527128	0,6907	1	PPP4R1	NM_001042388	11,10	chr18:9563548-9570154|chr18:9577189-9583114	2	2	2	2	18p11.22
chr18:54423813-54426184|circ.8789	+	2	770,89	0,2282	11	WDR7	NM_015285	15,16	chr18:54398828-54423813|chr18:54426184-54444012	23	22	10	4	18q21.31
chr1:12359258-12364785|circ.8801	+	2	183223	0,5304	4	VPS13D	NM_015378	25,26	chr1:12353761-12359258|chr1:12364785-12368487	7	2	1	0	1p36.22
chr17:45695715-45696530|circ.8805	+	2	108156	0,659	6	NPEPPS	NM_006310	20,21	chr17:45691091-45695715|chr17:45696530-45697102	15	23	18	11	17q21.32
chr19:17267718-17273932|circ.8807	+	4	130,90,117,135	0,2486,5441,6079	3	MYO9B	NM_001130065	7,8,9,10	chr19:17265225-17267718|chr19:17273932-17278752	3	0	2	0	19p13.11
chr11:8474368-8486369|circ.8816	-	5	85,89,139,105,114	0,1922,4519,8983,11887	3	STK33	NM_001289061	8,7,6,5,4	chr11:8462300-8474368|chr11:8486369-8494709	0	0	0	7	11p15.4
chr20:45891031-45916028|circ.8823	-	5	141,482,116,78,56	0,14026,19814,21283,24941	3	ZMYND8	NM_001281771	12,11,10,9,8	chr20:45878183-45891031|chr20:45916028-45918930	3	7	1	2	20q13.12
chr1:151611363-151641111|circ.8826	+	6	232,193,65,105,79,164	0,19347,21910,23278,27045,29584	4	SNX27	NM_030918	2,3,4,5,6,7	chr1:151584988-151611363|chr1:151641111-151655831	8	5	9	10	1q21.3
chr6:152128977-152265643|circ.8837	+	4	522191117336	0,34754,72812,136330	5	ESR1	NM_001122742	3,4,5,6	chr6:152023140-152128977|chr6:152265643-152332790	11	9	0	0	6q25.1
chr11:85723323-85742653|circ.8840	-	5	112,94,103,76,143	0,2589,10086,14010,19187	1	PICALM	NM_001008660	6,5,4,3,2	chr11:85722179-85723323|chr11:85742653-85779692	5	2	3	6	11q14.2
chr6:34574331-34574681|circ.8847	-	1	350	0	1	C6orf106	NM_022758	3	chr6:34558377-34574331|chr6:34574681-34622401	3	6	4	1	6p21.31
chr5:78964714-78977884|circ.8853	+	3	137,92,80	0,10687,13090	1	PAPD4	NM_001114393	13,14,15	chr5:78952824-78964714|chr5:78977884-78981021	2	2	0	2	5q14.1
chr14:71485725-71502874|circ.8867	+	8	154,33,172,111,92,110,106,93	0,4191,7108,7763,9691,14420,14922,17056	3	PCNX1	NM_001308160	10,11,12,13,14,15,16,17	chr14:71479919-71485725|chr14:71502874-71511849	7	17	0	0	14q24.2
chr2:32664575-32670736|circ.8877	+	6	179,134,162,132,98,148	0,1821,2557,2816,3983,6013	2	BIRC6	NM_016252	16,17,18,19,20,21	chr2:32661252-32664575|chr2:32670736-32673862	3	0	2	0	2p22.3
chr11:72578909-72600990|circ.8881	-	3	162105117	0,19605,21964	2	FCHSD2	NM_014824	13,12,11	chr11:72560934-72578909|chr11:72600990-72613587	2	7	0	0	11q13.4
chr17:57076741-57094785|circ.8882	-	5	79117119190129	0,2217,12947,16229,17915	88	TRIM37	NM_001005207	24,23,22,21,20	chr17:57060282-57076741|chr17:57094785-57105775	172	224	0	1	17q22
chr15:96826060-96834012|circ.8889	-	4	158,134,92,154	0,2494,5832,7798	1	NR2F2-AS1	NR_102743	5,4,3,2	chr15:96815027-96826060|chr15:96834012-96870427	4	4	3	0	15q26.2
chr7:66456123-66459328|circ.8900	-	3	165201130	0,2080,3075	5	SBDS	NM_016038	4,3,2	chr7:66453486-66456123|chr7:66459328-66460276	2	8	5	17	7q11.21
chr3:125032151-125042288|circ.8901	-	2	349136	0,10001	8	ZNF148	NM_021964	4,3	chr3:125007072-125032151|chr3:125042288-125050001	9	5	2	2	3q21.2
chr16:69317950-69318147|circ.8903	+	1	197	0	1	SNTB2	NM_006750	5	chr16:69304188-69317950|chr16:69318147-69333492	9	11	0	5	16q22.1
chr2:24516556-24518673|circ.8926	-	2	88141	0,1976	1	ITSN2	NM_006277	15,14	chr2:24509220-24516556|chr2:24518673-24521533	3	1	1	2	2p23.3
chr2:44161328-44209573|circ.8934	-	24	107,125,208,86,131,114,45,78,107,58,28,67,94,119,108,106,146,145,127,87,59,122,123,197	0,564,9497,11142,11923,13067,13541,13932,14222,15412,16383,23195,26351,29398,39417,39605,39960,40424,40901,41953,42804,42965,45636,48048	2	LRPPRC	NM_133259	25,24,23,22,21,20,19,18,17,16,15,14,13,12,11,10,9,8,7,6,5,4,3,2	chr2:44153100-44161328|chr2:44209573-44222937	0	4	1	1	2p21
chr4:54249939-54310270|circ.8936	+	12	104,65,108,131,69,110,108,94,157,27,55,56	0,6036,6748,7236,7657,15957,30842,42099,44254,56809,58880,60275	1	FIP1L1	NM_001134937	4,5,6,7,8,9,10,11,12,13,14,15	chr4:54248502-54249939|chr4:54310270-54319086	2	3	2	4	4q12
chr18:19345732-19399607|circ.8952	+	11	172,130,105,67,205,184,145,134,108,198,152	0,2851,7852,12331,13709,25602,32312,34069,38135,49844,53723	8	MIB1	NM_020774	2,3,4,5,6,7,8,9,10,11,12	chr18:19321773-19345732|chr18:19399607-19418325	19	26	19	24	18q11.2
chr17:45740454-45745776|circ.8954	+	4	90111102225	0,1070,1968,5097	10	KPNB1	NM_002265	7,8,9,10	chr17:45738544-45740454|chr17:45745776-45747043	16	22	9	9	17q21.32
chr2:61749745-61761038|circ.8967	-	3	73102132	0,3809,11161	67	XPO1	NM_003400	4,3,2	chr2:61729445-61749745|chr2:61761038-61764696	155	134	90	125	2p15
chr5:93964515-93979140|circ.8974	+	4	114,76,241,163	0,281,1692,14462	3	SLF1	NM_032290	2,3,4,5	chr5:93954470-93964515|chr5:93979140-93985158	5	4	0	1	5q15
chr11:77666987-77692622|circ.8979	-	6	121,89,51,186,107,118	0,2804,4399,5011,23054,25517	2	INTS4	NM_033547	8,7,6,5,4,3	chr11:77652297-77666987|chr11:77692622-77702153	5	8	2	0	11q14.1
chr17:65906992-65940488|circ.8987	+	10	2311,125,129,151,43,247,152,109,218,223	0,7837,9138,11963,13670,17478,18459,21034,29562,33273	2	BPTF	NM_004459	13,14,15,16,17,18,19,20,21,22	chr17:65905877-65906992|chr17:65940488-65941524	3	3	2	2	17q24.2
chr19:19112421-19141891|circ.8988	-	7	6.24791e+20	0,2555,6704,8242,17496,23006,29338	2	SUGP2	NM_001017392	8,7,6,5,4,3,2	chr19:19106089-19112421|chr19:19141891-19144245	5	0	0	0	19p13.11
chr10:86198267-86237420|circ.9000	+	4	196,84,87,90	0,25421,31860,39063	19	CCSER2	NM_001284240	6,7,8,9	chr10:86185649-86198267|chr10:86237420-86273204	40	31	23	55	10q23.1
chr5:109049220-109091157|circ.9003	+	4	255145172128	0,2600,15822,41809	1	MAN2A1	NM_002372	2,3,4,5	chr5:109026253-109049220|chr5:109091157-109103235	2	4	5	6	5q21.3
chr16:21982845-21987564|circ.9006	+	4	96,200,81,77	0,398,2371,4642	2	UQCRC2	NM_003366	9,10,11,12	chr16:21980006-21982845|chr16:21987564-21991867	4	2	0	1	16p12.2
chr3:133901845-133914026|circ.9009	-	4	70,87,135,101	0,5835,8847,12080	6	RYK	NM_001005861	10,9,8,7	chr3:133896917-133901845|chr3:133914026-133921573	14	13	1	0	3q22.2
chr13:107209395-107212005|circ.9011	-	2	84226	0,2384	9	ARGLU1	NM_018011	3,2	chr13:107196508-107209395|chr13:107212005-107219920	12	11	1	3	13q33.3
chr12:124911167-124922542|circ.9014	-	4	179,91,173,67	0,2991,3993,11308	3	NCOR2	NM_001077261	13,12,11,10	chr12:124907101-124911167|chr12:124922542-124934360	3	9	0	0	12q24.31
chr14:39620949-39628754|circ.9021	-	4	94,84,118,68	0,2465,6539,7737	3	TRAPPC6B	NM_001079537	5,4,3,2	chr14:39619585-39620949|chr14:39628754-39639218	5	3	0	2	14q21.1
chr15:71534987-71549054|circ.9023	+	2	448103	0,13964	4	THSD4	NM_024817	4,5	chr15:71507738-71534987|chr15:71549054-71704025	21	23	0	0	15q23
chr2:225360548-225379489|circ.9028	-	10	135,97,125,108,171,177,146,229,115,161	0,1921,4531,7133,7820,10124,11026,15522,17692,18780	9	CUL3	NM_001257198	13,12,11,10,9,8,7,6,5,4	chr2:225346795-225360548|chr2:225379489-225400244	12	1	1	0	2q36.2
chr8:17847367-17851128|circ.9030	+	3	121135137	0,1683,3624	3	PCM1	NM_001315507	27,28,29	chr8:17843596-17847367|chr8:17851128-17863771	3	4	3	1	8p22
chr5:170818308-170819982|circ.9031	+	4	120,94,107,65	0,401,1405,1609	4	NPM1	NM_001037738	3,4,5,6	chr5:170817134-170818308|chr5:170819982-170827156	5	4	1	2	5q35.1
chr14:31139461-31144271|circ.9040	+	4	140,91,74,82	0,3001,3668,4728	12	SCFD1	NM_001283031	10,11,12,13	chr14:31122794-31139461|chr14:31144271-31163978	23	50	2	20	14q12
chr2:175945387-175983097|circ.9043	-	8	106,207,150,87,115,179,129,119	0,12401,16784,30908,33334,34030,37330,37591	2	ATF2	NM_001256090	14,13,12,11,10,9,8,7	chr2:175939563-175945387|chr2:175983097-175986171	0	4	0	1	2q31.1
chr15:64710739-64717830|circ.9044	+	3	188,125,92	0,5490,6999	5	TRIP4	NM_016213	9,10,11	chr15:64706410-64710739|chr15:64717830-64737204	8	1	1	1	15q22.31
chr20:46267751-46276110|circ.9055	+	5	195246127172294	0,569,917,3205,8065	6	NCOA3	NM_001174087	14,15,16,17,18	chr20:46266527-46267751|chr20:46276110-46277748	11	0	3	0	20q13.12
chr2:28999716-29016863|circ.9061	+	6	132,231,105,72,152,135	0,1958,4887,7056,11807,17012	4	PPP1CB	NM_206876	3,4,5,6,7,8	chr2:28975042-28999716|chr2:29016863-29022064	11	8	0	0	2p23.2
chr17:58313498-58348842|circ.9062	-	7	103,62,84,63,116,108,132	0,16243,19037,29274,29838,33312,35212	2	USP32	NM_032582	12,11,10,9,8,7,6	chr17:58303592-58313498|chr17:58348842-58365883	2	4	0	0	17q23.2
chr5:251106-251583|circ.9063	+	2	112131	0,346	2	SDHA	NM_001294332	11,12	chr5:240591-251106|chr5:251583-254507	0	8	0	0	5p15.33
chrX:100381697-100403150|circ.9064	+	12	90,129,168,121,92,118,65,95,136,125,49,219	0,429,789,2007,3273,5481,5683,13957,18355,19444,21054,21234	2	CENPI	NM_001318521	9,10,11,12,13,14,15,16,17,18,19,20	chrX:100375773-100381697|chrX:100403150-100417821	13	6	3	11	Xq22.1
chr19:5039846-5041262|circ.9066	+	2	176115	0,1301	3	KDM4B	NM_015015	4,5	chr19:5033042-5039846|chr19:5041262-5047486	0	9	5	6	19p13.3
chr4:41682022-41683076|circ.9071	+	2	93105	0,949	2	LIMCH1	NM_001289124	19,20	chr4:41678479-41682022|chr4:41683076-41684349	0	0	2	2	4p13
chrX:64743439-64752510|circ.9076	-	8	148,207,86,110,47,285,82,70	0,496,1405,4700,5652,6034,7797,9001	1	LAS1L	NM_001170649	10,9,8,7,6,5,4,3	chrX:64738345-64743439|chrX:64752510-64753489	0	1	4	4	Xq12
chr1:176118141-176133027|circ.9078	-	3	69,120,65	0,13863,14821	2	RFWD2	NM_001001740	6,5,4	chr1:176104222-176118141|chr1:176133027-176145045	6	0	1	6	1q25.2
chr4:101982243-102015072|circ.9079	-	5	75,126,95,78,140	0,2145,19445,22099,32689	4	PPP3CA	NM_000944	10,9,8,7,6	chr4:101961723-101982243|chr4:102015072-102019523	6	0	0	0	4q24
chr2:32602655-32631625|circ.9083	+	8	182,138,194,112,83,223,161,59	0,2565,11162,14451,17923,23575,23875,28911	23	BIRC6	NM_016252	2,3,4,5,6,7,8,9	chr2:32582554-32602655|chr2:32631625-32639836	44	40	5	7	2p22.3
chr12:133428203-133430159|circ.9089	-	2	120143	0,1813	2	CHFR	NM_001161344	12,11	chr12:133425310-133428203|chr12:133430159-133433053	8	1	0	0	12q24.33
chr1:89206670-89251896|circ.9090	+	7	3.01155e+20	0,19234,29364,30433,30675,43651,45116	1	PKN2	NM_001320707	2,3,4,5,6,7,8	chr1:89150311-89206670|chr1:89251896-89270528	1	2	14	16	1p22.2
chr4:88959402-88973310|circ.9091	+	4	251225229168	0,4982,8391,13740	3	PKD2	NM_000297	4,5,6,7	chr4:88957505-88959402|chr4:88973310-88977237	3	2	0	0	4q22.1
chr20:62421173-62422143|circ.9098	-	1	970	0	4	ZBTB46	NM_025224	2	chr20:62407315-62421173|chr20:62422143-62436688	7	1	0	1	20q13.33
chr11:85707868-85712201|circ.9100	-	3	104137124	0,3817,4209	2	PICALM	NM_001008660	12,11,10	chr11:85695016-85707868|chr11:85712201-85714408	4	14	0	4	11q14.2
chr6:76344422-76388643|circ.9101	+	11	105,71,146,298,230,168,34,195,227,110,117	0,13024,24555,28514,32005,35846,40728,41153,42323,43876,44104	4	SENP6	NM_001100409	5,6,7,8,9,10,11,12,13,14,15	chr6:76343442-76344422|chr6:76388643-76405519	4	10	1	3	6q14.1
chr9:34241182-34242106|circ.9129	+	1	924	0	3	UBAP1	NM_001171201	3	chr9:34234338-34241182|chr9:34242106-34249776	0	0	5	6	9p13.3
chr6:90461149-90472249|circ.9133	-	8	152,111,148,114,97,145,104,212	0,2081,2652,4846,6824,7385,10214,10888	19	MDN1	NM_014611	23,22,21,20,19,18,17,16	chr6:90460251-90461149|chr6:90472249-90481279	37	16	3	9	6q15
chr9:79952170-79986065|circ.9142	+	21	283,396,105,147,129,134,130,233,154,147,82,70,106,114,146,82,114,76,164,46,124	0,2261,2923,3149,6898,7754,14062,16154,19459,20437,21102,22078,23281,28205,29472,30800,32044,33002,33160,33635,33771	2	VPS13A	NM_001018038	47,48,49,50,51,52,53,54,55,56,57,58,59,60,61,62,63,64,65,66,67	chr9:79947029-79952170|chr9:79986065-79996891	8	5	0	5	9q21.2
chr1:33058531-33059355|circ.9152	+	1	824	0	1	ZBTB8A	NM_001040441	3	chr1:33019141-33058531|chr1:33059355-33060654	4	6	3	4	1p35.1
chr11:62406454-62407203|circ.9156	-	2	128105	0,644	14	GANAB	NM_001278194	3,2	chr11:62402472-62406454|chr11:62407203-62414033	31	10	14	18	11q12.3
chr19:4950622-4951008|circ.9159	+	2	163138	0,248	1	UHRF1	NM_001290050	12,13	chr19:4947223-4950622|chr19:4951008-4954361	2	1	2	4	19p13.3
chr17:36517593-36533668|circ.9163	+	6	6.51051e+16	0,3041,3597,4576,6171,15946	6	SOCS7	NM_014598	2,3,4,5,6,7	chr17:36508915-36517593|chr17:36533668-36551561	7	5	3	3	17q12
chr3:33441680-33467233|circ.9167	-	9	94,55,104,111,153,107,106,77,152	0,773,2612,9047,9260,11392,12533,16569,25401	2	UBP1	NM_001128160	10,9,8,7,6,5,4,3,2	chr3:33438627-33441680|chr3:33467233-33481227	1	4	5	12	3p22.3
chr1:62228529-62241006|circ.9183	+	6	5.71672e+16	0,155,3421,6425,8573,12348	3	PATJ	NM_176877	2,3,4,5,6,7	chr1:62208227-62228529|chr1:62241006-62253425	6	8	0	0	1p31.3
chr17:25631805-25638642|circ.9188	+	5	132101173114108	0,2002,4320,5281,6729	3	WSB1	NM_015626	4,5,6,7,8	chr17:25630661-25631805|chr17:25638642-25639235	5	3	1	0	17q11.1
chr17:26449628-26499644|circ.9200	+	6	130,56,107,86,210,102	0,10017,38557,40940,45845,49914	3	NLK	NM_016231	2,3,4,5,6,7	chr17:26370357-26449628|chr17:26499644-26512204	5	6	1	0	17q11.2
chr9:134049441-134053797|circ.9202	+	3	264162100	0,1405,4256	1	NUP214	NM_001318324	22,23,24	chr9:134039531-134049441|chr9:134053797-134062675	3	3	1	6	9q34.13
chr10:79613111-79614128|circ.9204	-	2	184144	0,873	5	DLG5	NM_004747	5,4	chr10:79603464-79613111|chr10:79614128-79616487	9	10	2	3	10q22.3
chr5:73930508-73932323|circ.9209	-	1	1815	0	1	ENC1	NM_001256574	3	chr5:73925817-73930508|chr5:73932323-73933389	1	0	27	61	5q13.3
chr3:168830574-168849319|circ.9212	-	6	8.81357e+17	0,2596,8269,9793,15057,18642	2	MECOM	NM_001105077	9,8,7,6,5,4	chr3:168825740-168830574|chr3:168849319-168861485	0	0	2	3	3q26.2
chr1:156303337-156304709|circ.9213	-	3	97,63,51	0,1166,1321	1	CCT3	NM_005998	5,4,3	chr1:156294880-156303337|chr1:156304709-156305617	8	1	3	9	1q22
chr3:175165016-175189546|circ.9222	+	4	144,93,206,120	0,16172,19750,24410	2	NAALADL2	NM_207015	6,7,8,9	chr3:175042114-175165016|chr3:175189546-175293828	4	6	0	0	3q26.31
chr7:116739815-116778586|circ.9226	+	8	83,160,55,116,76,69,155,98	0,19799,30031,30729,32123,34362,36319,38673	4	ST7	NM_021908	2,3,4,5,6,7,8,9	chr7:116593745-116739815|chr7:116778586-116810915	4	4	0	4	7q31.2
chr18:74561481-74580819|circ.9228	+	3	143165179	0,2249,19159	2	ZNF236	NM_001306089	2,3,4	chr18:74534618-74561481|chr18:74580819-74583656	6	6	1	0	18q23
chr3:47651555-47680270|circ.9230	-	5	262,135,155,115,56	0,12141,25124,25956,28659	5	SMARCC1	NM_003074	26,25,24,23,22	chr3:47632327-47651555|chr3:47680270-47702783	8	3	0	2	3p21.31
chr14:61503776-61518853|circ.9262	+	9	83,59,66,54,80,101,125,145,95	0,566,6088,6391,8287,9008,13453,14728,14982	3	SLC38A6	NM_153811	7,8,9,10,11,12,13,14,15	chr14:61497241-61503776|chr14:61518853-61519066	8	17	1	2	14q23.1
chr13:79939712-79953042|circ.9266	-	8	156,141,240,261,218,89,137,119	0,477,1055,3152,5367,6264,11801,13211	2	RBM26	NM_001286631	9,8,7,6,5,4,3,2	chr13:79933821-79939712|chr13:79953042-79979838	4	3	0	3	13q31.1
chr14:80163972-80271533|circ.9268	+	2	308,79	0,107482	5	NRXN3	NM_004796	15,16	chr14:80130292-80163972|chr14:80271533-80328005	8	0	0	0	14q31.1
chr1:215759837-215768813|circ.9269	+	2	191116	0,8860	17	KCTD3	NM_001319294	9,10	chr1:215753342-215759837|chr1:215768813-215775208	35	47	2	6	1q41
chr6:144808683-144814592|circ.9270	+	5	150162129174156	0,1125,2523,3381,5753	4	UTRN	NM_007124	28,29,30,31,32	chr6:144806655-144808683|chr6:144814592-144820392	10	10	11	9	6q24.2
chr1:171537385-171544267|circ.9271	+	3	93102202	0,3073,6680	7	PRRC2C	NM_015172	23,24,25	chr1:171535982-171537385|chr1:171544267-171546572	8	12	8	13	1q24.3
chr20:46252654-46256767|circ.9277	+	5	173101175189102	0,1470,3091,3650,4011	44	NCOA3	NM_001174087	4,5,6,7,8	chr20:46251074-46252654|chr20:46256767-46262239	95	65	3	2	20q13.12
chr9:6980924-6990524|circ.9283	+	4	194239323109	0,3241,5419,9491	2	KDM4C	NM_001146696	9,10,11,12	chr9:6893232-6980924|chr9:6990524-7011697	3	9	2	1	9p24.1
chr16:68308593-68309152|circ.9284	+	1	559	0	1	SLC7A6	NM_001076785	4	chr16:68307807-68308593|chr16:68309152-68321648	0	0	9	9	16q22.1
chr17:57430575-57430887|circ.9285	+	1	312	0	4	YPEL2	NM_001005404	2	chr17:57409185-57430575|chr17:57430887-57465687	5	20	7	6	17q22
chr3:172363412-172365904|circ.9291	-	2	70253	0,2239	4	NCEH1	NM_001146276	3,2	chr3:172353877-172363412|chr3:172365904-172428636	12	6	9	15	3q26.31
chr19:11015626-11019883|circ.9292	+	3	126107105	0,3088,4152	3	CARM1	NM_199141	2,3,4	chr19:10982598-11015626|chr19:11019883-11022859	6	0	0	2	19p13.2
chr10:7285519-7318951|circ.9294	-	3	148,102,98	0,4990,33334	3	SFMBT2	NM_001018039	9,8,7	chr10:7269899-7285519|chr10:7318951-7325865	6	1	0	0	10p14
chr1:70761812-70781249|circ.9295	-	5	132,145,67,46,86	0,4634,10094,17615,19351	2	ANKRD13C	NM_030816	8,7,6,5,4	chr1:70758232-70761812|chr1:70781249-70790535	8	2	2	3	1p31.1
chr14:95606995-95608085|circ.9298	-	2	101,66	0,1024	3	DICER1	NM_030621	3,2	chr14:95599840-95606995|chr14:95608085-95624267	7	13	6	0	14q32.13
chr18:56585502-56587865|circ.9314	+	1	2363	0	2	ZNF532	NM_001318726	3	chr18:56532811-56585502|chr18:56587865-56601664	0	3	2	0	18q21.32
chr15:73052747-73067438|circ.9316	-	3	121,63,226	0,11376,14465	5	ADPGK	NM_031284	4,3,2	chr15:73048788-73052747|chr15:73067438-73075799	15	10	2	6	15q24.1
chr17:60059558-60072726|circ.9317	-	7	917,197,215,91,122,82,214	0,1973,2453,2802,4809,10342,12954	5	MED13	NM_005121	16,15,14,13,12,11,10	chr17:60050249-60059558|chr17:60072726-60087910	9	6	0	0	17q23.2
chr8:54896922-54923052|circ.9318	-	6	155,57,146,88,106,63	0,2606,3751,9305,15582,26067	2	TCEA1	NM_006756	7,6,5,4,3,2	chr8:54891731-54896922|chr8:54923052-54934622	3	4	0	0	8q11.23
chr17:40990747-40991397|circ.9323	+	4	69,68,55,87	0,214,381,563	1	PSME3	NM_001267045	9,10,11,12	chr17:40990222-40990747|chr17:40991397-40993514	2	1	2	0	17q21.31
chr10:126370175-126370948|circ.9331	-	1	773	0	26	FAM53B	NM_014661	4	chr10:126312173-126370175|chr10:126370948-126384726	49	40	5	7	10q26.13
chr10:69748419-69773943|circ.9347	-	7	173,190,112,60,125,77,161	0,1548,2241,2477,3536,3943,25363	7	HERC4	NM_001278185	15,14,13,12,11,10,9	chr10:69726559-69748419|chr10:69773943-69785302	15	6	11	15	10q21.3
chr20:47752369-47782822|circ.9352	-	4	99166139289	0,15749,18100,30164	3	STAU1	NM_017453	6,5,4,3	chr20:47741124-47752369|chr20:47782822-47790731	8	1	0	0	20q13.13
chr20:34446223-34459751|circ.9357	+	5	80388114180180	0,4711,11136,12653,13348	2	PHF20	NM_016436	5,6,7,8,9	chr20:34435356-34446223|chr20:34459751-34487291	6	10	8	5	20q11.23
chr17:61841375-61843554|circ.9364	-	3	175108283	0,724,1896	3	CCDC47	NM_020198	4,3,2	chr17:61838711-61841375|chr17:61843554-61850771	10	13	3	1	17q23.3
chr6:110048311-110064975|circ.9367	+	7	157,51,149,129,101,163,98	0,5528,8041,11216,14335,16001,16566	1	FIG4	NM_014845	4,5,6,7,8,9,10	chr6:110037771-110048311|chr6:110064975-110081452	5	2	0	0	6q21
chr15:41667909-41669502|circ.9369	+	2	117109	0,1484	3	NUSAP1	NM_001243142	9,10	chr15:41663882-41667909|chr15:41669502-41672290	4	4	3	13	15q15.1
chr21:40641824-40646398|circ.9377	-	3	135,151,99	0,384,4475	4	BRWD1	NM_018963	15,14,13	chr21:40636945-40641824|chr21:40646398-40648098	2	14	0	0	21q22.2
chr5:132400671-132412590|circ.9391	+	6	5.81411e+16	0,2437,5394,8250,9013,11674	4	HSPA4	NM_002154	2,3,4,5,6,7	chr5:132388049-132400671|chr5:132412590-132422473	6	6	0	3	5q31.1
chrX:16836696-16855808|circ.9395	+	7	304,92,171,195,120,75,93	0,1590,9520,11002,14049,15709,19019	2	TXLNG	NM_018360	2,3,4,5,6,7,8	chrX:16804712-16836696|chrX:16855808-16857943	0	4	1	0	Xp22.2
chr11:46829580-46842819|circ.9398	-	7	114,101,133,172,207,194,94	0,1369,1711,2976,8168,10280,13145	4	CKAP5	NM_001008938	8,7,6,5,4,3,2	chr11:46822854-46829580|chr11:46842819-46867770	8	9	0	11	11p11.2
chr2:215617170-215657169|circ.9405	-	5	109,173,81,950,149	0,15035,16785,28113,39850	4	BARD1	NM_000465	7,6,5,4,3	chr2:215610578-215617170|chr2:215657169-215661784	7	5	2	8	2q35
chr2:48061717-48062010|circ.9406	-	2	133,84	0,209	4	FBXO11	NM_025133	7,6	chr2:48060209-48061717|chr2:48062010-48063010	7	0	0	3	2p16.3
chr15:41361767-41379880|circ.9412	-	9	96,81,210,68,196,204,54,215,121	0,897,2279,3858,4800,10131,11450,15799,17992	2	INO80	NM_017553	14,13,12,11,10,9,8,7,6	chr15:41352124-41361767|chr15:41379880-41384224	1	2	2	2	15q15.1
chr12:108938914-108942990|circ.9427	-	3	185105127	0,2748,3949	3	SART3	NM_014706	4,3,2	chr12:108938254-108938914|chr12:108942990-108954618	4	2	2	2	12q23.3
chr1:17907047-17914974|circ.9428	+	3	80,186,34	0,6907,7893	8	ARHGEF10L	NM_018125	2,3,4	chr1:17866445-17907047|chr1:17914974-17928621	8	13	0	0	1p36.13
chr14:72054287-72090953|circ.9429	+	3	1800131189	0,31186,36477	2	SIPA1L1	NM_001284245	2,3,4	chr14:71996087-72054287|chr14:72090953-72117051	2	8	0	0	14q24.2
chr12:117402501-117426674|circ.9431	+	3	158197207	0,20509,23966	4	FBXW8	NM_012174	5,6,7	chr12:117387511-117402501|chr12:117426674-117448127	5	2	1	1	12q24.22
chr13:98865473-98865667|circ.9432	+	1	194	0	4	FARP1	NM_001286839	2	chr13:98795031-98865473|chr13:98865667-98996015	0	4	0	4	13q32.2
chr19:41884185-41884424|circ.9435	+	1	239	0	2	TMEM91	NM_001098825	2	chr19:41870000-41884185|chr19:41884424-41888676	3	0	1	2	19q13.2
chr7:22999874-23030758|circ.9440	-	9	160,88,117,96,116,81,180,102,79	0,979,4159,15954,16437,17085,18013,23688,30805	1	FAM126A	NM_032581	10,9,8,7,6,5,4,3,2	chr7:22985782-22999874|chr7:23030758-23053543	1	4	24	36	7p15.3
chr17:58284381-58286904|circ.9444	-	4	112152175174	0,1038,1633,2349	5	USP32	NM_032582	25,24,23,22	chr17:58283019-58284381|chr17:58286904-58288373	11	21	0	0	17q23.1
chr2:43655238-43657441|circ.9447	-	2	132,90	0,2113	3	THADA	NM_001083953	28,27	chr2:43625278-43655238|chr2:43657441-43712372	17	8	0	0	2p21
chr14:81362061-81372425|circ.9452	-	4	73,92,119,127	0,4220,9095,10237	13	CEP128	NM_152446	7,6,5,4	chr14:81329217-81362061|chr14:81372425-81380665	20	15	15	26	14q31.1
chr15:69715497-69718796|circ.9461	+	3	171113122	0,2911,3177	2	KIF23	NM_001281301	6,7,8	chr15:69714774-69715497|chr15:69718796-69721449	1	4	0	0	15q23
chr18:19371334-19399607|circ.9467	+	6	1.84145e+17	0,6710,8467,12533,24242,28121	2	MIB1	NM_020774	7,8,9,10,11,12	chr18:19359646-19371334|chr18:19399607-19418325	6	10	0	0	18q11.2
chr16:347055-348251|circ.9472	-	2	171530	0,666	2	AXIN1	NM_003502	7,6	chr16:343718-347055|chr16:348251-354303	5	1	0	1	16p13.3
chr6:136681834-136682317|circ.9480	-	2	102175	0,308	2	MAP7	NM_001198615	13,12	chr6:136681169-136681834|chr6:136682317-136683587	4	2	0	0	6q23.3
chr5:132227855-132228810|circ.9487	-	2	241,89	0,866	5	AFF4	NM_014423	13,12	chr5:132224865-132227855|chr5:132228810-132232014	11	1	6	4	5q31.1
chr9:88957989-88961395|circ.9497	-	4	89178117182	0,1902,2594,3224	3	ZCCHC6	NM_001185059	6,5,4,3	chr9:88955968-88957989|chr9:88961395-88967594	0	3	0	2	9q21.33
chr11:70505932-70507783|circ.9505	-	2	125,83	0,1768	6	SHANK2	NM_012309	14,13	chr11:70349036-70505932|chr11:70507783-70544792	43	33	0	0	11q13.4
chr17:57262414-57275150|circ.9525	+	7	151,123,243,99,113,60,97	0,386,8438,9703,10277,12490,12639	2	PRR11	NM_018304	3,4,5,6,7,8,9	chr17:57247241-57262414|chr17:57275150-57278923	0	10	0	0	17q22
chr4:151817545-151837890|circ.9529	-	11	63,80,169,153,109,134,198,147,120,127,122	0,1345,3655,9444,9903,11940,12266,17801,19214,20007,20223	4	LRBA	NM_001199282	16,15,14,13,12,11,10,9,8,7,6	chr4:151814301-151817545|chr4:151837890-151842349	8	9	0	0	4q31.3
chr6:108243000-108250718|circ.9531	-	3	113115100	0,3021,7618	6	SEC63	NM_007214	4,3,2	chr6:108234631-108243000|chr6:108250718-108279089	11	6	4	0	6q21
chr9:14639893-14662324|circ.9538	-	3	117139112	0,18853,22319	7	ZDHHC21	NM_178566	8,7,6	chr9:14619680-14639893|chr9:14662324-14672827	21	21	0	6	9p22.3
chr1:94032835-94033408|circ.9545	-	2	213112	0,461	1	BCAR3	NM_001308251	7,6	chr1:94027976-94032835|chr1:94033408-94037226	1	2	7	17	1p22.1
chr19:15280896-15281636|circ.9546	-	3	85223155	0,245,585	2	NOTCH3	NM_000435	28,27,26	chr19:15278222-15280896|chr19:15281636-15284878	4	2	0	0	19p13.12
chr11:63662630-63663105|circ.9551	+	2	180,54	0,421	4	MARK2	NM_001039469	2,3	chr11:63607032-63662630|chr11:63663105-63665703	0	7	1	1	11q13.1
chr1:93029198-93170301|circ.9563	-	16	96,96,147,159,141,135,33,54,61,98,90,144,126,75,225,190	0,41665,43939,60534,62152,72560,99778,102297,113516,130160,130657,131668,134218,138499,139753,140913	2	EVI5	NM_001308248	18,17,16,15,14,13,12,11,10,9,8,7,6,5,4,3	chr1:92979527-93029198|chr1:93170301-93201954	2	1	5	0	1p22.1
chr8:54882951-54923052|circ.9571	-	8	72,147,155,57,146,88,106,63	0,8633,13971,16577,17722,23276,29553,40038	6	TCEA1	NM_006756	9,8,7,6,5,4,3,2	chr8:54880672-54882951|chr8:54923052-54934622	6	7	1	1	8q11.23
chr3:122168420-122186276|circ.9579	-	7	164,100,89,132,95,100,108	0,1960,2402,4296,11650,14368,17748	6	KPNA1	NM_002264	9,8,7,6,5,4,3	chr3:122160963-122168420|chr3:122186276-122215283	6	5	1	2	3q21.1
chr4:76582107-76587233|circ.9582	-	4	91,174,82,119	0,633,1919,5007	2	G3BP2	NM_012297	5,4,3,2	chr4:76581054-76582107|chr4:76587233-76598202	2	0	1	3	4q21.1
chr4:85818063-85853516|circ.9583	-	2	100,94	0,35359	2	WDFY3	NM_014991	3,2	chr4:85781775-85818063|chr4:85853516-85887361	2	11	1	0	4q21.23
chr17:20921254-20924539|circ.9586	-	3	170102114	0,1142,3171	2	USP22	NM_015276	5,4,3	chr17:20919212-20921254|chr17:20924539-20931854	2	0	3	0	17p11.2
chr1:16464347-16464925|circ.9591	-	2	333156	0,422	3	EPHA2	NM_004431	5,4	chr1:16462265-16464347|chr1:16464925-16474872	5	2	2	0	1p36.13
chr15:65266939-65275931|circ.9592	-	4	146,81,162,87	0,1873,6262,8905	8	SPG21	NM_001127889	5,4,3,2	chr15:65262560-65266939|chr15:65275931-65281743	14	13	7	7	15q22.31
chr1:26581661-26582356|circ.9594	+	1	695	0	1	CEP85	NM_001281517	3	chr1:26566329-26581661|chr1:26582356-26584087	1	0	2	7	1p36.11
chr19:49136700-49136912|circ.9595	-	1	212	0	2	DBP	NM_001352	3	chr19:49134309-49136700|chr19:49136912-49138836	6	0	1	1	19q13.33
chr16:72984367-72994093|circ.9603	-	2	4972768	0,6958	12	ZFHX3	NM_006885	3,2	chr16:72923861-72984367|chr16:72994093-73081650	33	41	2	1	16q22.3
chrX:129054432-129055563|circ.9609	+	3	124,78,394	0,218,737	3	UTP14A	NM_001166221	8,9,10	chrX:129053465-129054432|chrX:129055563-129058770	3	3	0	0	Xq26.1
chr9:140622800-140657272|circ.9620	+	7	181,158,189,78,121,132,146	0,15022,15553,23982,25822,29531,34326	2	EHMT1	NM_001145527	4,5,6,7,8,9,10	chr9:140611634-140622800|chr9:140657272-140669560	9	4	2	2	9q34.3
chr1:215768697-215777644|circ.9622	+	4	116,88,117,171	0,6511,6729,8776	2	KCTD3	NM_001319294	10,11,12,13	chr1:215760028-215768697|chr1:215777644-215781358	3	4	0	0	1q41
chr9:111843118-111849622|circ.9634	-	3	105,24,170	0,5158,6334	2	TMEM245	NM_032012	8,7,6	chr9:111835718-111843118|chr9:111849622-111853201	6	2	1	3	9q31.3
chr15:66828270-66839043|circ.9635	+	4	137,96,113,115	0,1235,4165,10658	3	ZWILCH	NM_001287821	15,16,17,18	chr15:66825351-66828270|chr15:66839043-66840688	4	8	3	6	15q22.31
chr10:105106994-105108756|circ.9662	-	4	60,56,97,100	0,157,1478,1662	2	PCGF6	NM_001011663	5,4,3,2	chr10:105104889-105106994|chr10:105108756-105110463	0	0	2	3	10q24.33
chr11:581491-582081|circ.9665	+	2	115120	0,470	2	PHRF1	NM_001286581	2,3	chr11:576592-581491|chr11:582081-587258	2	3	0	1	11p15.5
chr9:33960823-33973235|circ.9668	-	4	53,66,104,55	0,2900,10825,12357	7	UBAP2	NM_018449	10,9,8,7	chr9:33956144-33960823|chr9:33973235-33986757	14	29	8	21	9p13.3
chr5:80021271-80040434|circ.9672	+	4	113,115,85,110	0,3398,16011,19053	3	MSH3	NM_002439	9,10,11,12	chr5:79974912-80021271|chr5:80040434-80057364	3	11	3	0	5q14.1
chr7:138758601-138774505|circ.9681	-	6	1.75124e+17	0,2430,4696,5614,9924,15768	5	ZC3HAV1	NM_020119	7,6,5,4,3,2	chr7:138749745-138758601|chr7:138774505-138793769	0	5	2	2	7q34
chr1:231672958-231678357|circ.9682	+	2	115131	0,5268	3	TSNAX	NM_005999	3,4	chr1:231665105-231672958|chr1:231678357-231696873	7	2	7	6	1q42.2
chr10:95275161-95279564|circ.9686	+	4	151,314,72,126	0,1530,3472,4277	1	CEP55	NM_001127182	5,6,7,8	chr10:95266813-95275161|chr10:95279564-95287706	1	0	3	7	10q23.33
chr1:233334684-233388534|circ.9689	-	10	92,111,172,33,154,146,136,94,146,148	0,1215,9579,18960,19092,28287,37906,51800,53415,53702	1	PCNX2	NM_014801	15,14,13,12,11,10,9,8,7,6	chr1:233314921-233334684|chr1:233388534-233393773	1	5	4	12	1q42.2
chr4:129012155-129012667|circ.9694	+	2	144166	0,346	1	LARP1B	NM_001278604	6,7	chr4:129003460-129012155|chr4:129012667-129019340	1	5	2	1	4q28.2
chr17:19843025-19850818|circ.9709	-	4	137,124,85,99	0,1174,2113,7694	1	AKAP10	NM_007202	8,7,6,5	chr17:19839743-19843025|chr17:19850818-19861326	1	4	0	0	17p11.2
chr16:1675973-1687908|circ.9713	+	3	194,154,84	0,6239,11851	2	CRAMP1	NM_020825	2,3,4	chr16:1664986-1675973|chr16:1687908-1691139	5	3	1	0	16p13.3
chr21:38480691-38501363|circ.9720	+	6	55,163,46,124,64,61	0,13425,14591,16227,17688,20611	10	TTC3	NM_001320703	11,12,13,14,15,16	chr21:38468943-38480691|chr21:38501363-38504981	22	6	1	5	21q22.13
chr1:40733457-40737707|circ.9722	+	4	87117153142	0,633,2189,4108	4	ZMPSTE24	NM_005857	3,4,5,6	chr1:40726657-40733457|chr1:40737707-40747014	7	5	0	1	1p34.2
chr1:233489552-233498039|circ.9727	+	3	149176241	0,1029,8246	1	KIAA1804	NM_032435	3,4,5	chr1:233482368-233489552|chr1:233498039-233507783	3	2	0	2	1q42.2
chr10:1118055-1132297|circ.9729	+	6	178,97,96,65,136,72	0,5791,7895,8296,12287,14170	5	WDR37	NM_014023	2,3,4,5,6,7	chr10:1102908-1118055|chr10:1132297-1139391	7	5	4	1	10p15.3
chr15:68438153-68466230|circ.9733	+	5	91,135,106,74,161	0,750,7774,18915,27916	2	PIAS1	NM_016166	5,6,7,8,9	chr15:68434675-68438153|chr15:68466230-68467974	2	2	1	2	15q23
chr6:88311501-88346204|circ.9740	+	11	98,145,105,152,134,160,114,134,64,117,80	0,1600,4133,5889,7312,10305,14530,19570,20166,33061,34623	2	ORC3	NM_012381	3,4,5,6,7,8,9,10,11,12,13	chr6:88304125-88311501|chr6:88346204-88362833	3	3	0	0	6q15
chr2:210968827-211019335|circ.9743	-	3	1981421117	0,24927,49391	6	KANSL1L	NM_001307976	4,3,2	chr2:210962931-210968827|chr2:211019335-211035872	8	22	3	15	2q34
chr11:68350510-68363686|circ.9750	+	5	87,98,55,131,122	0,4884,7617,8533,13054	4	PPP6R3	NM_001164160	15,16,17,18,19	chr11:68343511-68350510|chr11:68363686-68367808	4	6	3	3	11q13.2
chr10:123298105-123325218|circ.9751	-	4	124,170,78,267	0,12698,25910,26846	7	FGFR2	NM_001144914	5,4,3,2	chr10:123274833-123298105|chr10:123325218-123353222	12	34	0	0	10q26.13
chrX:85211157-85219057|circ.9753	-	4	226121117388	0,1702,2708,7512	1	CHM	NM_001320959	8,7,6,5	chrX:85166343-85211157|chrX:85219057-85233770	4	9	0	1	Xq21.2
chr11:119142444-119145663|circ.9760	+	3	147157122	0,2133,3097	2	CBL	NM_005188	3,4,5	chr11:119103405-119142444|chr11:119145663-119146706	3	0	0	6	11q23.3
chr22:42204878-42206004|circ.9761	+	2	119122	0,1004	2	CCDC134	NM_001304797	2,3	chr22:42196770-42204878|chr22:42206004-42221701	5	3	1	4	22q13.2
chr15:38794512-38800202|circ.9766	-	3	110,81,276	0,3528,5414	3	RASGRP1	NM_001306086	11,10,9	chr15:38793488-38794512|chr15:38800202-38803804	4	2	0	0	15q14
chr15:65471271-65472542|circ.9777	-	2	118161	0,1110	5	CLPX	NM_006660	3,2	chr15:65459123-65471271|chr15:65472542-65477412	20	25	7	6	15q22.31
chr6:42749576-42797910|circ.9780	+	6	263,96,46,49,69,1680	0,28467,40179,40957,41096,46654	2	GLTSCR1L	NM_001318819	2,3,4,5,6,7	chr6:42714761-42749576|chr6:42797910-42819829	3	1	2	0	6p21.1
chr5:43292575-43297268|circ.9797	-	6	1.64126e+17	0,374,1582,2217,3278,4528	6	HMGCS1	NM_001098272	10,9,8,7,6,5	chr5:43291322-43292575|chr5:43297268-43298110	10	14	2	3	5p12
chr2:32602655-32670736|circ.9802	+	20	182,138,194,112,83,223,161,59,1395,150,226,161,90,132,179,134,162,132,98,148	0,2565,11162,14451,17923,23575,23875,28911,37181,51558,53277,56056,57908,58465,61920,63741,64477,64736,65903,67933	2	BIRC6	NM_016252	2,3,4,5,6,7,8,9,10,11,12,13,14,15,16,17,18,19,20,21	chr2:32582554-32602655|chr2:32670736-32673862	3	10	0	0	2p22.3
chr3:195006524-195066046|circ.9824	-	18	62,111,110,188,93,185,92,70,209,106,101,52,113,75,96,45,184,59	0,3325,5910,6469,8923,9912,11394,15779,16170,20715,21427,22990,34905,41089,47232,51136,56675,59463	2	ACAP2	NM_012287	22,21,20,19,18,17,16,15,14,13,12,11,10,9,8,7,6,5	chr3:195000157-195006524|chr3:195066046-195101737	2	4	0	0	3q29
chr1:155695172-155695810|circ.9825	+	2	109,93	0,545	4	DAP3	NM_001199849	6,7	chr1:155691409-155695172|chr1:155695810-155697398	0	4	4	2	1q22
chr11:70251370-70256066|circ.9827	+	4	97,87,74,130	0,2033,2253,4566	3	CTTN	NM_001184740	2,3,4,5	chr11:70244720-70251370|chr11:70256066-70260647	7	4	2	2	11q13.3
chr22:41521867-41536261|circ.9831	+	7	177,262,114,246,94,138,118	0,1623,4026,5524,9949,11789,14276	2	EP300	NM_001429	3,4,5,6,7,8,9	chr22:41513825-41521867|chr22:41536261-41537051	2	0	1	5	22q13.2
chr10:16794537-16824083|circ.9834	-	5	115,83,119,121,51	0,379,2332,11851,29495	6	RSU1	NM_012425	7,6,5,4,3	chr10:16737154-16794537|chr10:16824083-16858971	6	10	2	3	10p13
chrX:130902576-130928494|circ.9840	-	3	148153143	0,15338,25775	1	FIRRE	NR_026975	7,6,5	chrX:130890737-130902576|chrX:130928494-130929836	2	5	0	1	Xq26.2
chr10:116879948-116925405|circ.9841	+	6	84,114,129,209,175,88	0,1514,7408,9140,39852,45369	4	ATRNL1	NM_001276282	2,3,4,5,6,7	chr10:116853802-116879948|chr10:116925405-116930794	0	0	22	27	10q25.3
chr14:76184203-76187046|circ.9842	+	3	102,92,108	0,1874,2735	1	TTLL5	NM_015072	10,11,12	chr14:76174050-76184203|chr14:76187046-76198680	1	4	2	0	14q24.3
chr9:14639893-14680160|circ.9849	-	6	117,139,112,99,199,130	0,18853,22319,32934,34291,40137	17	ZDHHC21	NM_178566	8,7,6,5,4,3	chr9:14619680-14639893|chr9:14680160-14690334	32	30	5	12	9p22.3
chr2:203395516-203417611|circ.9858	+	4	161148137173	0,1791,11517,21922	1	BMPR2	NM_001204	8,9,10,11	chr2:203384924-203395516|chr2:203417611-203419974	3	5	1	0	2q33.2
chr6:47251673-47254331|circ.9864	-	2	495652	0,2006	31	TNFRSF21	NM_014452	3,2	chr6:47221257-47251673|chr6:47254331-47277151	55	41	273	216	6p12.3
chr8:124089350-124132428|circ.9872	+	10	147,116,179,152,160,201,177,80,147,134	0,5591,7051,16480,20171,23696,28177,32206,32363,42944	1	TBC1D31	NM_001145088	2,3,4,5,6,7,8,9,10,11	chr8:124085086-124089350|chr8:124132428-124138295	5	2	8	5	8q24.13
chr4:39905659-39924368|circ.9876	-	7	152,146,95,116,141,81,127	0,4355,6204,9571,13008,16279,18582	2	PDS5A	NM_001100399	12,11,10,9,8,7,6	chr4:39904080-39905659|chr4:39924368-39927455	0	4	0	0	4p14
chr14:73614502-73640415|circ.9880	+	4	82140251142	0,172,23002,25771	11	PSEN1	NM_000021	2,3,4,5	chr14:73603291-73614502|chr14:73640415-73653560	21	48	21	15	14q24.2
chr3:183368083-183369064|circ.9896	+	1	981	0	2	KLHL24	NM_017644	3	chr3:183361330-183368083|chr3:183369064-183381245	2	2	0	1	3q27.1
chr16:68893786-68896964|circ.9902	+	2	641117	0,3061	6	TANGO6	NM_024562	2,3	chr16:68877614-68893786|chr16:68896964-68900981	9	0	0	12	16q22.1
chr18:51797729-51804225|circ.9906	+	3	126165153	0,2566,6343	3	POLI	NM_007195	2,3,4	chr18:51796031-51797729|chr18:51804225-51807036	3	7	3	0	18q21.2
chr17:57128574-57148308|circ.9907	-	6	115,180,77,82,51,125	0,5661,9818,11353,13141,19609	3	TRIM37	NM_001005207	14,13,12,11,10,9	chr17:57126754-57128574|chr17:57148308-57153007	5	12	0	1	17q22
chr2:15601324-15601915|circ.9913	-	2	137105	0,486	2	NBAS	NM_015909	21,20	chr2:15567918-15601324|chr2:15601915-15607452	2	2	0	1	2p24.3
chr19:12825634-12826553|circ.9914	-	5	119,123,82,134,107	0,226,422,584,812	4	TNPO2	NM_013433	9,8,7,6,5	chr19:12822427-12825634|chr19:12826553-12829842	6	1	6	6	19p13.2
chr16:23654275-23672602|circ.9918	+	3	69119112	0,15552,18215	3	DCTN5	NM_001199743	2,3,4	chr16:23652911-23654275|chr16:23672602-23676946	6	1	0	0	16p12.2
chr16:88694029-88695262|circ.9919	+	3	161,200,97	0,298,1136	1	ZC3H18	NM_001294340	15,16,17	chr16:88691675-88694029|chr16:88695262-88696892	1	5	2	0	16q24.2
chr1:1756835-1770677|circ.9920	-	2	103,49	0,13793	1	GNB1	NM_001282538	3,2	chr1:1737977-1756835|chr1:1770677-1822258	2	1	3	0	1p36.33
chr1:232596632-232607274|circ.9921	-	3	275577158	0,3953,10484	2	SIPA1L2	NM_020808	8,7,6	chr1:232581532-232596632|chr1:232607274-232615372	5	5	0	0	1q42.2
chr1:28116072-28120143|circ.9925	+	2	70100	0,3971	3	STX12	NM_177424	2,3	chr1:28099936-28116072|chr1:28120143-28128188	11	4	6	0	1p35.3
chr12:117383168-117402659|circ.9931	+	3	165,89,158	0,4254,19333	3	FBXW8	NM_012174	3,4,5	chr12:117365932-117383168|chr12:117402659-117423010	3	5	0	1	12q24.22
chrX:149867667-149919315|circ.9932	+	13	106,24,76,95,108,102,84,150,189,186,207,93,114	0,13146,19429,28019,28488,30913,31329,32274,33346,37399,38046,45165,51534	2	MTMR1	NM_001306144	2,3,4,5,6,7,8,9,10,11,12,13,14	chrX:149862149-149867667|chrX:149919315-149924160	6	0	0	1	Xq28
chr3:61975298-61989171|circ.9934	+	2	180149	0,13724	7	PTPRG	NM_002841	3,4	chr3:61734656-61975298|chr3:61989171-62063836	0	16	2	0	3p14.2
chr15:58913669-58936177|circ.9936	-	5	151,184,164,184,93	0,6229,11725,19306,22415	2	ADAM10	NM_001110	11,10,9,8,7	chr15:58904190-58913669|chr15:58936177-58938253	2	2	1	8	15q21.3
chr8:27151596-27151827|circ.9937	-	1	231	0	2	TRIM35	NM_001304495	2	chr8:27146797-27151596|chr8:27151827-27168317	2	2	2	10	8p21.2
chr11:85468667-85469157|circ.9939	-	1	490	0	3	SYTL2	NM_032943	2	chr11:85459466-85468667|chr11:85469157-85521996	5	0	0	0	11q14.1
chr17:29490203-29509683|circ.9943	+	5	191,107,68,76,158	0,6705,18236,18524,19322	2	NF1	NM_001128147	4,5,6,7,8	chr17:29486111-29490203|chr17:29509683-29527439	4	2	0	0	17q11.2
chr6:86328535-86333830|circ.9946	-	4	122150206136	0,450,3664,5159	4	SYNCRIP	NM_001159676	9,8,7,6	chr6:86325065-86328535|chr6:86333830-86346684	8	4	5	3	6q14.3
chr19:50117789-50119476|circ.9948	+	3	117134473	0,343,1214	4	PRR12	NM_020719	7,8,9	chr19:50105175-50117789|chr19:50119476-50123608	4	1	0	2	19q13.33
chr11:47837030-47841010|circ.9958	-	4	171,84,69,85	0,467,2577,3895	6	NUP160	NM_015231	13,12,11,10	chr11:47834967-47837030|chr11:47841010-47843275	6	3	4	0	11p11.2
chr4:1902352-1936989|circ.9962	+	6	6.26163e+17	0,3590,16245,17515,30000,34518	16	WHSC1	NM_001042424	2,3,4,5,6,7	chr4:1873269-1902352|chr4:1936989-1940177	42	64	110	201	4p16.3
chr20:13509079-13539761|circ.9970	-	3	79120107	0,5589,30575	3	TASP1	NM_017714	10,9,8	chr20:13463984-13509079|chr20:13539761-13550153	4	4	0	0	20p12.1
chr14:35269429-35272194|circ.9980	-	3	167100135	0,870,2630	3	BAZ1A	NM_013448	9,8,7	chr14:35264971-35269429|chr14:35272194-35276656	9	9	5	0	14q13.1
chr6:76331247-76344527|circ.9987	+	4	94,61,146,105	0,2368,12049,13175	16	SENP6	NM_001304792	2,3,4,5	chr6:76312292-76331247|chr6:76344527-76357446	28	22	5	1	6q14.1
chr20:34446223-34459056|circ.9992	+	4	80388114180	0,4711,11136,12653	2	PHF20	NM_016436	5,6,7,8	chr20:34435356-34446223|chr20:34459056-34459571	0	0	0	5	20q11.23
chr2:97907002-97915382|circ.10002	+	6	214,184,915,153,71,94	0,2580,3891,6210,7878,8286	1	ANKRD36	NM_001164315	69,70,71,72,73,74	chr2:97899608-97907002|chr2:97915382-97915880	6	3	9	2	2q11.2
chr4:83867410-83900159|circ.10004	-	3	217143124	0,24069,32625	2	LIN54	NM_001115008	5,4,3	chr4:83861115-83867410|chr4:83900159-83905976	3	0	3	0	4q21.22
chr6:76331247-76333676|circ.10005	+	2	94,61	0,2368	1	SENP6	NM_001304792	2,3	chr6:76312292-76331247|chr6:76333676-76343296	3	4	4	1	6q14.1
chr8:101281012-101300495|circ.10010	-	4	163145209767	0,1084,6168,18716	3	RNF19A	NM_015435	6,5,4,3	chr8:101277013-101281012|chr8:101300495-101312755	7	3	0	1	8q22.2
chr15:65756098-65759561|circ.10020	-	3	146136153	0,2917,3310	2	DPP8	NM_197960	16,15,14	chr15:65748709-65756098|chr15:65759561-65766546	2	2	0	1	15q22.31
chr7:35707043-35712888|circ.10021	-	3	155,114,78	0,2781,5767	6	HERPUD2	NM_022373	5,4,3	chr7:35678082-35707043|chr7:35712888-35733793	18	20	13	24	7p14.2
chr15:76566752-76585041|circ.10022	-	7	83,69,102,111,100,83,82	0,9345,11225,11959,13434,18019,18207	9	ETFA	NM_000126	9,8,7,6,5,4,3	chr15:76523739-76566752|chr15:76585041-76587931	18	14	1	1	15q24.2
chr1:118454615-118461358|circ.10037	-	3	89154140	0,536,6603	3	GDAP2	NM_017686	5,4,3	chr1:118449204-118454615|chr1:118461358-118462804	3	15	1	7	1p12
chr1:51868106-51913807|circ.10040	-	10	91,114,204,198,162,73,86,157,146,90	0,984,3470,5700,7100,19351,37912,42454,44525,45611	2	EPS15	NM_001981	18,17,16,15,14,13,12,11,10,9	chr1:51866625-51868106|chr1:51913807-51926762	2	3	1	0	1p32.3
chr17:35604934-35609962|circ.10042	-	4	146,82,104,151	0,582,3996,4877	3	ACACA	NM_198837	16,15,14,13	chr17:35603892-35604934|chr17:35609962-35614624	6	3	0	1	17q12
chr4:15638116-15646331|circ.10045	-	4	180,187,96,216	0,2014,4294,7999	1	FBXL5	NM_001193534	5,4,3,2	chr4:15632414-15638116|chr4:15646331-15656826	2	5	1	0	4p15.32
chr7:66532271-66548526|circ.10065	+	2	119110	0,16145	1	TYW1	NR_134540	9,10	chr7:66515053-66532271|chr7:66548526-66563527	2	3	1	1	7q11.21
chr11:66571465-66595835|circ.10069	+	6	196,151,147,122,111,99	0,9870,12058,17648,18569,24271	2	C11orf80	NM_001302084	7,8,9,10,11,12	chr11:66568573-66571465|chr11:66595835-66605840	5	2	0	3	11q13.2
chr20:57009657-57016139|circ.10084	+	3	104,81,177	0,4343,6305	6	VAPB	NM_004738	3,4,5	chr20:56993419-57009657|chr20:57016139-57019132	11	4	1	5	20q13.32
chr17:43552465-43555513|circ.10086	-	2	627248	0,2800	3	PLEKHM1	NM_014798	4,3	chr17:43545959-43552465|chr17:43555513-43559802	0	3	2	2	17q21.31
chr12:11187380-11199787|circ.10088	-	2	104169	0,12238	3	PRH1-PRR4	NR_037918	3,2	chr12:11126320-11187380|chr12:11199787-11324020	10	8	0	0	12p13.2
chr10:122263329-122280607|circ.10090	+	4	109,91,64,125	0,10093,15015,17153	1	PLPP4	NM_001030059	2,3,4,5	chr10:122216873-122263329|chr10:122280607-122334642	0	0	2	3	10q26.12
chr19:39844645-39847729|circ.10091	+	2	61401	0,2683	2	SAMD4B	NM_018028	4,5	chr19:39843014-39844645|chr19:39847729-39860294	2	2	0	1	19q13.2
chr7:17908029-17937069|circ.10092	-	8	84,89,102,122,122,90,103,113	0,5121,7073,7262,21956,23139,24925,28927	10	SNX13	NM_015132	9,8,7,6,5,4,3,2	chr7:17890587-17908029|chr7:17937069-17979906	20	20	10	9	7p21.1
chr12:29904598-29911710|circ.10094	-	3	207,177,74	0,4043,7038	5	TMTC1	NM_001193451	5,4,3	chr12:29786269-29904598|chr12:29911710-29920830	5	17	0	0	12p11.22
chr10:128768965-129202693|circ.10095	+	39	84,41,56,97,149,136,158,82,136,73,143,126,125,99,73,104,184,98,90,101,135,109,71,107,128,96,102,95,79,101,59,149,86,157,41,91,120,90,105	0,7246,11216,16819,19753,26046,27390,28652,29470,38030,41530,48008,52498,53983,55650,60948,61435,67017,71923,72362,81979,90966,135529,139546,154772,156967,277306,286633,368304,372944,383967,391362,403079,403356,409380,410576,414088,432353,433623	1	DOCK1	NM_001290223	2,3,4,5,6,7,8,9,10,11,12,13,14,15,16,17,18,19,20,21,22,23,24,25,26,27,28,29,30,31,32,33,34,35,36,37,38,39,40	chr10:128594132-128768965|chr10:129202693-129207300	5	8	0	0	10q26.2
chr17:57274904-57275150|circ.10096	+	2	60,97	0,149	4	PRR11	NM_018304	8,9	chr17:57272804-57274904|chr17:57275150-57278923	17	6	3	6	17q22
chr13:77779390-77818086|circ.10097	-	11	128,126,173,154,205,118,82,120,108,102,146	0,217,1397,5911,6700,12584,19195,20179,27900,37803,38550	1	MYCBP2	NM_015057	26,25,24,23,22,21,20,19,18,17,16	chr13:77768379-77779390|chr13:77818086-77825285	2	6	1	0	13q22.3
chr2:61597455-61622368|circ.10107	-	7	93,82,62,193,68,150,51	0,177,8042,9848,12948,24532,24862	1	USP34	NM_014709	10,9,8,7,6,5,4	chr2:61577828-61597455|chr2:61622368-61632842	1	5	1	3	2p15
chr6:13579682-13601181|circ.10111	+	8	159,150,134,226,88,54,124,116	0,4625,8880,12218,16026,17512,19581,21383	2	SIRT5	NM_031244	2,3,4,5,6,7,8,9	chr6:13574856-13579682|chr6:13601181-13604707	9	2	0	2	6p23
chr2:204255768-204267457|circ.10118	+	5	98147125183159	0,3654,4610,5739,11530	2	ABI2	NM_001282925	5,6,7,8,9	chr2:204246929-204255768|chr2:204267457-204281630	3	2	0	0	2q33.2
chr4:85555009-85562143|circ.10128	+	4	83,88,69,153	0,1407,5067,6981	1	CDS1	NM_001263	7,8,9,10	chr4:85553030-85555009|chr4:85562143-85564176	1	4	0	0	4q21.23
chrX:17121840-17157084|circ.10134	+	4	62,84,146,106	0,30106,31543,35138	1	REPS2	NM_001080975	14,15,16,17	chrX:17095530-17121840|chrX:17157084-17165535	1	16	3	0	Xp22.13
chr6:17669523-17675264|circ.10142	-	3	45117129	0,137,5612	1	NUP153	NM_001278209	7,6,5	chr6:17669259-17669523|chr6:17675264-17675459	1	0	3	5	6p22.3
chr11:107959253-107960350|circ.10145	+	2	133132	0,965	3	CUL5	NM_003478	12,13	chr11:107948967-107959253|chr11:107960350-107965117	0	0	0	5	11q22.3
chr9:20881869-20916936|circ.10148	+	5	186,122,93,89,45	0,3238,25279,30995,35022	1	FOCAD	NM_017794	22,23,24,25,26	chr9:20874806-20881869|chr9:20916936-20923658	2	9	0	0	9p21.3
chr6:56846508-56857353|circ.10164	+	2	220178	0,10667	1	BEND6	NM_001318539	2,3	chr6:56820258-56846508|chr6:56857353-56872978	6	11	0	0	6p12.1
chr1:150999708-151001420|circ.10165	+	2	95159	0,1553	1	PRUNE	NM_001303229	5,6	chr1:150998149-150999708|chr1:151001420-151006281	4	5	0	3	1q21.3
chr3:8977554-8983488|circ.10166	-	3	185100338	0,3683,5596	7	RAD18	NM_020165	7,6,5	chr3:8955404-8977554|chr3:8983488-8988903	25	28	26	18	3p25.3
chr3:183558357-183585848|circ.10170	-	5	71,96,49,141,196	0,3661,22183,26055,27295	2	PARL	NM_001037639	6,5,4,3,2	chr3:183551613-183558357|chr3:183585848-183602509	0	0	5	2	3q27.1
chr3:136136726-136141886|circ.10176	-	5	88,71,204,90,93	0,3208,4525,4883,5067	5	STAG1	NM_005862	21,20,19,18,17	chr3:136117671-136136726|chr3:136141886-136152397	9	2	2	1	3q22.3
chr7:99672757-99677279|circ.10184	-	4	127,89,131,121	0,407,2168,4401	2	ZNF3	NM_017715	5,4,3,2	chr7:99662535-99672757|chr7:99677279-99679257	0	2	0	2	7q22.1
chr4:2954001-2958538|circ.10186	-	4	123135140142	0,1236,2149,4395	2	NOP14	NM_001291978	6,5,4,3	chr4:2952972-2954001|chr4:2958538-2959332	3	3	0	0	4p16.3
chr19:10246411-10246963|circ.10188	-	2	117167	0,385	1	DNMT1	NM_001318730	38,37	chr19:10244983-10246411|chr19:10246963-10247751	3	0	1	2	19p13.2
chr2:120634898-120640199|circ.10189	+	5	43,79,45,53,121	0,141,4463,4774,5180	1	PTPN4	NM_002830	4,5,6,7,8	chr2:120620219-120634898|chr2:120640199-120643370	3	5	0	0	2q14.2
chr16:53288349-53308214|circ.10192	+	7	168,180,111,197,200,160,90	0,1162,8549,12856,13489,19188,19775	1	CHD9	NM_025134	18,19,20,21,22,23,24	chr16:53283978-53288349|chr16:53308214-53319507	8	16	3	0	16q12.2
chr10:34663801-34673182|circ.10197	-	4	129140383126	0,3093,7666,9255	2	PARD3	NM_001184785	11,10,9,8	chr10:34661464-34663801|chr10:34673182-34688257	2	2	0	0	10p11.21
chr13:33306237-33320238|circ.10198	+	5	124,159,69,137,124	0,3071,8980,10491,13877	1	PDS5B	NM_015032	20,21,22,23,24	chr13:33284243-33306237|chr13:33320238-33327469	3	11	0	2	13q13.1
chr15:68434283-68439038|circ.10206	+	4	85,48,91,135	0,344,3870,4620	6	PIAS1	NM_016166	3,4,5,6	chr15:68379088-68434283|chr15:68439038-68445927	8	6	0	0	15q23
chr3:15253610-15265068|circ.10217	+	5	109,158,68,201,87	0,5321,6369,8677,11371	3	CAPN7	NM_014296	2,3,4,5,6	chr3:15248104-15253610|chr3:15265068-15269345	6	6	0	1	3p25.1
chr17:58756813-58767122|circ.10219	+	3	88,55,76	0,4529,10233	3	BCAS3	NM_001099432	2,3,4	chr17:58755275-58756813|chr17:58767122-58786579	4	3	0	0	17q23.2
chr10:18885136-18905222|circ.10222	-	4	120,82,154,110	0,13637,18252,19976	4	NSUN6	NM_182543	7,6,5,4	chr10:18875022-18885136|chr10:18905222-18931404	4	2	0	2	10p12.31
chr4:121719421-121742500|circ.10229	-	6	158,85,80,122,175,175	0,1394,13103,18186,20086,22904	4	PRDM5	NM_001300823	9,8,7,6,5,4	chr4:121706246-121719421|chr4:121742500-121774572	0	4	0	6	4q27
chrX:117528017-117538407|circ.10234	+	5	131,96,137,84,107	0,1194,2915,4332,10283	1	WDR44	NM_001184965	5,6,7,8,9	chrX:117527234-117528017|chrX:117538407-117540837	2	0	0	9	Xq24
chr6:129950497-129955250|circ.10236	-	2	170,64	0,4689	2	ARHGAP18	NM_033515	5,4	chr6:129939997-129950497|chr6:129955250-129959538	0	0	3	3	6q22.33
chr4:187627716-187630999|circ.10270	-	1	3283	0	63	FAT1	NM_005245	2	chr4:187584767-187627716|chr4:187630999-187644817	148	106	322	278	4q35.2
chr12:112513481-112516545|circ.10276	-	3	112,79,108	0,2510,2956	11	NAA25	NM_024953	8,7,6	chr12:112512568-112513481|chr12:112516545-112518863	16	14	17	20	12q24.13
chr2:165548730-165552346|circ.10290	-	2	1771568	0,2048	3	COBLL1	NM_001278461	12,11	chr2:165542542-165548730|chr2:165552346-165555914	6	7	0	0	2q24.3
chr1:47753222-47765824|circ.10291	-	5	110,151,87,84,248	0,1884,5907,8214,12354	3	STIL	NM_001048166	10,9,8,7,6	chr1:47748131-47753222|chr1:47765824-47767232	3	2	2	0	1p33
chr13:79209244-79219132|circ.10293	-	4	89,249,92,136	0,3713,7012,9752	7	RNF219	NM_024546	5,4,3,2	chr13:79191257-79209244|chr13:79219132-79233183	17	7	3	2	13q31.1
chr12:56826809-56828015|circ.10296	-	5	102,63,115,154,158	0,355,512,747,1048	2	TIMELESS	NM_003920	6,5,4,3,2	chr12:56826308-56826809|chr12:56828015-56843093	2	4	1	0	12q13.3
chr8:54723723-54742093|circ.10310	-	4	54,105,114,90	0,3498,6253,18280	7	ATP6V1H	NM_213620	7,6,5,4	chr8:54714456-54723723|chr8:54742093-54745543	5	14	2	0	8q11.23
chr7:105121498-105135700|circ.10312	-	4	126,129,78,112	0,1260,10488,14090	3	PUS7	NM_001318163	9,8,7,6	chr7:105112640-105121498|chr7:105135700-105137400	4	0	2	3	7q22.3
chr9:125895123-125901966|circ.10317	-	4	124141135159	0,3196,3536,6684	2	STRBP	NM_018387	17,16,15,14	chr9:125890537-125895123|chr9:125901966-125909133	2	2	0	0	9q33.3
chr17:58013575-58013902|circ.10329	+	2	63,78	0,249	6	RPS6KB1	NM_001272042	10,11	chr17:58012661-58013575|chr17:58013902-58018196	35	15	1	0	17q23.1
chrX:131516205-131526362|circ.10331	-	5	95,36,151,237,192	0,2485,4483,8669,9965	1	MBNL3	NM_001170701	7,6,5,4,3	chrX:131513705-131516205|chrX:131526362-131540255	3	6	0	0	Xq26.2
chr15:67938568-67995746|circ.10335	+	7	69,82,62,49,74,51,72	0,157,12322,18366,46248,47287,57106	3	MAP2K5	NM_002757	10,11,12,13,14,15,16	chr15:67923265-67938568|chr15:67995746-68040568	0	3	0	2	15q23
chr9:5810010-5813035|circ.10340	-	4	221,213,93,147	0,1100,2114,2878	2	ERMP1	NM_024896	8,7,6,5	chr9:5805785-5810010|chr9:5813035-5823895	6	1	0	0	9p24.1
chr14:76330009-76368567|circ.10350	+	3	196,218,83	0,19018,38475	3	TTLL5	NM_015072	29,30,31	chr14:76286504-76330009|chr14:76368567-76420766	13	27	2	1	14q24.3
chr6:18236682-18237747|circ.10366	-	2	149136	0,929	5	DEK	NM_001134709	8,7	chr6:18226473-18236682|chr6:18237747-18249881	13	1	9	3	6p22.3
chr7:131193709-131196192|circ.10367	-	4	78,221,96,606	0,414,1285,1877	3	PODXL	NM_001018111	5,4,3,2	chr7:131191485-131193709|chr7:131196192-131241018	0	0	7	6	7q32.3
chr12:133768074-133768589|circ.10368	+	2	127,96	0,419	1	ZNF268	NM_001165887	3,4	chr12:133758616-133768074|chr12:133768589-133770013	1	4	4	0	12q24.33
chr7:135262543-135277940|circ.10373	+	7	2.29165e+20	0,955,7036,9779,10059,13654,15191	27	NUP205	NM_015135	6,7,8,9,10,11,12	chr7:135261876-135262543|chr7:135277940-135279294	51	28	19	32	7q33
chr17:58342772-58366043|circ.10380	-	5	63116108132160	0,564,4038,5938,23111	4	USP32	NM_032582	9,8,7,6,5	chr17:58332619-58342772|chr17:58366043-58372043	12	17	0	0	17q23.2
chr6:47471015-47522502|circ.10385	+	4	161154101121	0,30322,41326,51366	3	CD2AP	NM_012120	2,3,4,5	chr6:47445984-47471015|chr6:47522502-47541799	0	3	3	5	6p12.3
chr17:58365883-58379065|circ.10387	-	3	160119106	0,6160,13076	6	USP32	NM_032582	5,4,3	chr17:58348842-58365883|chr17:58379065-58422841	15	14	0	0	17q23.2
chr7:127013395-127026209|circ.10394	-	3	1693,144,96	0,3844,12718	2	ZNF800	NM_176814	5,4,3	chr7:127011868-127013395|chr7:127026209-127031550	2	5	1	1	7q31.33
chr10:70723046-70726959|circ.10395	+	3	179118186	0,2086,3727	5	DDX21	NM_004728	4,5,6	chr10:70721913-70723046|chr10:70726959-70728731	9	15	8	5	10q22.1
chr6:90571844-90574090|circ.10407	+	1	2246	0	1	CASP8AP2	NM_001137667	7	chr6:90566918-90571844|chr6:90574090-90575671	1	1	3	2	6q15
chr2:170802797-170897495|circ.10408	+	12	105,174,461,89,150,134,111,201,137,86,103,104	0,1254,3317,12150,40357,48035,55016,60702,62516,68993,83058,94594	3	UBR3	NM_172070	21,22,23,24,25,26,27,28,29,30,31,32	chr2:170799144-170802797|chr2:170897495-170911969	3	3	0	0	2q31.1
chr5:77805606-77806221|circ.10409	-	1	615	0	6	LHFPL2	NM_005779	4	chr5:77784976-77805606|chr5:77806221-77860635	7	3	1	0	5q14.1
chr6:111726672-111737675|circ.10416	-	3	161,75,190	0,6010,10813	7	REV3L	NM_001286431	7,6,5	chr6:111714175-111726672|chr6:111737675-111781502	12	8	1	1	6q21
chr1:227300012-227307638|circ.10417	-	3	111243134	0,359,7492	2	CDC42BPA	NM_003607	14,13,12	chr1:227288940-227300012|chr1:227307638-227316809	0	0	2	2	1q42.13
chr3:15271948-15275480|circ.10419	+	3	94147107	0,2077,3425	4	CAPN7	NM_014296	9,10,11	chr3:15270566-15271948|chr3:15275480-15276531	6	0	1	1	3p25.1
chr2:9490936-9508648|circ.10429	+	5	88,49,167,134,95	0,5239,5371,7948,17617	2	ASAP2	NM_001135191	12,13,14,15,16	chr2:9484929-9490936|chr2:9508648-9514883	7	2	13	5	2p25.1
chr6:168271065-168303066|circ.10448	+	10	113,164,161,158,112,168,45,95,263,70	0,1828,4949,9974,18829,20476,23476,26492,27819,31931	2	MLLT4	NM_001040000	3,4,5,6,7,8,9,10,11,12	chr6:168265426-168271065|chr6:168303066-168307850	2	0	0	4	6q27
chr2:48725631-48738607|circ.10457	+	5	243,33,117,99,129	0,7071,8776,11522,12847	3	PPP1R21	NM_001135629	17,18,19,20,21	chr2:48722910-48725631|chr2:48738607-48741853	7	12	3	4	2p16.3
chrX:23739997-23754133|circ.10458	-	6	104,84,38,171,46,98	0,789,8646,8935,11291,14038	4	ACOT9	NM_001033583	7,6,5,4,3,2	chrX:23731325-23739997|chrX:23754133-23761241	7	4	0	1	Xp22.11
chr5:131006155-131013565|circ.10477	-	3	1691420170	0,1042,7240	4	FNIP1	NM_001008738	14,13,12	chr5:130987692-131006155|chr5:131013565-131014721	4	0	1	5	5q31.1
chr15:93467550-93472321|circ.10481	+	3	232,87,62	0,2923,4709	10	CHD2	NM_001042572	3,4,5	chr15:93444529-93467550|chr15:93472321-93480747	17	35	11	8	15q26.1
chr1:28362054-28374937|circ.10483	-	4	137,67,80,44	0,3295,7027,12839	5	EYA3	NM_001282561	6,5,4,3	chr1:28343750-28362054|chr1:28374937-28384504	5	4	4	0	1p35.3
chr7:127447537-127484477|circ.10493	+	2	90101	0,36839	2	SND1	NM_014390	11,12	chr7:127361454-127447537|chr7:127484477-127527954	3	2	0	0	7q32.1
chr4:146823317-146824367|circ.10500	-	1	1050	0	1	ZNF827	NM_001306215	2	chr4:146813567-146823317|chr4:146824367-146859516	0	0	3	2	4q31.22
chr14:90397884-90398971|circ.10501	-	2	91102	0,985	1	EFCAB11	NM_001284269	5,4	chr14:90263668-90397884|chr14:90398971-90416440	3	6	0	0	14q32.11
chr10:28196591-28233891|circ.10530	-	7	1.15243e+20	0,27347,29063,32234,32900,36559,37153	1	ARMC4	NM_001290021	10,9,8,7,6,5,4	chr10:28151551-28196591|chr10:28233891-28250496	0	1	4	1	10p12.1
chr18:34238037-34273386|circ.10542	+	3	114135215	0,23361,35134	3	FHOD3	NM_001281739	11,12,13	chr18:34205712-34238037|chr18:34273386-34289057	0	0	2	3	18q12.2
chr2:208420351-208435045|circ.10543	+	4	122147101143	0,4598,11835,14551	2	CREB1	NM_001320793	2,3,4,5	chr2:208394858-208420351|chr2:208435045-208439995	2	3	1	0	2q33.3
chr3:41265511-41268843|circ.10555	+	6	6.12283e+16	0,505,933,1313,1639,3187	11	CTNNB1	NM_001098209	2,3,4,5,6,7	chr3:41241161-41265511|chr3:41268843-41274831	25	11	0	9	3p22.1
chr15:72283443-72286926|circ.10559	-	2	135117	0,3366	2	MYO9A	NM_006901	11,10	chr15:72270633-72283443|chr15:72286926-72292191	4	0	0	0	15q23
chr18:60206913-60217693|circ.10560	+	4	112,77,72,113	0,2817,5121,10667	13	ZCCHC2	NM_017742	2,3,4,5	chr18:60191596-60206913|chr18:60217693-60223435	35	45	7	11	18q21.33
chr11:68115314-68157520|circ.10569	+	6	3.97198e+17	0,9803,15900,17724,38469,42034	2	LRP5	NM_002335	2,3,4,5,6,7	chr11:68080273-68115314|chr11:68157520-68170950	4	2	0	3	11q13.2
chr17:57138392-57148308|circ.10573	-	4	77,82,51,125	0,1535,3323,9791	4	TRIM37	NM_001005207	12,11,10,9	chr17:57134415-57138392|chr17:57148308-57153007	4	3	0	0	17q22
chr21:11021109-11058323|circ.10574	-	7	1.02117e+20	0,5613,8488,17618,26371,28340,37051	4	BAGE2	NM_182482	9,8,7,6,5,4,3	chr21:11020917-11021109|chr21:11058323-11097545	9	0	0	0	21p11.1
chr5:135483520-135489852|circ.10578	+	3	75,84,572	0,4843,5760	9	SMAD5	NM_001001419	2,3,4	chr5:135468651-135483520|chr5:135489852-135496544	18	21	6	3	5q31.1
chrX:77270158-77275895|circ.10591	+	3	92128155	0,1092,5582	5	ATP7A	NM_000052	11,12,13	chrX:77268609-77270158|chrX:77275895-77276441	6	13	8	1	Xq21.1
chr10:121275020-121286936|circ.10593	-	3	144,87,119	0,10523,11797	2	RGS10	NM_002925	4,3,2	chr10:121259771-121275020|chr10:121286936-121295975	3	0	3	3	10q26.11
chr7:99001020-99002576|circ.10595	-	2	108,92	0,1464	1	PDAP1	NM_014891	3,2	chr7:98998047-99001020|chr7:99002576-99006158	3	2	2	6	7q22.1
chr14:76088421-76108241|circ.10596	+	8	142,141,68,104,111,106,112,56	0,2533,11550,12831,17273,18876,19103,19764	3	FLVCR2	NM_017791	2,3,4,5,6,7,8,9	chr14:76045984-76088421|chr14:76108241-76112743	3	2	0	2	14q24.3
chr14:77930940-77934851|circ.10597	+	4	89,129,102,52	0,941,3485,3859	3	AHSA1	NM_001321441	5,6,7,8	chr14:77929102-77930940|chr14:77934851-77935419	3	6	0	1	14q24.3
chr17:45206758-45249430|circ.10607	-	14	129,118,209,153,173,208,100,131,115,212,155,98,126,148	0,2864,7759,9346,12460,12836,14490,22413,25279,27520,27837,28813,40524,42524	2	CDC27	NM_001114091	16,15,14,13,12,11,10,9,8,7,6,5,4,3	chr17:45201326-45206758|chr17:45249430-45258927	2	7	1	4	17q21.32
chr9:36197547-36204176|circ.10608	+	3	38118112	0,1428,6517	1	CLTA	NM_001076677	2,3,4	chr9:36191270-36197547|chr9:36204176-36209263	0	0	1	8	9p13.3
chr4:151682934-151729550|circ.10622	-	4	65,62,134,79	0,36298,44488,46537	5	LRBA	NM_001199282	35,34,33,32	chr4:151656518-151682934|chr4:151729550-151738275	15	15	2	3	4q31.3
chr10:94396940-94410274|circ.10639	+	7	1.26159e+20	0,203,2610,8179,11028,12651,13217	3	KIF11	NM_004523	15,16,17,18,19,20,21	chr10:94393552-94396940|chr10:94410274-94413421	0	5	0	1	10q23.33
chr6:101214440-101296583|circ.10644	-	7	1.41201e+20	0,580,32148,32866,33735,39195,81583	1	ASCC3	NM_006828	10,9,8,7,6,5,4	chr6:101173579-101214440|chr6:101296583-101311939	1	0	4	5	6q16.3
chr1:22816372-22818026|circ.10646	+	2	766134	0,1520	14	ZBTB40	NM_001083621	3,4	chr1:22779439-22816372|chr1:22818026-22827984	22	10	2	7	1p36.12
chr8:143412261-143427253|circ.10653	-	4	70,78,507,150	0,853,13065,14842	3	TSNARE1	NM_145003	6,5,4,3	chr8:143399995-143412261|chr8:143427253-143435997	4	2	0	6	8q24.3
chr2:61708319-61711240|circ.10656	-	4	97160135169	0,1195,1772,2752	1	XPO1	NM_003400	24,23,22,21	chr2:61706101-61708319|chr2:61711240-61712902	5	2	2	0	2p15
chr2:32654213-32670736|circ.10663	+	11	150,226,161,90,132,179,134,162,132,98,148	0,1719,4498,6350,6907,10362,12183,12919,13178,14345,16375	2	BIRC6	NM_016252	11,12,13,14,15,16,17,18,19,20,21	chr2:32641231-32654213|chr2:32670736-32673862	2	2	1	0	2p22.3
chr1:21094076-21103243|circ.10668	-	4	81144160154	0,3346,5867,9013	2	HP1BP3	NM_016287	7,6,5,4	chr1:21092024-21094076|chr1:21103243-21106304	0	4	1	0	1p36.12
chr19:30496267-30503438|circ.10676	+	6	92,58,169,349,143,247	0,290,2109,3644,5733,6924	2	URI1	NM_001252641	5,6,7,8,9,10	chr19:30477324-30496267|chr19:30503438-30506442	5	4	1	1	19q12
chr12:50488219-50490755|circ.10684	+	2	136123	0,2413	3	SMARCD1	NM_003076	10,11	chr12:50484373-50488219|chr12:50490755-50492496	4	7	2	0	12q13.12
chr18:19345732-19348713|circ.10691	+	2	172130	0,2851	3	MIB1	NM_020774	2,3	chr18:19321773-19345732|chr18:19348713-19353584	6	1	3	4	18q11.2
chr18:55278868-55283207|circ.10693	-	4	71,79,90,159	0,1965,4004,4180	4	NARS	NM_004539	6,5,4,3	chr18:55276675-55278868|chr18:55283207-55287800	0	4	2	0	18q21.31
chr12:29446232-29450133|circ.10695	+	2	176180	0,3721	2	FAR2	NM_001271783	3,4	chr12:29423571-29446232|chr12:29450133-29460590	4	2	0	0	12p11.22
chr10:12009339-12056183|circ.10696	-	7	114,109,86,104,150,198,161	0,11716,30331,32565,34335,37189,46683	2	UPF2	NM_015542	10,9,8,7,6,5,4	chr10:12006124-12009339|chr10:12056183-12070743	5	7	0	0	10p14
chr2:44139570-44162017|circ.10699	-	7	127,109,143,91,69,107,125	0,5593,5824,12635,13461,21758,22322	3	LRPPRC	NM_133259	30,29,28,27,26,25,24	chr2:44132919-44139570|chr2:44162017-44170825	0	8	0	0	2p21
chr17:57808781-57812834|circ.10705	+	2	102136	0,3917	6	VMP1	NM_030938	2,3	chr17:57785109-57808781|chr17:57812834-57814813	10	2	0	0	17q23.1
chr5:170336664-170351554|circ.10706	+	7	105,166,74,120,147,173,194	0,1308,4506,6804,9052,9780,14696	4	RANBP17	NM_022897	6,7,8,9,10,11,12	chr5:170323119-170336664|chr5:170351554-170380600	8	8	4	1	5q35.1
chr5:167927595-167943955|circ.10718	+	6	1.30105e+17	0,1410,5430,6131,9990,16187	2	RARS	NM_002887	8,9,10,11,12,13	chr5:167924353-167927595|chr5:167943955-167944819	3	8	3	0	5q34
chr1:54266365-54301293|circ.10721	-	10	156,82,93,136,52,109,139,55,102,121	0,3235,5732,6963,9002,18278,25105,27306,31797,34807	1	NDC1	NM_001168551	11,10,9,8,7,6,5,4,3,2	chr1:54262817-54266365|chr1:54301293-54303877	0	1	2	4	1p32.3
chr22:41531816-41536261|circ.10741	+	3	94138118	0,1840,4327	2	EP300	NM_001429	7,8,9	chr22:41527637-41531816|chr22:41536261-41537051	4	4	3	3	22q13.2
chr1:167741511-167745403|circ.10742	+	3	214133103	0,961,3789	1	MPZL1	NM_003953	3,4,5	chr1:167734986-167741511|chr1:167745403-167757056	0	0	1	10	1q24.2
chr4:41015599-41016415|circ.10746	-	1	816	0	8	APBB2	NM_001166050	6	chr4:40947087-41015599|chr4:41016415-41035252	25	29	21	35	4p14
chr17:57126538-57141766|circ.10747	-	6	216,115,180,77,82,51	0,2036,7697,11854,13389,15177	3	TRIM37	NM_001005207	15,14,13,12,11,10	chr17:57125180-57126538|chr17:57141766-57148183	4	4	0	0	17q22
chr6:35586872-35610620|circ.10755	-	4	115143145124	0,1036,17918,23624	17	FKBP5	NM_001145776	5,4,3,2	chr6:35565181-35586872|chr6:35610620-35656508	26	15	7	14	6p21.31
chrX:77243737-77258733|circ.10763	+	4	490726207164	0,991,10237,14832	5	ATP7A	NM_000052	3,4,5,6	chrX:77227258-77243737|chrX:77258733-77264598	3	8	0	0	Xq21.1
chr20:47570092-47585814|circ.10767	+	4	235,69,152,131	0,10274,12316,15591	3	ARFGEF2	NM_006420	6,7,8,9	chr20:47569421-47570092|chr20:47585814-47587656	3	0	3	4	20q13.13
chr4:103225473-103236987|circ.10773	-	4	165123170163	0,672,3119,11351	14	SLC39A8	NM_001135147	6,5,4,3	chr4:103189236-103225473|chr4:103236987-103265600	23	28	21	40	4q24
chr15:28389018-28391490|circ.10784	-	4	119159132108	0,204,800,2364	3	HERC2	NM_004667	74,73,72,71	chr15:28388098-28389018|chr15:28391490-28397822	3	3	0	0	15q13.1
chr17:79027467-79031767|circ.10790	+	2	76,87	0,4213	4	BAIAP2	NM_017450	2,3	chr17:79009108-79027467|chr17:79031767-79058631	15	9	0	1	17q25.3
chr13:42385360-42393522|circ.10792	-	3	116,78,169	0,5473,7993	12	VWA8	NM_015058	17,16,15	chr13:42361679-42385360|chr13:42393522-42404664	27	9	0	2	13q14.11
chr4:152403675-152510078|circ.10794	+	5	125,227,627,159,87	0,83614,94926,104117,106316	3	FAM160A1	NM_001109977	3,4,5,6,7	chr4:152375960-152403675|chr4:152510078-152550853	3	22	1	3	4q31.3
chr15:41988272-42021547|circ.10799	+	9	949,79,96,132,105,659,346,227,186	0,2788,2989,11653,12029,14616,17076,31105,33089	1	MGA	NM_001080541	3,4,5,6,7,8,9,10,11	chr15:41962156-41988272|chr15:42021547-42026719	4	0	0	2	15q15.1
chr13:24410378-24415627|circ.10800	-	4	110,205,78,154	0,1312,3409,5095	2	MIPEP	NM_005932	14,13,12,11	chr13:24384063-24410378|chr13:24415627-24432998	4	3	0	1	13q12.12
chr7:151167656-151188100|circ.10802	-	6	82,48,57,83,68,72	0,823,978,6762,14166,20372	2	RHEB	NM_005614	7,6,5,4,3,2	chr7:151164297-151167656|chr7:151188100-151216545	4	4	4	2	7q36.1
chr3:180651121-180653019|circ.10805	+	2	53,94	0,1804	6	FXR1	NM_001013438	2,3	chr3:180630524-180651121|chr3:180653019-180665652	10	0	2	0	3q26.33
chr12:100166699-100206089|circ.10810	-	6	167,114,102,76,297,157	0,2626,6949,9100,33482,39233	5	ANKS1B	NM_152788	8,7,6,5,4,3	chr12:100048988-100166699|chr12:100206089-100219086	7	3	0	0	12q23.1
chr10:1046616-1053068|circ.10811	+	4	192,66,90,111	0,271,5141,6341	5	GTPBP4	NM_012341	7,8,9,10	chr10:1045035-1046616|chr10:1053068-1054897	6	2	0	3	10p15.3
chr19:52785363-52786666|circ.10814	+	2	127129	0,1174	2	ZNF766	NM_001010851	2,3	chr19:52772884-52785363|chr19:52786666-52793318	3	1	0	4	19q13.41
chr2:223765391-223773868|circ.10815	+	2	107418	0,8059	5	ACSL3	NM_004457	3,4	chr2:223752606-223765391|chr2:223773868-223781036	10	9	2	3	2q36.1
chr10:75331178-75336119|circ.10816	-	3	93164564	0,4091,4377	4	USP54	NR_135249	4,3,2	chr10:75305430-75331178|chr10:75336119-75351035	7	15	0	0	10q22.2
chr8:145245686-145255444|circ.10817	+	5	152,141,93,79,114	0,931,1525,8338,9644	17	MROH1	NM_001099280	8,9,10,11,12	chr8:145235426-145245686|chr8:145255444-145267896	24	26	5	26	8q24.3
chr4:87593517-87614827|circ.10819	+	4	179,66,186,88	0,14345,16640,21222	4	PTPN13	NM_006264	3,4,5,6	chr4:87556524-87593517|chr4:87614827-87622393	7	1	0	2	4q21.3
chr2:15601324-15618413|circ.10826	-	9	137,105,79,141,152,126,258,194,64	0,486,6128,6463,7181,12021,12866,14486,17025	13	NBAS	NM_015909	21,20,19,18,17,16,15,14,13	chr2:15567918-15601324|chr2:15618413-15629017	23	37	5	2	2p24.3
chr1:161816238-161833102|circ.10828	+	5	132,114,100,71,115	0,5273,6775,13758,16749	1	ATF6	NM_007348	10,11,12,13,14	chr1:161790951-161816238|chr1:161833102-161882085	0	6	3	8	1q23.3
chr5:64747301-64766969|circ.10845	-	5	146,84,212,169,365	0,658,1232,8695,19303	2	ADAMTS6	NM_197941	7,6,5,4,3	chr5:64629912-64747301|chr5:64766969-64769403	0	0	0	4	5q12.3
chr2:73659325-73747143|circ.10846	+	5	9461051341865240	0,15764,22963,57435,87576	3	ALMS1	NM_015120	7,8,9,10,11	chr2:73653681-73659325|chr2:73747143-73761950	4	6	0	0	2p13.1
chr13:96375495-96377506|circ.10850	+	2	125,75	0,1936	8	DNAJC3	NM_006260	3,4	chr13:96361591-96375495|chr13:96377506-96409897	11	3	9	1	13q32.1
chr2:15693549-15698758|circ.10858	-	4	48,78,37,55	0,635,3357,5154	2	NBAS	NM_015909	5,4,3,2	chr2:15691660-15693549|chr2:15698758-15701311	2	6	0	0	2p24.3
chr4:148778703-148834290|circ.10863	+	9	102,111,105,130,107,95,82,46,66	0,7293,9159,17468,21679,24285,49085,52179,55521	4	ARHGAP10	NM_024605	5,6,7,8,9,10,11,12,13	chr4:148768373-148778703|chr4:148834290-148860975	6	4	1	1	4q31.23
chr4:38091552-38104778|circ.10866	+	3	186162159	0,5997,13067	20	TBC1D1	NM_001253912	15,16,17	chr4:38055959-38091552|chr4:38104778-38117330	37	36	32	45	4p14
chr15:85341099-85343208|circ.10871	+	5	177160288113136	0,446,719,1229,1973	1	ZNF592	NM_014630	6,7,8,9,10	chr15:85334114-85341099|chr15:85343208-85345093	4	2	0	0	15q25.3
chr11:108042925-108047817|circ.10878	-	3	1653,129,97	0,4047,4795	1	NPAT	NM_001321307	13,12,11	chr11:108040770-108042925|chr11:108047817-108055958	2	3	0	2	11q22.3
chr10:19492656-19546700|circ.10882	+	5	153,106,368,413,88	0,580,1170,5540,53956	3	MALRD1	NM_001142308	15,16,17,18,19	chr10:19464257-19492656|chr10:19546700-19568975	0	9	0	0	10p12.31
chr6:74189454-74192343|circ.10886	+	6	1.13191e+17	0,204,943,1265,2308,2717	1	MTO1	NM_001123226	5,6,7,8,9,10	chr6:74183377-74189454|chr6:74192343-74201956	0	0	5	5	6q13
chr4:169630178-169633074|circ.10888	+	2	120343	0,2553	2	PALLD	NM_001166108	9,10	chr4:169612443-169630178|chr4:169633074-169812072	0	0	2	3	4q32.3
chr3:185316199-185331196|circ.10892	+	8	134,67,91,169,104,95,52,64	0,546,2353,7918,10835,13239,14195,14933	11	SENP2	NM_021627	3,4,5,6,7,8,9,10	chr3:185307957-185316199|chr3:185331196-185332351	15	15	3	0	3q27.2
[truncated: 6,247 more rows]
