# Supplementary material for: A Comprehensive RNA Study to Identify circRNA and miRNA Biomarkers for Docetaxel Resistance in Breast Cancer
Source: Front Oncol. 2021 May 14;11:669270. doi: 10.3389/fonc.2021.669270 (PMC8162208; doi:10.3389/fonc.2021.669270)
Supplement: Supplementary file 3 [file Table_2.xlsx]

## Sheet: Sheet1
circID	Gene	Position	sumSRPBM	Specific	MCF7_12_P.SRPBM	MCF7_14_P.SRPBM	MCF7_15_P.SRPBM	MDA_13_P.SRPBM	MDA_14_P.SRPBM	MDA_16_P.SRPBM	MCF7_13_T.SRPBM	MCF7_14_T.SRPBM	MCF7_15_T.SRPBM	MDA_14_T.SRPBM	MDA_15_T.SRPBM	MDA_16_T.SRPBM
circ.44870	TENM3	chr4:183522076-183550042	31.9656	Resistant	0	0	0	0	0	0	0	0	0	8.17577	10.5019	13.2879
circ.26318	ABCB1	chr7:87183076-87196292	22.1196	Resistant	0	0	0	0	0	0	0.766513	2.71587	10.1395	0.681314	0	7.81639
circ.45190	PCLO	chr7:82763565-82764972	19.9251	Resistant	0	0	0	0	0	0	5.36559	8.14761	3.37984	0	2.25041	0.781639
circ.11012	BPTF	chr17:65924470-65928135	18.236	Resistant	0	0	0	0	0	0	5.36559	6.11071	6.75968	0	0	0
circ.7495	TENM3	chr4:183522076-183575046	16.4681	Resistant	0	0	0	0	0	0	0	0	0	4.08789	3.00055	9.37967
circ.25484	KIAA0319L	chr1:35940405-35944813	14.4531	Resistant	0	0	0	0	0	0	2.29954	2.71587	2.70387	2.04394	0	4.68983
circ.44517	NPAS3	chr14:33684387-33684793	14.3583	Resistant	0	0	0	0	0	0	6.89862	5.43174	2.0279	0	0	0
circ.38620	SULT2B1	chr19:49079197-49090694	13.7518	Resistant	0	0	0	0	0	0	7.66513	0.678967	5.40774	0	0	0
circ.41687	COA1	chr7:43679047-43687233	13.6798	Resistant	0	0	0	0	0	0	0	0	0	1.36263	4.50083	7.81639
circ.41716	EFCAB2	chr1:245165422-245180628	13.1617	Resistant	0	0	0	0	0	0	0	0	1.35194	4.08789	2.25041	5.47147
circ.44011	PSMD5	chr9:123593608-123595734	17.6098	Sensitive	4.7185	4.80105	5.41297	0.685126	1.99219	0	0	0	0	0	0	0
circ.5255	EPHA3	chr3:89390065-89391240	12.4439	Sensitive	6.74071	4.80105	0.902161	0	0	0	0	0	0	0	0	0
circ.4935	GRM4	chr6:34100754-34101636	11.5638	Sensitive	3.37036	5.48692	2.70648	0	0	0	0	0	0	0	0	0
circ.9055	NCOA3	chr20:46267751-46276110	10.589	Sensitive	4.04443	0	4.51081	1.37025	0	0.663562	0	0	0	0	0	0
circ.12420	SNX14	chr6:86275049-86284096	10.1681	Sensitive	1.34814	2.74346	5.41297	0	0	0.663562	0	0	0	0	0	0
circ.27798	ARL1	chr12:101790176-101799759	10.1182	Sensitive	4.7185	2.74346	0	0	2.65625	0	0	0	0	0	0	0
circ.22881	EPHA3	chr3:89259009-89259670	9.45899	Sensitive	6.06664	0.685865	2.70648	0	0	0	0	0	0	0	0	0
circ.91	CHD4	chr12:6696549-6697588	9.41567	Sensitive	4.7185	0	2.70648	0	0	1.99068	0	0	0	0	0	0
circ.23699	RTTN	chr18:67788791-67795782	9.40834	Sensitive	3.37036	0.685865	0	1.37025	0.664062	3.31781	0	0	0	0	0	0
circ.35723	LDLRAD4	chr18:13387339-13387761	9.2309	Sensitive	6.74071	0.685865	1.80432	0	0	0	0	0	0	0	0	0
circ.1450	VPS37A	chr8:17125766-17143936	13.0904	Resistant	0	0	0	0	0	0	2.29954	2.71587	2.70387	0.681314	0	4.68983
circ.43892	RBPMS	chr8:30332294-30336893	12.8269	Resistant	0	0	0	0	0	0	5.36559	3.39484	2.70387	1.36263	0	0
circ.7518	VAV2	chr9:136671202-136677338	11.4903	Resistant	0	0	0	0	0	0	2.29954	2.71587	3.37984	0	0.750138	2.34492
circ.22953	TRIO	chr5:14290824-14316852	11.1613	Resistant	0	0	0	0	0	0	0.766513	1.35793	3.37984	3.40657	2.25041	0
circ.43948	PTK2	chr8:141675015-141684503	10.9096	Resistant	0	0	0	0	0	0	1.53303	4.0738	0.675968	0	1.50028	3.12656
circ.2012	DIAPH3	chr13:60544077-60566717	10.7409	Resistant	0	0	0	0	0	0	0	2.0369	1.35194	2.72526	1.50028	3.12656
circ.4633	ASPH	chr8:62546241-62566219	10.648	Resistant	0	0	0	0	0	0	2.29954	2.0369	3.37984	0.681314	2.25041	0
circ.36657	DIP2C	chr10:459852-468973	10.4232	Resistant	0	0	0	0	0	0	2.29954	2.71587	5.40774	0	0	0
circ.17578	TENM3	chr4:183245098-183245405	10.4156	Resistant	0	0	0	0	0	0	0	0	0	2.72526	3.00055	4.68983
circ.34484	BCAS3	chr17:59152280-59161925	10.3749	Resistant	0	0	0	0	0	0	0	5.43174	3.37984	0	0	1.56328
circ.28815	PLCB4	chr20:9317772-9319684	10.2563	Resistant	0	0	0	0	0	0	0.766513	2.0369	0.675968	0.681314	3.75069	2.34492
circ.44938	MAGI1	chr3:65415194-65428524	10.1575	Resistant	0	0	0	0	0	0	0	4.0738	6.08371	0	0	0
circ.19874	CHD2	chr15:93496586-93499879	9.94398	Resistant	0	0	0	0	0	0	0.766513	0.678967	2.70387	2.04394	3.75069	0
circ.24699	AKAP9	chr7:91622198-91632549	9.84073	Resistant	0	0	0	0	0	0	3.06605	3.39484	3.37984	0	0	0
circ.12793	CCDC138	chr2:109463193-109473426	9.79264	Resistant	0	0	0	0	0	0	0.766513	0	4.73178	2.04394	2.25041	0
circ.36032	NAV2	chr11:20101609-20104725	9.73433	Resistant	0	0	0	0	0	0	0	0	0	2.04394	3.00055	4.68983
circ.32956	LARP1B	chr4:129042980-129083472	9.40299	Resistant	0	0	0	0	0	0	3.83257	2.0369	1.35194	0.681314	1.50028	0
circ.29338	POGZ	chr1:151395872-151414681	9.25531	Resistant	0	0	0	0	0	0	3.83257	3.39484	2.0279	0	0	0
circ.37907	PARP12	chr7:139746683-139757834	9.14282	Resistant	0	0	0	0	0	0	0	1.35793	0	0	0.750138	7.03475
circ.18756	GLCCI1	chr7:8062112-8110761	8.96867	Resistant	0	0	0	0	0	0	1.53303	0	7.43565	0	0	0
circ.15266	RUFY3	chr4:71628235-71634378	8.84389	Sensitive	2.02221	4.11519	2.70648	0	0	0	0	0	0	0	0	0
circ.3109	DNAJC1	chr10:22207707-22218070	8.83369	Sensitive	4.7185	4.11519	0	0	0	0	0	0	0	0	0	0
circ.41868	ATP6V0A1	chr17:40652724-40653322	8.79144	Sensitive	2.02221	2.05759	0	2.05538	2.65625	0	0	0	0	0	0	0
circ.235	TRIM37	chr17:57094656-57125180	8.77312	Sensitive	6.06664	0	2.70648	0	0	0	0	0	0	0	0	0
circ.1418	USP3	chr15:63824845-63852169	8.70026	Resistant	0	0	0	0	0	0	2.29954	0	4.05581	0	0	2.34492
circ.23337	SEMA3C	chr7:80390931-80440017	8.57034	Resistant	0	0	0	0	0	0	3.83257	1.35793	3.37984	0	0	0
circ.30395	POGZ	chr1:151395872-151403317	8.56531	Resistant	0	0	0	0	0	0	3.06605	2.71587	1.35194	0.681314	0.750138	0
circ.27138	ADAMTS19	chr5:128844769-128864370	8.38611	Sensitive	1.34814	3.42932	3.60865	0	0	0	0	0	0	0	0	0
circ.10805	FXR1	chr3:180651121-180653019	8.37444	Sensitive	4.04443	2.05759	0.902161	1.37025	0	0	0	0	0	0	0	0
circ.1754	RSL1D1	chr16:11940357-11944275	8.32971	Sensitive	2.02221	1.37173	3.60865	0	0	1.32712	0	0	0	0	0	0
circ.15195	ARHGAP29	chr1:94643167-94649844	8.13373	Resistant	0	0	0	0	0	0	0	0	0	2.72526	1.50028	3.90819
circ.19908	ACP6	chr1:147120047-147131890	8.12661	Resistant	0	0	0	0	0	0	0	3.39484	4.73178	0	0	0
circ.42812	ARHGAP5	chr14:32586345-32621734	8.01757	Sensitive	2.02221	0.685865	0	0	1.32812	3.98137	0	0	0	0	0	0
circ.41815	GPALPP1	chr13:45578439-45602138	8.01327	Resistant	0	0	0	0	0	0	1.53303	0	2.70387	0.681314	0.750138	2.34492
circ.2935	BPTF	chr17:65906992-65919106	7.90813	Sensitive	2.69628	2.74346	1.80432	0	0.664062	0	0	0	0	0	0	0
circ.44939	TRIP12	chr2:230701563-230744844	7.8785	Resistant	0	0	0	0	0	0	0	2.0369	2.0279	0	2.25041	1.56328
circ.43028	SDCCAG8	chr1:243433406-243589860	7.87641	Resistant	0	0	0	0	0	0	0.766513	1.35793	0.675968	2.04394	2.25041	0.781639
circ.13188	ADD1	chr4:2877622-2886393	7.83583	Resistant	0	0	0	0	0	0	0	2.0369	2.70387	0	0.750138	2.34492
circ.38674	NPAS3	chr14:33684387-33836474	7.71628	Resistant	0	0	0	0	0	0	2.29954	2.0369	3.37984	0	0	0
circ.1928	ZMYND8	chr20:45905057-45919018	7.67825	Sensitive	4.7185	2.05759	0.902161	0	0	0	0	0	0	0	0	0
circ.31171	FGFR2	chr10:123274636-123279683	7.62274	Resistant	0	0	0	0	0	0	1.53303	1.35793	4.73178	0	0	0
circ.20071	PAPPA2	chr1:176524542-176526377	7.59588	Resistant	0	0	0	0	0	0	0	0	0	0	5.25096	2.34492
circ.40108	SLC9A7	chrX:46529041-46541970	7.57982	Sensitive	2.69628	0	0.902161	0	0	3.98137	0	0	0	0	0	0
circ.11410	TCF12	chr15:57523349-57526305	7.54888	Resistant	0	0	0	0	0	0	0.766513	2.71587	2.70387	1.36263	0	0
circ.22072	CROT	chr7:86990705-87006766	7.53519	Resistant	0	0	0	0	0	0	0.766513	2.0369	4.73178	0	0	0
circ.7863	INTU	chr4:128590190-128609022	7.53292	Resistant	0	0	0	0	0	0	0.766513	1.35793	0	0	1.50028	3.90819
circ.25330	AFF3	chr2:100623093-100628033	7.49098	Resistant	0	0	0	0	0	0	1.53303	0	0	1.36263	2.25041	2.34492
circ.23161	DIAPH3	chr13:60348322-60385057	7.48204	Resistant	0	0	0	0	0	0	0	0.678967	0.675968	0	3.00055	3.12656
circ.29251	ARHGAP26	chr5:142434003-142437312	7.46264	Resistant	0	0	0	0	0	0	0	6.11071	1.35194	0	0	0
circ.18543	CDK14	chr7:90376995-90419967	7.41557	Resistant	0	0	0	0	0	0	0	0	0.675968	1.36263	2.25041	3.12656
circ.3541	UXS1	chr2:106774513-106782539	7.39476	Sensitive	6.06664	0	0	0	1.32812	0	0	0	0	0	0	0
circ.10229	PRDM5	chr4:121719421-121742500	7.3622	Resistant	0	0	0	0	0	0	0	0	2.70387	0	0.750138	3.90819
circ.30245	HDAC8	chrX:71681853-71684581	7.3367	Resistant	0	0	0	0	0	0	0	1.35793	1.35194	0	1.50028	3.12656
circ.1435	STARD9	chr15:42957450-42961535	7.31477	Resistant	0	0	0	0	0	0	0	0	0	3.40657	0	3.90819
circ.16447	ALMS1	chr2:73799388-73800551	7.29938	Resistant	0	0	0	0	0	0	0	1.35793	1.35194	0.681314	0	3.90819
circ.35538	PITRM1	chr10:3200231-3202522	7.25512	Sensitive	2.02221	2.74346	1.80432	0.685126	0	0	0	0	0	0	0	0
circ.41982	RNF169	chr11:74500670-74521375	7.18802	Sensitive	0.674071	0	1.80432	2.05538	0	2.65425	0	0	0	0	0	0
circ.21398	DIAPH3	chr13:60407240-60453602	7.1384	Resistant	0	0	0	0	0	0	0	0.678967	1.35194	2.04394	1.50028	1.56328
circ.3235	RBM33	chr7:155556505-155559349	6.99241	Resistant	0	0	0	0	0	0	0	0	2.70387	2.72526	0	1.56328
circ.9525	PRR11	chr17:57262414-57275150	6.95277	Resistant	0	0	0	0	0	0	1.53303	2.71587	2.70387	0	0	0
circ.7662	HDAC9	chr7:18767202-18875620	6.94025	Resistant	0	0	0	0	0	0	0	0	0	0	2.25041	4.68983
circ.30163	VASP	chr19:46024579-46026076	6.8026	Resistant	0	0	0	0	0	0	0	0	0	1.36263	0.750138	4.68983
circ.32917	ETFA	chr15:76518189-76588078	6.80023	Sensitive	2.02221	3.42932	0	0.685126	0	0.663562	0	0	0	0	0	0
circ.25429	SPAG9	chr17:49067810-49075978	6.78368	Resistant	0	0	0	0	0	0	0	5.43174	1.35194	0	0	0
circ.39629	SLMAP	chr3:57827025-57835543	6.75398	Sensitive	1.34814	1.37173	2.70648	0	0.664062	0.663562	0	0	0	0	0	0
circ.35994	SH3GLB1	chr1:87181406-87200862	6.71774	Resistant	0	0	0	0	0	0	0	0	2.0279	0	0	4.68983
circ.27878	ANKRD36B	chr2:98124026-98132408	6.71182	Sensitive	0.674071	0	0	2.05538	1.32812	2.65425	0	0	0	0	0	0
circ.32095	ZFR	chr5:32395264-32400308	6.69936	Sensitive	0.674071	0	2.70648	0	1.32812	1.99068	0	0	0	0	0	0
circ.31732	ACBD6	chr1:180366650-180464660	6.58781	Resistant	0	0	0	0	0	0	1.53303	1.35793	1.35194	0	0	2.34492
circ.38375	DOCK1	chr10:128768965-128810638	6.57178	Sensitive	0.674071	3.42932	1.80432	0	0.664062	0	0	0	0	0	0	0
circ.22617	NF1	chr17:29483000-29546136	6.56106	Resistant	0	0	0	0	0	0	0	2.71587	0	0	1.50028	2.34492
circ.43524	MALRD1	chr10:19492656-19569152	6.54844	Resistant	0	0	0	0	0	0	3.83257	2.71587	0	0	0	0
circ.25700	CCDC18	chr1:93677657-93683426	6.5461	Sensitive	0	1.37173	4.51081	0	0	0.663562	0	0	0	0	0	0
circ.17901	TNRC6C	chr17:76027596-76047529	6.54228	Resistant	0	0	0	0	0	0	0.766513	0.678967	1.35194	0.681314	1.50028	1.56328
circ.43926	DENND4A	chr15:66021409-66048810	6.45534	Resistant	0	0	0	0	0	0	1.53303	0	2.0279	1.36263	0.750138	0.781639
circ.26391	KBTBD2	chr7:32914603-32919554	6.42827	Resistant	0	0	0	0	0	0	0.766513	0	3.37984	0	1.50028	0.781639
circ.24659	TSEN2	chr3:12538016-12545283	6.40607	Resistant	0	0	0	0	0	0	0	0	3.37984	0.681314	0	2.34492
circ.33212	RUVBL1	chr3:127816142-127823767	6.40372	Resistant	0	0	0	0	0	0	0	0.678967	3.37984	0	0	2.34492
circ.41214	PDHX	chr11:34952950-35006275	6.39643	Resistant	0	0	0	0	0	0	0	0	1.35194	2.04394	3.00055	0
circ.10882	MALRD1	chr10:19492656-19546700	6.37334	Resistant	0	0	0	0	0	0	2.29954	4.0738	0	0	0	0
circ.34579	CAP2	chr6:17421785-17426921	6.36435	Resistant	0	0	0	0	0	0	2.29954	2.0369	2.0279	0	0	0
circ.36624	PCLO	chr7:82763565-82785708	6.36435	Resistant	0	0	0	0	0	0	2.29954	2.0369	2.0279	0	0	0
circ.23358	RANBP17	chr5:170319390-170323119	6.34369	Sensitive	1.34814	3.42932	0.902161	0	0.664062	0	0	0	0	0	0	0
circ.10574	BAGE2	chr21:11021109-11058323	6.3419	Sensitive	2.69628	2.74346	0.902161	0	0	0	0	0	0	0	0	0
circ.37877	ARID2	chr12:46285562-46287504	6.31599	Sensitive	2.02221	0	3.60865	0.685126	0	0	0	0	0	0	0	0
circ.39423	SEC24A	chr5:134002512-134007576	6.29908	Sensitive	1.34814	2.05759	0.902161	0	0.664062	1.32712	0	0	0	0	0	0
circ.38309	PPP2R5A	chr1:212502476-212522584	6.25977	Resistant	0	0	0	0	0	0	0.766513	1.35793	2.70387	0.681314	0.750138	0
circ.4435	XPO5	chr6:43501643-43519190	6.2547	Sensitive	2.69628	0	0.902161	0	2.65625	0	0	0	0	0	0	0
circ.23622	TCFL5	chr20:61485367-61491660	6.25369	Sensitive	2.69628	0	0.902161	0	1.32812	1.32712	0	0	0	0	0	0
circ.20432	SMYD3	chr1:246021797-246027188	6.20764	Resistant	0	0	0	0	0	0	0.766513	2.71587	0	2.72526	0	0
circ.3696	PLOD2	chr3:145820541-145828235	6.18026	Resistant	0	0	0	0	0	0	0.766513	1.35793	4.05581	0	0	0
circ.15114	FAM120B	chr6:170697374-170704667	6.17288	Resistant	0	0	0	0	0	0	0	3.39484	2.0279	0	0.750138	0
circ.7312	LRP1B	chr2:142012090-142012210	6.09871	Resistant	0	0	0	0	0	0	0	3.39484	2.70387	0	0	0
circ.17978	SRBD1	chr2:45800345-45812913	6.09042	Sensitive	1.34814	1.37173	2.70648	0	0.664062	0	0	0	0	0	0	0
circ.25876	AIMP2	chr7:6054776-6057676	6.08789	Sensitive	2.69628	0	2.70648	0.685126	0	0	0	0	0	0	0	0
circ.7058	ACACA	chr17:35506787-35518964	6.07684	Sensitive	3.37036	0	2.70648	0	0	0	0	0	0	0	0	0
circ.9268	NRXN3	chr14:80163972-80271533	6.07684	Sensitive	3.37036	0	2.70648	0	0	0	0	0	0	0	0	0
circ.42285	TRA2A	chr7:23561325-23562051	6.05998	Sensitive	1.34814	2.05759	0	0	0	2.65425	0	0	0	0	0	0
circ.26254	CDC5L	chr6:44371545-44376369	6.03873	Sensitive	0	1.37173	0	0.685126	0.664062	3.31781	0	0	0	0	0	0
circ.16104	ARHGEF28	chr5:73128162-73148517	5.97506	Sensitive	0	0	0	0	3.98437	1.99068	0	0	0	0	0	0
circ.26975	ASCC3	chr6:101246588-101296583	5.95686	Resistant	0	0	0	0	0	0	1.53303	0.678967	0	0.681314	1.50028	1.56328
circ.23515	ADAMTS6	chr5:64747301-64748745	5.95214	Resistant	0	0	0	0	0	0	0	0	0	2.04394	0	3.90819
circ.31256	ZNF577	chr19:52380534-52384130	5.95214	Resistant	0	0	0	0	0	0	0	0	0	2.04394	0	3.90819
circ.22472	MAPKAP1	chr9:128230250-128246862	5.9361	Resistant	0	0	0	0	0	0	0	0	2.0279	0	0	3.90819
circ.1038	TRIM37	chr17:57165651-57168701	5.90772	Sensitive	0.674071	3.42932	1.80432	0	0	0	0	0	0	0	0	0
circ.39758	DAGLB	chr7:6465618-6474651	5.90585	Resistant	0	0	0	0	0	0	1.53303	0	2.0279	0	0	2.34492
circ.24082	CEP112	chr17:64092368-64179425	5.87844	Resistant	0	0	0	0	0	0	0	0	1.35194	0.681314	1.50028	2.34492
circ.26683	PTPRK	chr6:128385902-128411137	5.87491	Sensitive	0	2.74346	1.80432	0	0	1.32712	0	0	0	0	0	0
circ.19095	SMARCA2	chr9:2028986-2039900	5.87234	Sensitive	2.69628	1.37173	1.80432	0	0	0	0	0	0	0	0	0
circ.41862	ABCC1	chr16:16215831-16219768	5.8598	Sensitive	3.37036	0	1.80432	0.685126	0	0	0	0	0	0	0	0
circ.25538	TSPAN3	chr15:77344726-77348597	5.85119	Resistant	0	0	0	0	0	0	1.53303	0.678967	0.675968	0.681314	1.50028	0.781639
circ.17434	ARPC2	chr2:219103386-219104207	5.809	Sensitive	0	0.685865	1.80432	0	1.32812	1.99068	0	0	0	0	0	0
circ.36980	PTGR1	chr9:114332370-114348445	5.80552	Resistant	0	0	0	0	0	0	1.53303	0	2.0279	0.681314	0	1.56328
circ.21249	CNBD1	chr8:87917308-87951982	5.79463	Resistant	0	0	0	0	0	0	0	0	0	2.04394	3.75069	0
circ.20423	KMT2C	chr7:151935791-151962294	5.77592	Resistant	0	0	0	0	0	0	3.06605	1.35793	1.35194	0	0	0
circ.29623	IFNAR1	chr21:34713304-34721849	5.77292	Resistant	0	0	0	0	0	0	3.06605	0.678967	2.0279	0	0	0
circ.29727	CCAR1	chr10:70506917-70507323	5.7643	Resistant	0	0	0	0	0	0	0.766513	2.71587	0	0	1.50028	0.781639
circ.34837	NPLOC4	chr17:79580343-79596831	5.72776	Resistant	0	0	0	0	0	0	0	0.678967	2.70387	0	0	2.34492
circ.9432	FARP1	chr13:98865473-98865667	5.71642	Resistant	0	0	0	0	0	0	0	2.71587	0	0	3.00055	0
circ.5132	TRAPPC10	chr21:45472160-45483666	5.70963	Resistant	0	0	0	0	0	0	0.766513	0	3.37984	0	0	1.56328
circ.41543	G2E3	chr14:31067688-31071337	5.7046	Resistant	0	0	0	0	0	0	0	1.35793	1.35194	0.681314	0.750138	1.56328
circ.41803	CEP112	chr17:64049853-64092750	5.6945	Resistant	0	0	0	0	0	0	1.53303	0	3.37984	0	0	0.781639
circ.33837	LRBA	chr4:151682934-151738409	5.6945	Resistant	0	0	0	0	0	0	1.53303	0	3.37984	0	0	0.781639
circ.16988	NMD3	chr3:160955900-160968678	5.68838	Resistant	0	0	0	0	0	0	2.29954	2.0369	1.35194	0	0	0
circ.23684	RUNDC3B	chr7:87280137-87339971	5.67938	Resistant	0	0	0	0	0	0	2.29954	0	3.37984	0	0	0
circ.39261	SLC30A6	chr2:32396355-32409407	5.6655	Sensitive	0	1.37173	3.60865	0.685126	0	0	0	0	0	0	0	0
circ.18387	NUP155	chr5:37301538-37303516	5.663	Resistant	0	0	0	0	0	0	1.53303	0	3.37984	0	0.750138	0
circ.4999	NFATC3	chr16:68208276-68225678	5.65604	Sensitive	2.69628	2.05759	0.902161	0	0	0	0	0	0	0	0	0
circ.45067	ARFGAP1	chr20:61916217-61917794	5.64425	Sensitive	3.37036	1.37173	0.902161	0	0	0	0	0	0	0	0	0
circ.15655	LSM14A	chr19:34685382-34687668	5.64412	Resistant	0	0	0	0	0	0	0	2.0369	0	2.04394	0	1.56328
circ.13464	RHOT1	chr17:30498061-30503232	5.62264	Sensitive	0	0.685865	3.60865	0	1.32812	0	0	0	0	0	0	0
circ.17769	CBLB	chr3:105389076-105412432	5.59483	Resistant	0	0	0	0	0	0	1.53303	1.35793	2.70387	0	0	0
circ.1187	EVL	chr14:100551023-100563995	5.58883	Resistant	0	0	0	0	0	0	1.53303	0	4.05581	0	0	0
circ.41448	STXBP4	chr17:53150260-53158544	5.51941	Resistant	0	0	0	0	0	0	0	1.35793	3.37984	0	0	0.781639
circ.35722	FRMD4A	chr10:13701322-13705509	5.49691	Resistant	0	0	0	0	0	0	0	3.39484	1.35194	0	0.750138	0
circ.23066	EMSY	chr11:76169226-76175124	5.48791	Resistant	0	0	0	0	0	0	0	1.35793	3.37984	0	0.750138	0
circ.28040	RBM5	chr3:50145502-50145737	5.45134	Sensitive	0.674071	2.74346	0	1.37025	0	0.663562	0	0	0	0	0	0
circ.11226	SPATS2	chr12:49890615-49893988	5.44994	Sensitive	0	2.74346	2.70648	0	0	0	0	0	0	0	0	0
circ.32891	ARCN1	chr11:118451960-118464413	5.43974	Sensitive	2.69628	2.74346	0	0	0	0	0	0	0	0	0	0
circ.7560	DHTKD1	chr10:12136071-12162266	5.42814	Sensitive	0	2.05759	2.70648	0	0.664062	0	0	0	0	0	0	0
circ.31663	KCNH1	chr1:211192205-211192598	5.42636	Sensitive	1.34814	1.37173	2.70648	0	0	0	0	0	0	0	0	0
circ.35764	GSAP	chr7:77016676-77035422	5.42444	Resistant	0	0	0	0	0	0	0	1.35793	2.70387	1.36263	0	0
circ.42926	CEP350	chr1:179955303-179972422	5.42274	Resistant	0	0	0	0	0	0	0	3.39484	2.0279	0	0	0
circ.37239	RUNDC3B	chr7:87369106-87370895	5.42274	Resistant	0	0	0	0	0	0	0	3.39484	2.0279	0	0	0
circ.1194	PIGK	chr1:77620133-77676174	5.41794	Sensitive	2.69628	2.05759	0	0	0.664062	0	0	0	0	0	0	0
circ.10699	LRPPRC	chr2:44139570-44162017	5.41674	Resistant	0	0	0	0	0	0	0	2.0369	3.37984	0	0	0
circ.7414	TCF25	chr16:89961445-89970613	5.41616	Sensitive	4.04443	1.37173	0	0	0	0	0	0	0	0	0	0
circ.9063	SDHA	chr5:251106-251583	5.41374	Resistant	0	0	0	0	0	0	0	1.35793	4.05581	0	0	0
circ.21948	TUBD1	chr17:57951899-57963591	5.41374	Resistant	0	0	0	0	0	0	0	1.35793	4.05581	0	0	0
circ.15437	GDAP2	chr1:118439454-118463047	5.40534	Sensitive	0	1.37173	2.70648	0	0	1.32712	0	0	0	0	0	0
circ.7084	ABL2	chr1:179081443-179091002	5.2713	Resistant	0	0	0	0	0	0	0	0	0.675968	0	2.25041	2.34492
circ.2992	PRELID2	chr5:145144493-145205763	5.26013	Resistant	0	0	0	0	0	0	0	0	1.35194	0	0	3.90819
circ.26488	AHI1	chr6:135621637-135644462	5.21775	Resistant	0	0	0	0	0	0	2.29954	0.678967	0.675968	0	0	1.56328
circ.7681	GEN1	chr2:17942662-17950078	5.19827	Sensitive	2.02221	1.37173	1.80432	0	0	0	0	0	0	0	0	0
circ.23275	NCOA1	chr2:24866834-24905997	5.19827	Sensitive	2.02221	1.37173	1.80432	0	0	0	0	0	0	0	0	0
circ.32678	ZCCHC4	chr4:25315667-25317022	5.18857	Sensitive	0	0.685865	1.80432	1.37025	1.32812	0	0	0	0	0	0	0
circ.18020	AP4E1	chr15:51240216-51260574	5.17468	Sensitive	3.37036	0	1.80432	0	0	0	0	0	0	0	0	0
circ.32746	PPP3CA	chr4:101982243-102004420	5.17468	Sensitive	3.37036	0	1.80432	0	0	0	0	0	0	0	0	0
circ.32494	PIGB	chr15:55621921-55626205	5.17412	Resistant	0	0	0	0	0	0	3.06605	1.35793	0	0	0.750138	0
circ.41343	DOCK5	chr8:25101189-25136181	5.1705	Resistant	0	0	0	0	0	0	0	0	0	2.04394	0	3.12656
circ.19266	PHF14	chr7:11053373-11101712	5.16346	Resistant	0	0	0	0	0	0	0	2.0369	0	0	0	3.12656
circ.2941	METTL16	chr17:2367501-2381179	5.15068	Resistant	0	0	0	0	0	0	0.766513	1.35793	0	0.681314	0	2.34492
circ.8816	STK33	chr11:8474368-8486369	5.139	Resistant	0	0	0	0	0	0	0	0	0	2.04394	0.750138	2.34492
circ.36325	ZMYND11	chr10:225933-255988	5.13321	Resistant	0	0	0	0	0	0	1.53303	2.0369	0	0	0	1.56328
circ.21414	OPHN1	chrX:67412760-67421552	5.13255	Resistant	0	0	0	0	0	0	1.53303	0.678967	0.675968	0.681314	0	1.56328
circ.4810	RNFT2	chr12:117178149-117178899	5.11508	Resistant	0	0	0	0	0	0	2.29954	1.35793	0.675968	0	0	0.781639
circ.1862	CDH18	chr5:19838867-19839351	5.09396	Resistant	0	0	0	0	0	0	3.06605	0	2.0279	0	0	0
circ.29125	ADAMTS6	chr5:64556426-64587297	5.07017	Resistant	0	0	0	0	0	0	0	0	0	2.72526	0	2.34492
circ.40679	CENPJ	chr13:25478063-25487229	5.06595	Resistant	0	0	0	0	0	0	0	1.35793	0.675968	0	2.25041	0.781639
circ.8346	ASH1L	chr1:155447676-155452240	5.06548	Resistant	0	0	0	0	0	0	0	1.35793	0	1.36263	0	2.34492
circ.21921	GSK3B	chr3:119624601-119635021	5.06313	Resistant	0	0	0	0	0	0	0	2.0369	0	0.681314	0	2.34492
circ.25583	TIAL1	chr10:121336122-121347760	5.05779	Resistant	0	0	0	0	0	0	0	2.0369	0.675968	0	0	2.34492
circ.20206	DZIP3	chr3:108324181-108335504	5.03053	Resistant	0	0	0	0	0	0	1.53303	2.71587	0	0	0	0.781639
circ.23952	RERE	chr1:8616533-8674745	5.01776	Resistant	0	0	0	0	0	0	2.29954	2.0369	0	0.681314	0	0
circ.731	TADA2A	chr17:35800605-35804870	5.00816	Resistant	0	0	0	0	0	0	0.766513	1.35793	1.35194	0	0.750138	0.781639
circ.789	SGTA	chr19:2762503-2769089	4.98197	Sensitive	2.02221	2.05759	0.902161	0	0	0	0	0	0	0	0	0
circ.33724	SYNJ1	chr21:34022493-34025676	4.98197	Sensitive	2.02221	2.05759	0.902161	0	0	0	0	0	0	0	0	0
circ.38972	WARS	chr14:100826890-100828258	4.98038	Sensitive	0	1.37173	3.60865	0	0	0	0	0	0	0	0	0
circ.41021	ANKRD28	chr3:15776916-15793327	4.97018	Sensitive	2.69628	1.37173	0.902161	0	0	0	0	0	0	0	0	0
circ.2652	IPO7	chr11:9462001-9463744	4.96498	Resistant	0	0	0	0	0	0	0	0	1.35194	1.36263	2.25041	0
circ.41727	SLC38A9	chr5:54941616-54960691	4.95679	Sensitive	1.34814	0	3.60865	0	0	0	0	0	0	0	0	0
circ.5399	KIF18A	chr11:28098553-28113060	4.93577	Sensitive	0	0	3.60865	0	0	1.32712	0	0	0	0	0	0
circ.507	FAM179B	chr14:45478115-45523752	4.93399	Resistant	0	0	0	0	0	0	0.766513	1.35793	2.0279	0	0	0.781639
circ.19372	DCLRE1B	chr1:114450630-114450813	4.92956	Resistant	0	0	0	0	0	0	1.53303	1.35793	0.675968	1.36263	0	0
circ.18031	ANK3	chr10:61994445-62039397	4.92786	Resistant	0	0	0	0	0	0	1.53303	3.39484	0	0	0	0
circ.12182	BAGE2	chr21:11029597-11049621	4.91886	Resistant	0	0	0	0	0	0	1.53303	1.35793	2.0279	0	0	0
circ.27704	GNL2	chr1:38047823-38053096	4.91821	Resistant	0	0	0	0	0	0	1.53303	0	2.70387	0.681314	0	0
circ.41926	PRR14L	chr22:32108068-32134897	4.91287	Resistant	0	0	0	0	0	0	1.53303	0	3.37984	0	0	0
circ.39375	SEMA3C	chr7:80390931-80418844	4.91287	Resistant	0	0	0	0	0	0	1.53303	0	3.37984	0	0	0
circ.36634	NEK4	chr3:52777367-52786352	4.90655	Sensitive	1.34814	0	0.902161	0	2.65625	0	0	0	0	0	0	0
circ.21637	ABI1	chr10:27054146-27059274	4.90249	Resistant	0	0	0	0	0	0	0.766513	1.35793	2.0279	0	0.750138	0
circ.24270	GSK3B	chr3:119624601-119666198	4.84645	Resistant	0	0	0	0	0	0	0	2.0369	2.0279	0	0	0.781639
circ.13752	NDFIP1	chr5:141511372-141520194	4.84345	Resistant	0	0	0	0	0	0	0	1.35793	2.70387	0	0	0.781639
circ.18212	ZCCHC2	chr18:60223435-60232329	4.84345	Resistant	0	0	0	0	0	0	0	1.35793	2.70387	0	0	0.781639
circ.20784	FAM214A	chr15:52885774-52893362	4.83132	Resistant	0	0	0	0	0	0	0.766513	2.0369	2.0279	0	0	0
circ.21608	KIAA1324L	chr7:86567441-86577238	4.83132	Resistant	0	0	0	0	0	0	0.766513	2.0369	2.0279	0	0	0
circ.34864	RCAN3	chr1:24857707-24859744	4.82864	Resistant	0	0	0	0	0	0	0	2.71587	0	1.36263	0.750138	0
circ.6327	SNX1	chr15:64410315-64415745	4.81494	Resistant	0	0	0	0	0	0	0	2.0369	2.0279	0	0.750138	0
circ.26316	ANP32B	chr9:100756912-100760960	4.77704	Sensitive	0	2.05759	0	2.05538	0.664062	0	0	0	0	0	0	0
circ.19673	CDK19	chr6:110988636-111067404	4.76408	Sensitive	0	2.05759	2.70648	0	0	0	0	0	0	0	0	0
circ.25015	SLC7A2	chr8:17400826-17409495	4.76408	Sensitive	0	2.05759	2.70648	0	0	0	0	0	0	0	0	0
circ.37931	SIRT1	chr10:69647174-69651312	4.75419	Sensitive	1.34814	1.37173	0	1.37025	0.664062	0	0	0	0	0	0	0
circ.41454	GFPT1	chr2:69555402-69573131	4.75388	Sensitive	2.69628	2.05759	0	0	0	0	0	0	0	0	0	0
circ.35731	ZMYM1	chr1:35569895-35576048	4.75388	Sensitive	2.69628	2.05759	0	0	0	0	0	0	0	0	0	0
circ.36257	CHD9	chr16:53288349-53302038	4.74465	Sensitive	0.674071	2.74346	0	0	0	1.32712	0	0	0	0	0	0
circ.26579	PHACTR2	chr6:144086397-144128270	4.74387	Sensitive	2.02221	2.05759	0	0	0.664062	0	0	0	0	0	0	0
circ.25030	MARS	chr12:57891939-57892406	4.74377	Resistant	0	0	0	0	0	0	0	2.71587	2.0279	0	0	0
circ.40582	ZMYND8	chr20:45905057-45976670	4.74208	Sensitive	3.37036	1.37173	0	0	0	0	0	0	0	0	0	0
circ.21658	EFR3B	chr2:25314193-25326656	4.74077	Resistant	0	0	0	0	0	0	0	2.0369	2.70387	0	0	0
circ.1610	EPRS	chr1:220154719-220180680	4.74049	Sensitive	1.34814	0.685865	2.70648	0	0	0	0	0	0	0	0	0
circ.36167	DSCAM	chr21:41496121-41516658	4.73777	Resistant	0	0	0	0	0	0	0	1.35793	3.37984	0	0	0
circ.29741	PGR	chr11:100933177-100962607	4.73777	Resistant	0	0	0	0	0	0	0	1.35793	3.37984	0	0	0
circ.31902	SEMA3C	chr7:80387646-80440017	4.73777	Resistant	0	0	0	0	0	0	0	1.35793	3.37984	0	0	0
circ.38822	PARD3B	chr2:206305093-206305396	4.73565	Sensitive	0	2.74346	0	0	1.99219	0	0	0	0	0	0	0
circ.24789	ASAP1	chr8:131092147-131104389	4.73064	Sensitive	1.34814	0	0	2.05538	0	1.32712	0	0	0	0	0	0
circ.21726	SLCO4A1	chr20:61287710-61300430	4.7287	Sensitive	2.02221	0	2.70648	0	0	0	0	0	0	0	0	0
circ.32759	BRIX1	chr5:34918468-34923339	4.72107	Sensitive	2.02221	1.37173	0	0	0	1.32712	0	0	0	0	0	0
circ.33594	CDC27	chr17:45247282-45249430	4.7121	Sensitive	0	1.37173	0	0.685126	1.32812	1.32712	0	0	0	0	0	0
circ.33692	TMEM106B	chr7:12263851-12269445	4.71137	Sensitive	0	0.685865	0	1.37025	1.32812	1.32712	0	0	0	0	0	0
circ.12784	DCBLD2	chr3:98568304-98568442	4.70963	Sensitive	0	0	0	2.05538	0	2.65425	0	0	0	0	0	0
circ.11671	UTP20	chr12:101727078-101728282	4.70954	Sensitive	2.69628	0	0	0.685126	1.32812	0	0	0	0	0	0	0
circ.7234	STK10	chr5:171482591-171484477	4.68926	Sensitive	1.34814	0.685865	0	0	1.32812	1.32712	0	0	0	0	0	0
circ.11742	MTMR3	chr22:30366964-30394846	4.68747	Sensitive	2.69628	0	0	0	0.664062	1.32712	0	0	0	0	0	0
circ.35015	SAMD4A	chr14:55168779-55204005	4.62683	Resistant	0	0	0	0	0	0	0	0	0	0	1.50028	3.12656
circ.20318	WDR27	chr6:170033042-170052104	4.59533	Resistant	0	0	0	0	0	0	0	0	0	0	2.25041	2.34492
circ.23972	NF1	chr17:29585361-29592357	4.5802	Resistant	0	0	0	0	0	0	0.766513	0	0	0	2.25041	1.56328
circ.24024	SUN3	chr7:48033911-48035743	4.56383	Resistant	0	0	0	0	0	0	0	0	0	0	3.00055	1.56328
circ.16635	KCMF1	chr2:85270686-85273401	4.54995	Resistant	0	0	0	0	0	0	2.29954	0	0	0	2.25041	0
circ.23808	MARVELD2	chr5:68715197-68716358	4.54778	Sensitive	0	2.74346	1.80432	0	0	0	0	0	0	0	0	0
circ.34299	MCCC2	chr5:70888752-70892191	4.54778	Sensitive	0	2.74346	1.80432	0	0	0	0	0	0	0	0	0
circ.7290	BCL11B	chr14:99697681-99724176	4.53599	Sensitive	0.674071	2.05759	1.80432	0	0	0	0	0	0	0	0	0
circ.30328	PTK2	chr8:141712668-141716304	4.52548	Sensitive	0	2.05759	1.80432	0	0	0.663562	0	0	0	0	0	0
circ.40110	BRIP1	chr17:59793311-59926617	4.52419	Sensitive	1.34814	1.37173	1.80432	0	0	0	0	0	0	0	0	0
circ.35259	ADGRA3	chr4:22403053-22404422	4.52116	Resistant	0	0	0	0	0	0	0	0	0.675968	0	1.50028	2.34492
circ.21979	TTC39C	chr18:21644103-21710381	4.52116	Resistant	0	0	0	0	0	0	0	0	0.675968	0	1.50028	2.34492
circ.28690	PPP1CB	chr2:28999716-29006844	4.5124	Sensitive	2.02221	0.685865	1.80432	0	0	0	0	0	0	0	0	0
circ.28019	FTO	chr16:53907697-53913899	4.51166	Sensitive	2.02221	0	1.80432	0.685126	0	0	0	0	0	0	0	0
circ.7634	TTC23	chr15:99758792-99781764	4.51166	Sensitive	2.02221	0	1.80432	0.685126	0	0	0	0	0	0	0	0
circ.4566	CFAP44	chr3:113045291-113063559	4.50061	Sensitive	2.69628	0	1.80432	0	0	0	0	0	0	0	0	0
circ.17189	PIK3R3	chr1:46531725-46546422	4.50061	Sensitive	2.69628	0	1.80432	0	0	0	0	0	0	0	0	0
circ.6274	PLCXD3	chr5:41381927-41382636	4.50061	Sensitive	2.69628	0	1.80432	0	0	0	0	0	0	0	0	0
circ.9079	PPP3CA	chr4:101982243-102015072	4.50061	Sensitive	2.69628	0	1.80432	0	0	0	0	0	0	0	0	0
circ.33567	SCAF8	chr6:155095122-155124757	4.50061	Sensitive	2.69628	0	1.80432	0	0	0	0	0	0	0	0	0
circ.39339	SOGA1	chr20:35431258-35434360	4.49266	Resistant	0	0	0	0	0	0	0	0.678967	0	0	2.25041	1.56328
circ.38635	RC3H2	chr9:125659557-125659855	4.48966	Resistant	0	0	0	0	0	0	0	0	0.675968	0	2.25041	1.56328
circ.24253	DLG1	chr3:196846280-196876667	4.48918	Resistant	0	0	0	0	0	0	0	0	0	1.36263	0	3.12656
circ.21802	PPP1R13B	chr14:104212709-104263855	4.46936	Resistant	0	0	0	0	0	0	0.766513	1.35793	0	0	0	2.34492
circ.3395	ZNF410	chr14:74358729-74364965	4.46936	Resistant	0	0	0	0	0	0	0.766513	1.35793	0	0	0	2.34492
circ.30586	SNAP23	chr15:42807434-42807552	4.45957	Sensitive	0	0	1.80432	0	1.32812	1.32712	0	0	0	0	0	0
circ.369	ADAMTS12	chr5:33637681-33662145	4.45768	Resistant	0	0	0	0	0	0	0	0	0	1.36263	0.750138	2.34492
circ.45209	SETD2	chr3:47098310-47098980	4.45299	Resistant	0	0	0	0	0	0	0	1.35793	0	0	0.750138	2.34492
circ.25085	BRIP1	chr17:59793311-59821952	4.43311	Resistant	0	0	0	0	0	0	2.29954	0	1.35194	0	0	0.781639
circ.20280	UAP1	chr1:162535801-162536138	4.42618	Resistant	0	0	0	0	0	0	0	0	0	1.36263	1.50028	1.56328
circ.7131	NARS2	chr11:78270584-78282489	4.41549	Resistant	0	0	0	0	0	0	0	0	1.35194	0	1.50028	1.56328
circ.10639	KIF11	chr10:94396940-94410274	4.40161	Resistant	0	0	0	0	0	0	2.29954	0	1.35194	0	0.750138	0
circ.23741	PARD3B	chr2:206036934-206058044	4.40161	Resistant	0	0	0	0	0	0	2.29954	0	1.35194	0	0.750138	0
circ.26708	TIAL1	chr10:121336122-121339522	4.38886	Resistant	0	0	0	0	0	0	0	0	0	2.04394	0	2.34492
circ.17967	PANK2	chr20:3891223-3899443	4.37956	Resistant	0	0	0	0	0	0	0.766513	0	0	1.36263	2.25041	0
circ.38278	PDE8A	chr15:85657103-85661070	4.37817	Resistant	0	0	0	0	0	0	0	0	1.35194	0.681314	0	2.34492
circ.33661	NBAS	chr2:15555669-15618413	4.37486	Resistant	0	0	0	0	0	0	0.766513	1.35793	0	0	2.25041	0
circ.44313	CDK5RAP2	chr9:123215733-123220900	4.37282	Resistant	0	0	0	0	0	0	0	0	2.0279	0	0	2.34492
circ.38788	CSPP1	chr8:68015271-68044315	4.37282	Resistant	0	0	0	0	0	0	0	0	2.0279	0	0	2.34492
circ.3409	CTC1	chr17:8141348-8141947	4.36904	Resistant	0	0	0	0	0	0	0.766513	1.35793	0	0.681314	0	1.56328
circ.24301	ABCB9	chr12:123444181-123444869	4.36669	Resistant	0	0	0	0	0	0	0.766513	2.0369	0	0	0	1.56328
circ.15499	VPS41	chr7:38829400-38836464	4.36669	Resistant	0	0	0	0	0	0	0.766513	2.0369	0	0	0	1.56328
circ.21455	PDLIM5	chr4:95561426-95578698	4.36318	Resistant	0	0	0	0	0	0	0	0	0	1.36263	3.00055	0
circ.22620	PANK2	chr20:3893104-3899443	4.34667	Resistant	0	0	0	0	0	0	0	0	1.35194	0.681314	0.750138	1.56328
circ.31995	PTPN2	chr18:12825808-12836890	4.33644	Resistant	0	0	0	0	0	0	2.29954	2.0369	0	0	0	0
circ.14866	ELOVL5	chr6:53156573-53160505	4.32927	Sensitive	0	1.37173	0.902161	2.05538	0	0	0	0	0	0	0	0
circ.8016	FAM98B	chr15:38757469-38766499	4.32586	Resistant	0	0	0	0	0	0	0	0	0	2.04394	1.50028	0.781639
circ.39404	KLHL28	chr14:45414232-45415131	4.31516	Resistant	0	0	0	0	0	0	0	0	1.35194	0.681314	1.50028	0.781639
circ.15244	GRM4	chr6:34059659-34101636	4.3079	Sensitive	1.34814	2.05759	0.902161	0	0	0	0	0	0	0	0	0
circ.15624	RINT1	chr7:105204179-105206095	4.3079	Sensitive	1.34814	2.05759	0.902161	0	0	0	0	0	0	0	0	0
circ.13130	VPS13B	chr8:100513914-100533238	4.30069	Resistant	0	0	0	0	0	0	0.766513	1.35793	0.675968	0	1.50028	0
circ.42357	SUSD4	chr1:223437971-223442017	4.2961	Sensitive	2.02221	1.37173	0.902161	0	0	0	0	0	0	0	0	0
circ.1410	DPY19L1P1	chr7:32695598-32718742	4.29463	Sensitive	2.02221	0	0.902161	1.37025	0	0	0	0	0	0	0	0
circ.38380	DENND4A	chr15:66007815-66048810	4.28966	Resistant	0	0	0	0	0	0	0	1.35793	0	0.681314	2.25041	0
circ.17380	BCAR3	chr1:94047857-94049678	4.28854	Resistant	0	0	0	0	0	0	0	0	0	2.72526	0	1.56328
circ.7590	NPEPPS	chr17:45695715-45697150	4.28854	Resistant	0	0	0	0	0	0	0	0	0	2.72526	0	1.56328
circ.14302	BICD1	chr12:32480394-32490640	4.2755	Resistant	0	0	0	0	0	0	0	0.678967	1.35194	0.681314	0	1.56328
circ.38454	DYNC2H1	chr11:103086449-103093815	4.2725	Resistant	0	0	0	0	0	0	0	0	2.0279	0.681314	0	1.56328
circ.7424	WRNIP1	chr6:2779496-2784637	4.27015	Resistant	0	0	0	0	0	0	0	0.678967	2.0279	0	0	1.56328
circ.3189	DENND1B	chr1:197611840-197643299	4.26715	Resistant	0	0	0	0	0	0	0	0	2.70387	0	0	1.56328
circ.4706	FRAS1	chr4:79158663-79176529	4.26715	Resistant	0	0	0	0	0	0	0	0	2.70387	0	0	1.56328
circ.394	MKLN1	chr7:131147975-131163436	4.26715	Resistant	0	0	0	0	0	0	0	0	2.70387	0	0	1.56328
circ.32497	SNX13	chr7:17873674-17915413	4.26715	Resistant	0	0	0	0	0	0	0	0	2.70387	0	0	1.56328
circ.43473	WDR44	chrX:117521302-117544922	4.26608	Sensitive	0	1.37173	0.902161	0	1.99219	0	0	0	0	0	0	0
circ.17765	LIG1	chr19:48653019-48653467	4.2636	Sensitive	0	0	0.902161	1.37025	0.664062	1.32712	0	0	0	0	0	0
circ.10004	LIN54	chr4:83867410-83900159	4.26255	Sensitive	1.34814	0	0.902161	0.685126	0	1.32712	0	0	0	0	0	0
circ.4609	UBN2	chr7:138943233-138951149	4.2489	Resistant	0	0	0	0	0	0	1.53303	2.71587	0	0	0	0
circ.16047	VWA8	chr13:42385360-42442613	4.2489	Resistant	0	0	0	0	0	0	1.53303	2.71587	0	0	0	0
circ.5714	FANCA	chr16:89838085-89842223	4.2459	Resistant	0	0	0	0	0	0	1.53303	2.0369	0.675968	0	0	0
circ.11991	OMA1	chr1:58992932-59000003	4.2429	Resistant	0	0	0	0	0	0	1.53303	1.35793	1.35194	0	0	0
circ.6912	PDLIM5	chr4:95494501-95497185	4.2399	Resistant	0	0	0	0	0	0	1.53303	0.678967	2.0279	0	0	0
circ.28624	LOC100499484-C9ORF174	chr9:100109595-100112837	4.20949	Resistant	0	0	0	0	0	0	0	0	2.0279	0.681314	1.50028	0
circ.44514	ABCB1	chr7:87183076-87190703	4.15235	Resistant	0	0	0	0	0	0	0.766513	1.35793	2.0279	0	0	0
circ.42434	KIAA1324L	chr7:86554843-86574362	4.15235	Resistant	0	0	0	0	0	0	0.766513	1.35793	2.0279	0	0	0
circ.17342	PHF14	chr7:11091238-11151094	4.15235	Resistant	0	0	0	0	0	0	0.766513	1.35793	2.0279	0	0	0
circ.20973	TJP1	chr15:30058468-30092905	4.14367	Resistant	0	0	0	0	0	0	0	0.678967	1.35194	1.36263	0.750138	0
circ.3292	ANKH	chr5:14741935-14758707	4.13598	Resistant	0	0	0	0	0	0	0	1.35793	2.0279	0	0.750138	0
circ.30222	RICTOR	chr5:38967262-38968132	4.09141	Sensitive	0	2.05759	0	1.37025	0	0.663562	0	0	0	0	0	0
circ.31481	TAF1	chrX:70641158-70644088	4.09086	Sensitive	1.34814	2.05759	0	0.685126	0	0	0	0	0	0	0	0
circ.33973	ATRX	chrX:76907603-76920267	4.08865	Sensitive	1.34814	0	0	2.74051	0	0	0	0	0	0	0	0
circ.18452	RALGPS1	chr9:129724503-129740024	4.07981	Sensitive	2.02221	2.05759	0	0	0	0	0	0	0	0	0	0
circ.35489	SPAST	chr2:32339706-32341281	4.07981	Sensitive	2.02221	2.05759	0	0	0	0	0	0	0	0	0	0
circ.6573	ZKSCAN1	chr7:99621041-99627998	4.07981	Sensitive	2.02221	2.05759	0	0	0	0	0	0	0	0	0	0
circ.11026	PITPNM2	chr12:123497159-123498589	4.07833	Sensitive	2.02221	0.685865	0	1.37025	0	0	0	0	0	0	0	0
circ.6537	SCUBE2	chr11:9048910-9052472	4.07821	Sensitive	0	1.37173	2.70648	0	0	0	0	0	0	0	0	0
circ.24939	PUM2	chr2:20453582-20455931	4.07158	Sensitive	0	2.74346	0	0	1.32812	0	0	0	0	0	0	0
circ.12535	CARS2	chr13:111315797-111335481	4.07015	Resistant	0	0	0	0	0	0	0	2.0369	1.35194	0.681314	0	0
circ.31309	RBCK1	chr20:398169-398574	4.0693	Sensitive	1.34814	2.05759	0	0	0	0.663562	0	0	0	0	0	0
circ.4191	AGAP1	chr2:236626200-236659132	4.06801	Sensitive	2.69628	1.37173	0	0	0	0	0	0	0	0	0	0
circ.6612	CLEC16A	chr16:11096930-11118778	4.06801	Sensitive	2.69628	1.37173	0	0	0	0	0	0	0	0	0	0
circ.13818	FOCAD	chr9:20819794-20874806	4.06801	Sensitive	2.69628	1.37173	0	0	0	0	0	0	0	0	0	0
circ.20259	KITLG	chr12:88909310-88912644	4.06801	Sensitive	2.69628	1.37173	0	0	0	0	0	0	0	0	0	0
circ.19901	PHKB	chr16:47531309-47537001	4.06801	Sensitive	2.69628	1.37173	0	0	0	0	0	0	0	0	0	0
circ.27316	RPN2	chr20:35835675-35838568	4.06801	Sensitive	2.69628	1.37173	0	0	0	0	0	0	0	0	0	0
circ.16088	USP32	chr17:58313498-58422969	4.06801	Sensitive	2.69628	1.37173	0	0	0	0	0	0	0	0	0	0
circ.21115	SOBP	chr6:107824860-107854814	4.06781	Resistant	0	0	0	0	0	0	0	2.71587	1.35194	0	0	0
circ.29092	STAG1	chr3:136136726-136221621	4.06708	Sensitive	1.34814	0	0	2.05538	0	0.663562	0	0	0	0	0	0
circ.29643	TANC1	chr2:159992704-160020057	4.06481	Resistant	0	0	0	0	0	0	0	2.0369	2.0279	0	0	0
circ.34757	MAP2K5	chr15:67923225-67956983	4.06181	Resistant	0	0	0	0	0	0	0	1.35793	2.70387	0	0	0
circ.4385	SCAMP1	chr5:77684660-77755185	4.06181	Resistant	0	0	0	0	0	0	0	1.35793	2.70387	0	0	0
circ.1542	ZC3HAV1	chr7:138738196-138740041	4.06181	Resistant	0	0	0	0	0	0	0	1.35793	2.70387	0	0	0
circ.27332	HSD17B4	chr5:118809602-118814716	4.05801	Sensitive	2.02221	1.37173	0	0	0.664062	0	0	0	0	0	0	0
circ.38383	ARFGEF1	chr8:68163533-68172161	4.05463	Sensitive	1.34814	0	2.70648	0	0	0	0	0	0	0	0	0
circ.33527	MYO6	chr6:76527217-76542664	4.05463	Sensitive	1.34814	0	2.70648	0	0	0	0	0	0	0	0	0
circ.23691	CPSF3	chr2:9588326-9599747	4.04699	Sensitive	1.34814	1.37173	0	0	0	1.32712	0	0	0	0	0	0
circ.22698	NAV3	chr12:78360008-78452895	4.04606	Sensitive	0	0	0	2.05538	0	1.99068	0	0	0	0	0	0
circ.21881	SEC31A	chr4:83745707-83748785	4.03649	Sensitive	0.674071	1.37173	0	0	0	1.99068	0	0	0	0	0	0
circ.42355	ARHGEF12	chr11:120276826-120302620	4.03461	Sensitive	0	0	2.70648	0	1.32812	0	0	0	0	0	0	0
circ.3392	TUBGCP4	chr15:43687304-43694048	4.03446	Sensitive	2.02221	0	0	0.685126	0	1.32712	0	0	0	0	0	0
circ.7584	SLC16A10	chr6:111493897-111498868	4.02619	Sensitive	1.34814	0.685865	0	0	1.99219	0	0	0	0	0	0	0
circ.25260	TRIP11	chr14:92469762-92474196	4.02598	Sensitive	0	1.37173	0	0	0	2.65425	0	0	0	0	0	0
circ.37888	GBF1	chr10:104117795-104119192	4.02569	Sensitive	1.34814	0.685865	0	0	1.32812	0.663562	0	0	0	0	0	0
circ.33208	GPSM2	chr1:109427896-109472597	4.02469	Sensitive	1.34814	0.685865	0	0	0	1.99068	0	0	0	0	0	0
circ.2945	PARPBP	chr12:102542007-102559661	4.02469	Sensitive	1.34814	0.685865	0	0	0	1.99068	0	0	0	0	0	0
circ.25752	MLLT4	chr6:168265230-168281197	4.0134	Sensitive	2.02221	0	0	0	0.664062	1.32712	0	0	0	0	0	0
circ.39537	SWAP70	chr11:9735012-9754257	4.00239	Sensitive	1.34814	0	0	0	0	2.65425	0	0	0	0	0	0
circ.29869	JARID2	chr6:15374347-15410596	3.99288	Sensitive	0.674071	0	0	0	1.32812	1.99068	0	0	0	0	0	0
circ.6726	CLIP2	chr7:73770739-73771807	3.98287	Sensitive	0	0	0	0	1.99219	1.99068	0	0	0	0	0	0
circ.27227	ABCA1	chr9:107645319-107651476	3.98237	Sensitive	0	0	0	0	1.32812	2.65425	0	0	0	0	0	0
circ.15128	CDC73	chr1:193172924-193181607	3.85012	Sensitive	0.674071	1.37173	1.80432	0	0	0	0	0	0	0	0	0
circ.33044	CEP170	chr1:243362361-243388623	3.84519	Resistant	0	0	0	0	0	0	0	0	0	0	1.50028	2.34492
circ.33300	CROCCP3	chr1:16802319-16817421	3.82654	Sensitive	2.02221	0	1.80432	0	0	0	0	0	0	0	0	0
circ.35660	ICA1	chr7:8257934-8275570	3.82654	Sensitive	2.02221	0	1.80432	0	0	0	0	0	0	0	0	0
circ.27742	MALRD1	chr10:19616491-19620511	3.82654	Sensitive	2.02221	0	1.80432	0	0	0	0	0	0	0	0	0
circ.19374	POLA1	chrX:24717541-24722586	3.82654	Sensitive	2.02221	0	1.80432	0	0	0	0	0	0	0	0	0
circ.14603	SEC11A	chr15:85223943-85231005	3.82654	Sensitive	2.02221	0	1.80432	0	0	0	0	0	0	0	0	0
circ.7566	SKIL	chr3:170077486-170099129	3.82654	Sensitive	2.02221	0	1.80432	0	0	0	0	0	0	0	0	0
circ.9939	SYTL2	chr11:85468667-85469157	3.82654	Sensitive	2.02221	0	1.80432	0	0	0	0	0	0	0	0	0
circ.11054	AGPS	chr2:178284996-178310354	3.81369	Resistant	0	0	0	0	0	0	0	0	0	0	2.25041	1.56328
circ.35897	PBX4	chr19:19675741-19681642	3.81369	Resistant	0	0	0	0	0	0	0	0	0	0	2.25041	1.56328
circ.29030	RICTOR	chr5:38996920-39021238	3.80652	Sensitive	0.674071	0	1.80432	0	1.32812	0	0	0	0	0	0	0
circ.28082	PICALM	chr11:85692787-85707972	3.79981	Resistant	0	0	0	0	0	0	2.29954	0	0	0	1.50028	0
circ.37857	HP1BP3	chr1:21094076-21107033	3.79651	Sensitive	0	0	1.80432	0	1.99219	0	0	0	0	0	0	0
circ.4108	GINM1	chr6:149899957-149901859	3.70927	Resistant	0	0	0	0	0	0	1.53303	0	0.675968	0	1.50028	0
circ.9992	PHF20	chr20:34446223-34459056	3.70755	Resistant	0	0	0	0	0	0	0	0	0	1.36263	0	2.34492
circ.14357	PTPN14	chr1:214625147-214638300	3.70755	Resistant	0	0	0	0	0	0	0	0	0	1.36263	0	2.34492
circ.1522	PIKFYVE	chr2:209141435-209153542	3.69685	Resistant	0	0	0	0	0	0	0	0	1.35194	0	0	2.34492
circ.43550	UBAP2	chr9:33996220-33998862	3.69685	Resistant	0	0	0	0	0	0	0	0	1.35194	0	0	2.34492
circ.8206	RAB28	chr4:13378168-13383218	3.68773	Resistant	0	0	0	0	0	0	0.766513	1.35793	0	0	0	1.56328
circ.43133	STIP1	chr11:63961660-63965446	3.68773	Resistant	0	0	0	0	0	0	0.766513	1.35793	0	0	0	1.56328
circ.12135	OXR1	chr8:107718609-107726213	3.6666	Resistant	0	0	0	0	0	0	1.53303	0	1.35194	0	0	0.781639
circ.31172	PPP3CA	chr4:101982243-102020879	3.65747	Resistant	0	0	0	0	0	0	2.29954	1.35793	0	0	0	0
circ.43721	SLC25A40	chr7:87476263-87489955	3.65747	Resistant	0	0	0	0	0	0	2.29954	1.35793	0	0	0	0
circ.42733	RMND1	chr6:151738413-151766960	3.65148	Resistant	0	0	0	0	0	0	2.29954	0	1.35194	0	0	0
circ.11836	EIF3D	chr22:36919255-36920779	3.64454	Resistant	0	0	0	0	0	0	0	0	0	1.36263	1.50028	0.781639
circ.8054	CEP192	chr18:12999419-13040955	3.64414	Sensitive	0	1.37173	0.902161	1.37025	0	0	0	0	0	0	0	0
circ.5603	HECTD1	chr14:31582309-31602881	3.63985	Resistant	0	0	0	0	0	0	0	1.35793	0	0	1.50028	0.781639
circ.9043	ATF2	chr2:175945387-175983097	3.6351	Resistant	0	0	0	0	0	0	1.53303	0	1.35194	0	0.750138	0
circ.6218	SPECC1	chr17:20107645-20150632	3.63385	Resistant	0	0	0	0	0	0	0	0	1.35194	0	1.50028	0.781639
circ.34266	FAM193A	chr4:2659529-2661781	3.62203	Sensitive	1.34814	1.37173	0.902161	0	0	0	0	0	0	0	0	0
circ.8988	SUGP2	chr19:19112421-19141891	3.62203	Sensitive	1.34814	1.37173	0.902161	0	0	0	0	0	0	0	0	0
circ.36154	RAB1A	chr2:65318116-65325200	3.61872	Resistant	0	0	0	0	0	0	0.766513	0	1.35194	0	1.50028	0
circ.33925	UBAP2	chr9:33935836-33941860	3.61872	Resistant	0	0	0	0	0	0	0.766513	0	1.35194	0	1.50028	0
circ.40402	ADAMTS12	chr5:33648926-33662145	3.60722	Resistant	0	0	0	0	0	0	0	0	0	2.04394	0	1.56328
circ.34094	TENM3	chr4:183245098-183268082	3.60722	Resistant	0	0	0	0	0	0	0	0	0	2.04394	0	1.56328
circ.35010	ANP32E	chr1:150202905-150204264	3.60202	Sensitive	0	1.37173	0.902161	0	1.32812	0	0	0	0	0	0	0
circ.39116	ZNFX1	chr20:47871031-47880020	3.60187	Resistant	0	0	0	0	0	0	0	0	0.675968	1.36263	0	1.56328
circ.37544	TFDP1	chr13:114265310-114277601	3.60101	Sensitive	0	1.37173	0.902161	0	0	1.32712	0	0	0	0	0	0
circ.5356	XPA	chr9:100444481-100447322	3.60101	Sensitive	0	1.37173	0.902161	0	0	1.32712	0	0	0	0	0	0
circ.3532	FBXW7	chr4:153332454-153333024	3.60018	Resistant	0	0	0	0	0	0	0	2.0369	0	0	0	1.56328
circ.29601	LARP4	chr12:50854917-50860903	3.60018	Resistant	0	0	0	0	0	0	0	2.0369	0	0	0	1.56328
circ.17942	XPO4	chr13:21395842-21429904	3.60018	Resistant	0	0	0	0	0	0	0	2.0369	0	0	0	1.56328
circ.18167	TLE1	chr9:84225134-84235472	3.59954	Sensitive	0	0	0.902161	1.37025	0	1.32712	0	0	0	0	0	0
circ.20731	AFF4	chr5:132224770-132232932	3.59653	Resistant	0	0	0	0	0	0	0	0	1.35194	0.681314	0	1.56328
circ.38668	SGMS1	chr10:52086964-52104105	3.59653	Resistant	0	0	0	0	0	0	0	0	1.35194	0.681314	0	1.56328
circ.28062	TBC1D4	chr13:75930282-75936743	3.59653	Resistant	0	0	0	0	0	0	0	0	1.35194	0.681314	0	1.56328
circ.12539	DDX46	chr5:134124202-134131840	3.59118	Resistant	0	0	0	0	0	0	0	0	2.0279	0	0	1.56328
circ.38472	RAD51B	chr14:68290258-68353921	3.59118	Resistant	0	0	0	0	0	0	0	0	2.0279	0	0	1.56328
circ.9497	ZCCHC6	chr9:88957989-88961395	3.59118	Resistant	0	0	0	0	0	0	0	0	2.0279	0	0	1.56328
circ.6453	SUZ12	chr17:30315338-30315516	3.57697	Resistant	0	0	0	0	0	0	1.53303	0	0	2.04394	0	0
circ.3916	MPPED2	chr11:30557540-30602041	3.56993	Resistant	0	0	0	0	0	0	1.53303	2.0369	0	0	0	0
circ.33401	PHF14	chr7:11068307-11091407	3.56993	Resistant	0	0	0	0	0	0	1.53303	2.0369	0	0	0	0
circ.18066	LRP1B	chr2:141200072-141232906	3.56628	Resistant	0	0	0	0	0	0	1.53303	0	1.35194	0.681314	0	0
circ.15639	XRN1	chr3:142144063-142145683	3.56628	Resistant	0	0	0	0	0	0	1.53303	0	1.35194	0.681314	0	0
circ.35084	GNPTAB	chr12:102147149-102164935	3.56393	Resistant	0	0	0	0	0	0	1.53303	0.678967	1.35194	0	0	0
circ.19931	JMY	chr5:78573732-78587122	3.56393	Resistant	0	0	0	0	0	0	1.53303	0.678967	1.35194	0	0	0
circ.38005	SPECC1	chr17:20107645-20135727	3.56393	Resistant	0	0	0	0	0	0	1.53303	0.678967	1.35194	0	0	0
circ.23595	WDR25	chr14:100847246-100950461	3.56393	Resistant	0	0	0	0	0	0	1.53303	0.678967	1.35194	0	0	0
circ.3139	ANKAR	chr2:190554252-190561095	3.56093	Resistant	0	0	0	0	0	0	1.53303	0	2.0279	0	0	0
circ.27120	FBXL17	chr5:107521817-107703654	3.56093	Resistant	0	0	0	0	0	0	1.53303	0	2.0279	0	0	0
circ.30520	HSPA9	chr5:137897268-137903411	3.56093	Resistant	0	0	0	0	0	0	1.53303	0	2.0279	0	0	0
circ.6024	PGAM5	chr12:133291443-133294706	3.56093	Resistant	0	0	0	0	0	0	1.53303	0	2.0279	0	0	0
circ.12076	PLCB1	chr20:8678272-8698495	3.56093	Resistant	0	0	0	0	0	0	1.53303	0	2.0279	0	0	0
circ.28713	PRRC2C	chr1:171481170-171486953	3.56093	Resistant	0	0	0	0	0	0	1.53303	0	2.0279	0	0	0
circ.43239	TTC27	chr2:32855589-32875300	3.56093	Resistant	0	0	0	0	0	0	1.53303	0	2.0279	0	0	0
circ.5153	USP32	chr17:58343336-58348842	3.56093	Resistant	0	0	0	0	0	0	1.53303	0	2.0279	0	0	0
circ.7685	XRCC5	chr2:216977738-217026771	3.56093	Resistant	0	0	0	0	0	0	1.53303	0	2.0279	0	0	0
circ.10145	CUL5	chr11:107959253-107960350	3.54422	Resistant	0	0	0	0	0	0	0	0	0	2.04394	1.50028	0
circ.43565	EHMT1	chr9:140611077-140657272	3.53952	Resistant	0	0	0	0	0	0	0	1.35793	0	0.681314	1.50028	0
circ.16245	GPBP1	chr5:56509900-56527148	3.53952	Resistant	0	0	0	0	0	0	0	1.35793	0	0.681314	1.50028	0
circ.26179	CDC42BPA	chr1:227381486-227387353	3.53887	Resistant	0	0	0	0	0	0	0	0	0.675968	1.36263	1.50028	0
circ.21362	DENND1B	chr1:197641166-197643299	3.53718	Resistant	0	0	0	0	0	0	0	2.0369	0	0	1.50028	0
circ.10335	MAP2K5	chr15:67938568-67995746	3.53718	Resistant	0	0	0	0	0	0	0	2.0369	0	0	1.50028	0
circ.34541	RASA3	chr13:114806475-114839312	3.53718	Resistant	0	0	0	0	0	0	0	2.0369	0	0	1.50028	0
circ.28821	LARP4B	chr10:882342-931700	3.52818	Resistant	0	0	0	0	0	0	0	0	2.0279	0	1.50028	0
circ.40142	ITSN2	chr2:24493539-24498718	3.49151	Resistant	0	0	0	0	0	0	0	1.35793	1.35194	0	0	0.781639
circ.20876	JADE1	chr4:129752887-129773423	3.49151	Resistant	0	0	0	0	0	0	0	1.35793	1.35194	0	0	0.781639
circ.16413	BMP2K	chr4:79763538-79772210	3.48108	Resistant	0	0	0	0	0	0	0.766513	0	1.35194	1.36263	0	0
circ.41924	NUP85	chr17:73204621-73214401	3.48108	Resistant	0	0	0	0	0	0	0.766513	0	1.35194	1.36263	0	0
circ.12253	LOC102723828	chr4:32147674-32157028	3.47638	Resistant	0	0	0	0	0	0	0.766513	1.35793	1.35194	0	0	0
circ.36477	RNF13	chr3:149589815-149639014	3.47638	Resistant	0	0	0	0	0	0	0.766513	1.35793	1.35194	0	0	0
circ.38460	ABCC4	chr13:95813442-95822882	3.4647	Resistant	0	0	0	0	0	0	0	0	1.35194	1.36263	0.750138	0
circ.37046	ADSS	chr1:244579282-244587689	3.4647	Resistant	0	0	0	0	0	0	0	0	1.35194	1.36263	0.750138	0
circ.43142	MLPH	chr2:238419216-238419744	3.40574	Sensitive	1.34814	2.05759	0	0	0	0	0	0	0	0	0	0
circ.39989	PRRC1	chr5:126862309-126874835	3.40574	Sensitive	1.34814	2.05759	0	0	0	0	0	0	0	0	0	0
circ.25627	SPG7	chr16:89576897-89579445	3.40574	Sensitive	1.34814	2.05759	0	0	0	0	0	0	0	0	0	0
circ.32843	ZNRF2	chr7:30363257-30363353	3.405	Sensitive	1.34814	1.37173	0	0.685126	0	0	0	0	0	0	0	0
circ.22818	MAP2K4	chr17:12011106-12016677	3.40188	Resistant	0	0	0	0	0	0	0	1.35793	0	2.04394	0	0
circ.40291	GNB1	chr1:1735857-1770677	3.39588	Resistant	0	0	0	0	0	0	0	0	1.35194	2.04394	0	0
circ.18360	MAPK1	chr22:22142545-22153417	3.39588	Resistant	0	0	0	0	0	0	0	0	1.35194	2.04394	0	0
circ.37436	HIPK1	chr1:114495387-114500913	3.39394	Sensitive	2.02221	1.37173	0	0	0	0	0	0	0	0	0	0
circ.42801	PCNX1	chr14:71428942-71479919	3.39394	Sensitive	2.02221	1.37173	0	0	0	0	0	0	0	0	0	0
circ.14075	PHLPP2	chr16:71736500-71748704	3.39394	Sensitive	2.02221	1.37173	0	0	0	0	0	0	0	0	0	0
circ.34113	PPP6R3	chr11:68305126-68326147	3.39394	Sensitive	2.02221	1.37173	0	0	0	0	0	0	0	0	0	0
circ.3329	PTK2	chr8:141799572-141889736	3.39394	Sensitive	2.02221	1.37173	0	0	0	0	0	0	0	0	0	0
circ.17514	RC3H2	chr9:125639749-125645658	3.39394	Sensitive	2.02221	1.37173	0	0	0	0	0	0	0	0	0	0
circ.37048	TRPC1	chr3:142467099-142503882	3.39394	Sensitive	2.02221	1.37173	0	0	0	0	0	0	0	0	0	0
circ.35596	WDFY2	chr13:52293333-52301926	3.39394	Sensitive	2.02221	1.37173	0	0	0	0	0	0	0	0	0	0
circ.37455	MOCOS	chr18:33778652-33785239	3.39353	Resistant	0	0	0	0	0	0	0	0.678967	1.35194	1.36263	0	0
circ.18842	DLG1	chr3:196876613-196888609	3.39119	Resistant	0	0	0	0	0	0	0	1.35793	1.35194	0.681314	0	0
circ.3196	ARIH1	chr15:72855734-72864506	3.38884	Resistant	0	0	0	0	0	0	0	2.0369	1.35194	0	0	0
circ.34617	BPTF	chr17:65862579-65882432	3.38884	Resistant	0	0	0	0	0	0	0	2.0369	1.35194	0	0	0
circ.3871	WWP1	chr8:87381167-87414432	3.38884	Resistant	0	0	0	0	0	0	0	2.0369	1.35194	0	0	0
circ.12978	CROT	chr7:86990705-87022383	3.38584	Resistant	0	0	0	0	0	0	0	1.35793	2.0279	0	0	0
circ.37962	ERCC6L2	chr9:98728843-98735370	3.38584	Resistant	0	0	0	0	0	0	0	1.35793	2.0279	0	0	0
circ.30340	PCLO	chr7:82578791-82586251	3.38584	Resistant	0	0	0	0	0	0	0	1.35793	2.0279	0	0	0
circ.42408	RAD23B	chr9:110064315-110068928	3.38584	Resistant	0	0	0	0	0	0	0	1.35793	2.0279	0	0	0
circ.22733	TRPC4AP	chr20:33657098-33665977	3.38584	Resistant	0	0	0	0	0	0	0	1.35793	2.0279	0	0	0
circ.6564	CORO1C	chr12:109072047-109095099	3.38472	Sensitive	0	2.05759	0	0	0	1.32712	0	0	0	0	0	0
circ.18875	FOPNL	chr16:15973660-15978062	3.38393	Sensitive	1.34814	1.37173	0	0	0.664062	0	0	0	0	0	0	0
circ.35769	KIAA0922	chr4:154471224-154479520	3.38393	Sensitive	1.34814	1.37173	0	0	0.664062	0	0	0	0	0	0	0
circ.36286	DNA2	chr10:70209784-70225569	3.3835	Sensitive	0	0	0	2.05538	1.32812	0	0	0	0	0	0	0
circ.1288	POLR1A	chr2:86325733-86327295	3.37393	Sensitive	0.674071	1.37173	0	0	1.32812	0	0	0	0	0	0	0
circ.36234	GON4L	chr1:155742856-155747611	3.37145	Sensitive	0.674071	0	0	1.37025	0	1.32712	0	0	0	0	0	0
circ.11830	AGTPBP1	chr9:88307603-88327481	3.36392	Sensitive	0	1.37173	0	0	1.99219	0	0	0	0	0	0	0
circ.43501	DIDO1	chr20:61541050-61545758	3.36342	Sensitive	0	1.37173	0	0	1.32812	0.663562	0	0	0	0	0	0
circ.4185	DGKI	chr7:137330217-137374748	3.36144	Sensitive	0	0	0	1.37025	0.664062	1.32712	0	0	0	0	0	0
circ.31689	HIF1A	chr14:62188226-62205091	3.36144	Sensitive	0	0	0	1.37025	0.664062	1.32712	0	0	0	0	0	0
circ.8877	BIRC6	chr2:32664575-32670736	3.36113	Sensitive	1.34814	0.685865	0	0	0	1.32712	0	0	0	0	0	0
circ.19580	PPP4R3B	chr2:55785910-55795499	3.36113	Sensitive	1.34814	0.685865	0	0	0	1.32712	0	0	0	0	0	0
circ.14725	ZFX	chrX:24197299-24197887	3.36113	Sensitive	1.34814	0.685865	0	0	0	1.32712	0	0	0	0	0	0
circ.31003	DDX6	chr11:118625413-118627996	3.36094	Sensitive	0	0	0	1.37025	0	1.99068	0	0	0	0	0	0
circ.37618	G3BP1	chr5:151173719-151178874	3.36094	Sensitive	0	0	0	1.37025	0	1.99068	0	0	0	0	0	0
circ.35303	UHRF1BP1L	chr12:100491142-100497729	3.36094	Sensitive	0	0	0	1.37025	0	1.99068	0	0	0	0	0	0
circ.26007	GFPT1	chr2:69569283-69590802	3.35034	Sensitive	2.02221	0	0	0	1.32812	0	0	0	0	0	0	0
circ.20198	APPL2	chr12:105597480-105605095	3.34934	Sensitive	2.02221	0	0	0	0	1.32712	0	0	0	0	0	0
circ.17983	INTS8	chr8:95837120-95888717	3.34934	Sensitive	2.02221	0	0	0	0	1.32712	0	0	0	0	0	0
circ.8807	MYO9B	chr19:17267718-17273932	3.34934	Sensitive	2.02221	0	0	0	0	1.32712	0	0	0	0	0	0
circ.23150	NNT	chr5:43609244-43659452	3.34934	Sensitive	2.02221	0	0	0	0	1.32712	0	0	0	0	0	0
circ.7362	PFKP	chr10:3143556-3151672	3.34033	Sensitive	1.34814	0	0	0	1.99219	0	0	0	0	0	0	0
circ.31837	GFOD2	chr16:67719359-67719705	3.33883	Sensitive	1.34814	0	0	0	0	1.99068	0	0	0	0	0	0
circ.9586	USP22	chr17:20921254-20924539	3.33883	Sensitive	1.34814	0	0	0	0	1.99068	0	0	0	0	0	0
circ.5094	MVP	chr16:29845053-29845387	3.31881	Sensitive	0	0	0	0	1.32812	1.99068	0	0	0	0	0	0
circ.43658	CAPN7	chr3:15253610-15260047	3.17605	Sensitive	0	1.37173	1.80432	0	0	0	0	0	0	0	0	0
circ.21840	INTS2	chr17:59988880-60002460	3.17605	Sensitive	0	1.37173	1.80432	0	0	0	0	0	0	0	0	0
circ.22942	JPH1	chr8:75156763-75157410	3.17605	Sensitive	0	1.37173	1.80432	0	0	0	0	0	0	0	0	0
circ.25570	KPNA1	chr3:122156016-122160963	3.17605	Sensitive	0	1.37173	1.80432	0	0	0	0	0	0	0	0	0
circ.27536	MTCH2	chr11:47650504-47652639	3.17605	Sensitive	0	1.37173	1.80432	0	0	0	0	0	0	0	0	0
circ.22474	PCCA	chr13:100982814-100992513	3.17605	Sensitive	0	1.37173	1.80432	0	0	0	0	0	0	0	0	0
circ.16808	TRAPPC13	chr5:64942881-64954328	3.17605	Sensitive	0	1.37173	1.80432	0	0	0	0	0	0	0	0	0
circ.37734	SKIL	chr3:170102320-170108252	3.17458	Sensitive	0	0	1.80432	1.37025	0	0	0	0	0	0	0	0
circ.31044	USP39	chr2:85875052-85875976	3.17458	Sensitive	0	0	1.80432	1.37025	0	0	0	0	0	0	0	0
circ.45076	ATG5	chr6:106696024-106740981	3.15246	Sensitive	1.34814	0	1.80432	0	0	0	0	0	0	0	0	0
circ.32028	DENND4A	chr15:66030044-66053776	3.15246	Sensitive	1.34814	0	1.80432	0	0	0	0	0	0	0	0	0
circ.28096	ELF1	chr13:41523941-41533152	3.15246	Sensitive	1.34814	0	1.80432	0	0	0	0	0	0	0	0	0
circ.25872	FGFR1OP2	chr12:27107077-27110676	3.15246	Sensitive	1.34814	0	1.80432	0	0	0	0	0	0	0	0	0
circ.12522	ICA1	chr7:8167502-8183602	3.15246	Sensitive	1.34814	0	1.80432	0	0	0	0	0	0	0	0	0
circ.11176	MSH3	chr5:80063751-80150135	3.15246	Sensitive	1.34814	0	1.80432	0	0	0	0	0	0	0	0	0
circ.30582	PRC1	chr15:91522387-91523619	3.15246	Sensitive	1.34814	0	1.80432	0	0	0	0	0	0	0	0	0
circ.30041	RALGPS1	chr9:129796709-129831635	3.15246	Sensitive	1.34814	0	1.80432	0	0	0	0	0	0	0	0	0
circ.3214	SIN3A	chr15:75703832-75706652	3.15246	Sensitive	1.34814	0	1.80432	0	0	0	0	0	0	0	0	0
circ.4177	SLC9A8	chr20:48481264-48500603	3.15246	Sensitive	1.34814	0	1.80432	0	0	0	0	0	0	0	0	0
circ.36147	SMAD3	chr15:67457232-67459191	3.15246	Sensitive	1.34814	0	1.80432	0	0	0	0	0	0	0	0	0
circ.24494	TRIP12	chr2:230666967-230672580	3.15246	Sensitive	1.34814	0	1.80432	0	0	0	0	0	0	0	0	0
circ.27833	NUP43	chr6:150057606-150059914	3.13145	Sensitive	0	0	1.80432	0	0	1.32712	0	0	0	0	0	0
circ.23755	SMARCC1	chr3:47716964-47727660	3.13145	Sensitive	0	0	1.80432	0	0	1.32712	0	0	0	0	0	0
circ.30566	ABCD3	chr1:94964157-94972198	3.0963	Resistant	0	0	0	0	0	0	1.53303	0	0	0	0	1.56328
circ.15596	CCDC18	chr1:93676358-93680523	3.0963	Resistant	0	0	0	0	0	0	1.53303	0	0	0	0	1.56328
circ.39408	MALT1	chr18:56376609-56402561	3.0963	Resistant	0	0	0	0	0	0	1.53303	0	0	0	0	1.56328
circ.2345	NRF1	chr7:129311268-129330386	3.0963	Resistant	0	0	0	0	0	0	1.53303	0	0	0	0	1.56328
circ.44704	ADSS	chr1:244582061-244583598	3.06355	Resistant	0	0	0	0	0	0	0	0	0	0	1.50028	1.56328
circ.22274	AKT3	chr1:243778397-243859018	3.06355	Resistant	0	0	0	0	0	0	0	0	0	0	1.50028	1.56328
circ.31735	BCAR3	chr1:94140169-94140497	3.06355	Resistant	0	0	0	0	0	0	0	0	0	0	1.50028	1.56328
circ.17329	CRIM1	chr2:36668400-36691798	3.06355	Resistant	0	0	0	0	0	0	0	0	0	0	1.50028	1.56328
circ.21883	EZR	chr6:159204551-159210403	3.06355	Resistant	0	0	0	0	0	0	0	0	0	0	1.50028	1.56328
circ.33391	FLNA	chrX:153590346-153590700	3.06355	Resistant	0	0	0	0	0	0	0	0	0	0	1.50028	1.56328
circ.12651	PHLDB2	chr3:111632165-111664204	3.06355	Resistant	0	0	0	0	0	0	0	0	0	0	1.50028	1.56328
circ.13257	RBM26	chr13:79915257-79918929	3.0333	Resistant	0	0	0	0	0	0	1.53303	0	0	0	1.50028	0
circ.21751	ADAMTS16	chr5:5200244-5222997	2.92591	Resistant	0	0	0	0	0	0	0	0	0	1.36263	0	1.56328
circ.24309	AKT2	chr19:40747844-40748594	2.92591	Resistant	0	0	0	0	0	0	0	0	0	1.36263	0	1.56328
circ.23037	C11orf80	chr11:66583523-66590145	2.92591	Resistant	0	0	0	0	0	0	0	0	0	1.36263	0	1.56328
circ.38756	CEP250	chr20:34095566-34097883	2.92591	Resistant	0	0	0	0	0	0	0	0	0	1.36263	0	1.56328
circ.13602	COA1	chr7:43679047-43684998	2.92591	Resistant	0	0	0	0	0	0	0	0	0	1.36263	0	1.56328
circ.28559	ERC1	chr12:1192329-1250953	2.92591	Resistant	0	0	0	0	0	0	0	0	0	1.36263	0	1.56328
circ.22848	NDUFA13	chr19:19636990-19638579	2.92591	Resistant	0	0	0	0	0	0	0	0	0	1.36263	0	1.56328
circ.17903	NIPBL	chr5:36953719-36958333	2.92591	Resistant	0	0	0	0	0	0	0	0	0	1.36263	0	1.56328
circ.5466	NXN	chr17:722678-729318	2.92591	Resistant	0	0	0	0	0	0	0	0	0	1.36263	0	1.56328
circ.1780	RB1CC1	chr8:53580580-53599527	2.92591	Resistant	0	0	0	0	0	0	0	0	0	1.36263	0	1.56328
circ.22735	TRDMT1	chr10:17199439-17210916	2.92121	Resistant	0	0	0	0	0	0	0	1.35793	0	0	0	1.56328
circ.12412	ANKRD42	chr11:82917099-82947551	2.91521	Resistant	0	0	0	0	0	0	0	0	1.35194	0	0	1.56328
circ.42890	DNM2	chr19:10870413-10887892	2.91521	Resistant	0	0	0	0	0	0	0	0	1.35194	0	0	1.56328
circ.22330	EIF3B	chr7:2414162-2416710	2.91521	Resistant	0	0	0	0	0	0	0	0	1.35194	0	0	1.56328
circ.399	HIVEP1	chr6:12120122-12126103	2.91521	Resistant	0	0	0	0	0	0	0	0	1.35194	0	0	1.56328
circ.29110	INSR	chr19:7267355-7267907	2.91521	Resistant	0	0	0	0	0	0	0	0	1.35194	0	0	1.56328
circ.7925	KIAA0368	chr9:114190321-114199388	2.91521	Resistant	0	0	0	0	0	0	0	0	1.35194	0	0	1.56328
circ.8008	LYST	chr1:235840390-235850347	2.91521	Resistant	0	0	0	0	0	0	0	0	1.35194	0	0	1.56328
circ.16120	NUP107	chr12:69119506-69125499	2.91521	Resistant	0	0	0	0	0	0	0	0	1.35194	0	0	1.56328
circ.26721	PDCD10	chr3:167413383-167438061	2.91521	Resistant	0	0	0	0	0	0	0	0	1.35194	0	0	1.56328
circ.42141	RAP1B	chr12:69047891-69050997	2.91521	Resistant	0	0	0	0	0	0	0	0	1.35194	0	0	1.56328
circ.13146	RDH11	chr14:68156928-68159769	2.91521	Resistant	0	0	0	0	0	0	0	0	1.35194	0	0	1.56328
circ.24201	TMEM245	chr9:111849452-111855871	2.91521	Resistant	0	0	0	0	0	0	0	0	1.35194	0	0	1.56328
circ.6383	UNG	chr12:109539706-109541416	2.91521	Resistant	0	0	0	0	0	0	0	0	1.35194	0	0	1.56328
circ.10184	ZNF3	chr7:99672757-99677279	2.91521	Resistant	0	0	0	0	0	0	0	0	1.35194	0	0	1.56328
circ.38337	NRF1	chr7:129350213-129351416	2.89096	Resistant	0	0	0	0	0	0	1.53303	1.35793	0	0	0	0
circ.19936	NUP153	chr6:17665469-17669259	2.89096	Resistant	0	0	0	0	0	0	1.53303	1.35793	0	0	0	0
circ.42109	PPM1D	chr17:58725252-58725443	2.89096	Resistant	0	0	0	0	0	0	1.53303	1.35793	0	0	0	0
circ.22823	PUM1	chr1:31437520-31447649	2.89096	Resistant	0	0	0	0	0	0	1.53303	1.35793	0	0	0	0
circ.31298	SCRN1	chr7:29976171-30008684	2.89096	Resistant	0	0	0	0	0	0	1.53303	1.35793	0	0	0	0
circ.29088	TAMM41	chr3:11874476-11880788	2.89096	Resistant	0	0	0	0	0	0	1.53303	1.35793	0	0	0	0
circ.24964	USP37	chr2:219399331-219411021	2.89096	Resistant	0	0	0	0	0	0	1.53303	1.35793	0	0	0	0
circ.4362	ARHGAP26	chr5:142513531-142526946	2.88496	Resistant	0	0	0	0	0	0	1.53303	0	1.35194	0	0	0
circ.29440	GNS	chr12:65122735-65141698	2.88496	Resistant	0	0	0	0	0	0	1.53303	0	1.35194	0	0	0
circ.4983	GPR137B	chr1:236332005-236343328	2.88496	Resistant	0	0	0	0	0	0	1.53303	0	1.35194	0	0	0
circ.33354	IFT81	chr12:110566754-110584853	2.88496	Resistant	0	0	0	0	0	0	1.53303	0	1.35194	0	0	0
circ.19030	KIAA0907	chr1:155895422-155896947	2.88496	Resistant	0	0	0	0	0	0	1.53303	0	1.35194	0	0	0
circ.37336	KLC1	chr14:104135847-104143860	2.88496	Resistant	0	0	0	0	0	0	1.53303	0	1.35194	0	0	0
circ.26168	MAP4K5	chr14:50933300-50952912	2.88496	Resistant	0	0	0	0	0	0	1.53303	0	1.35194	0	0	0
circ.42248	MBD5	chr2:148990813-149099905	2.88496	Resistant	0	0	0	0	0	0	1.53303	0	1.35194	0	0	0
circ.9876	PDS5A	chr4:39905659-39924368	2.88496	Resistant	0	0	0	0	0	0	1.53303	0	1.35194	0	0	0
circ.40014	RASA2	chr3:141289753-141305594	2.88496	Resistant	0	0	0	0	0	0	1.53303	0	1.35194	0	0	0
circ.3894	TIAM1	chr21:32617803-32624505	2.88496	Resistant	0	0	0	0	0	0	1.53303	0	1.35194	0	0	0
circ.30294	TLK2	chr17:60657471-60679541	2.88496	Resistant	0	0	0	0	0	0	1.53303	0	1.35194	0	0	0
circ.28365	TTLL5	chr14:76184203-76201632	2.88496	Resistant	0	0	0	0	0	0	1.53303	0	1.35194	0	0	0
circ.10845	ADAMTS6	chr5:64747301-64766969	2.8629	Resistant	0	0	0	0	0	0	0	0	0	1.36263	1.50028	0
circ.33879	AFF3	chr2:100720863-100722045	2.8629	Resistant	0	0	0	0	0	0	0	0	0	1.36263	1.50028	0
circ.258	ASAP2	chr2:9484660-9499018	2.8629	Resistant	0	0	0	0	0	0	0	0	0	1.36263	1.50028	0
circ.23313	PIP5K1A	chr1:151204146-151205179	2.8629	Resistant	0	0	0	0	0	0	0	0	0	1.36263	1.50028	0
circ.11523	SH3BP4	chr2:235949531-235951891	2.8629	Resistant	0	0	0	0	0	0	0	0	0	1.36263	1.50028	0
circ.1456	TIAM2	chr6:155504370-155504634	2.8629	Resistant	0	0	0	0	0	0	0	0	0	1.36263	1.50028	0
circ.14855	DIAPH3	chr13:60407240-60435670	2.85821	Resistant	0	0	0	0	0	0	0	1.35793	0	0	1.50028	0
circ.28063	ABR	chr17:986759-1003975	2.85221	Resistant	0	0	0	0	0	0	0	0	1.35194	0	1.50028	0
circ.8344	INO80	chr15:41365625-41366763	2.85221	Resistant	0	0	0	0	0	0	0	0	1.35194	0	1.50028	0
circ.44049	TBC1D12	chr10:96234424-96271411	2.85221	Resistant	0	0	0	0	0	0	0	0	1.35194	0	1.50028	0
circ.33622	LINC00630	chrX:102094728-102100948	2.74198	Sensitive	0	1.37173	0	1.37025	0	0	0	0	0	0	0	0
circ.42349	RIPK1	chr6:3076997-3081350	2.74198	Sensitive	0	1.37173	0	1.37025	0	0	0	0	0	0	0	0
circ.32820	GLTSCR1L	chr6:42819829-42821476	2.72056	Resistant	0	0	0	0	0	0	0	1.35793	0	1.36263	0	0
circ.20093	RPN1	chr3:128356641-128356948	2.72056	Resistant	0	0	0	0	0	0	0	1.35793	0	1.36263	0	0
circ.22314	ARMC9	chr2:232070910-232160966	2.71987	Sensitive	1.34814	1.37173	0	0	0	0	0	0	0	0	0	0
circ.43493	ATP8A1	chr4:42626552-42629126	2.71987	Sensitive	1.34814	1.37173	0	0	0	0	0	0	0	0	0	0
circ.19882	ATRX	chrX:76918870-76920267	2.71987	Sensitive	1.34814	1.37173	0	0	0	0	0	0	0	0	0	0
circ.3227	ITGB6	chr2:160980301-160983112	2.71987	Sensitive	1.34814	1.37173	0	0	0	0	0	0	0	0	0	0
circ.19387	JMY	chr5:78585943-78602284	2.71987	Sensitive	1.34814	1.37173	0	0	0	0	0	0	0	0	0	0
circ.39277	MTMR3	chr22:30384468-30387659	2.71987	Sensitive	1.34814	1.37173	0	0	0	0	0	0	0	0	0	0
circ.10559	MYO9A	chr15:72283443-72286926	2.71987	Sensitive	1.34814	1.37173	0	0	0	0	0	0	0	0	0	0
circ.33080	NCKAP1	chr2:183841620-183853914	2.71987	Sensitive	1.34814	1.37173	0	0	0	0	0	0	0	0	0	0
circ.38187	PIGX	chr3:196443728-196457963	2.71987	Sensitive	1.34814	1.37173	0	0	0	0	0	0	0	0	0	0
circ.4033	PIK3CB	chr3:138407716-138413749	2.71987	Sensitive	1.34814	1.37173	0	0	0	0	0	0	0	0	0	0
circ.43025	QSOX2	chr9:139115852-139118720	2.71987	Sensitive	1.34814	1.37173	0	0	0	0	0	0	0	0	0	0
circ.12458	RABGAP1	chr9:125758319-125782738	2.71987	Sensitive	1.34814	1.37173	0	0	0	0	0	0	0	0	0	0
circ.44960	TBC1D22A	chr22:47287161-47308084	2.71987	Sensitive	1.34814	1.37173	0	0	0	0	0	0	0	0	0	0
circ.38351	TMOD3	chr15:52192351-52194233	2.71987	Sensitive	1.34814	1.37173	0	0	0	0	0	0	0	0	0	0
circ.892	YME1L1	chr10:27411769-27415715	2.71987	Sensitive	1.34814	1.37173	0	0	0	0	0	0	0	0	0	0
circ.14905	ZNF257	chr19:22255610-22256366	2.71987	Sensitive	1.34814	1.37173	0	0	0	0	0	0	0	0	0	0
circ.27014	KIAA0368	chr9:114173259-114176931	2.7184	Sensitive	1.34814	0	0	1.37025	0	0	0	0	0	0	0	0
circ.13746	MIB1	chr18:19378044-19383975	2.7184	Sensitive	1.34814	0	0	1.37025	0	0	0	0	0	0	0	0
circ.29006	PEX1	chr7:92118606-92119225	2.7184	Sensitive	1.34814	0	0	1.37025	0	0	0	0	0	0	0	0
circ.7195	PPFIA1	chr11:70222637-70224301	2.7184	Sensitive	1.34814	0	0	1.37025	0	0	0	0	0	0	0	0
circ.35572	TRMT61B	chr2:29083983-29087985	2.7184	Sensitive	1.34814	0	0	1.37025	0	0	0	0	0	0	0	0
circ.18810	ATG7	chr3:11354777-11468400	2.71456	Resistant	0	0	0	0	0	0	0	0	1.35194	1.36263	0	0
circ.1548	PHF20	chr20:34430494-34451322	2.71456	Resistant	0	0	0	0	0	0	0	0	1.35194	1.36263	0	0
circ.11662	TMEM209	chr7:129825031-129832663	2.71456	Resistant	0	0	0	0	0	0	0	0	1.35194	1.36263	0	0
circ.41042	ZBTB10	chr8:81411728-81426243	2.71456	Resistant	0	0	0	0	0	0	0	0	1.35194	1.36263	0	0
circ.21210	ABI2	chr2:204244930-204281804	2.70987	Resistant	0	0	0	0	0	0	0	1.35793	1.35194	0	0	0
circ.24071	APPBP2	chr17:58538023-58577848	2.70987	Resistant	0	0	0	0	0	0	0	1.35793	1.35194	0	0	0
circ.17435	CHFR	chr12:133428203-133438220	2.70987	Resistant	0	0	0	0	0	0	0	1.35793	1.35194	0	0	0
circ.2818	DDX1	chr2:15743315-15747437	2.70987	Resistant	0	0	0	0	0	0	0	1.35793	1.35194	0	0	0
circ.43945	DGKH	chr13:42733401-42734272	2.70987	Resistant	0	0	0	0	0	0	0	1.35793	1.35194	0	0	0
circ.43871	DIP2A	chr21:47949004-47954600	2.70987	Resistant	0	0	0	0	0	0	0	1.35793	1.35194	0	0	0
circ.42684	DNAJC1	chr10:22171210-22193541	2.70987	Resistant	0	0	0	0	0	0	0	1.35793	1.35194	0	0	0
circ.1059	DNAJC16	chr1:15855582-15873366	2.70987	Resistant	0	0	0	0	0	0	0	1.35793	1.35194	0	0	0
circ.31332	EIF4B	chr12:53431192-53432195	2.70987	Resistant	0	0	0	0	0	0	0	1.35793	1.35194	0	0	0
circ.31272	GMPS	chr3:155623948-155629068	2.70987	Resistant	0	0	0	0	0	0	0	1.35793	1.35194	0	0	0
circ.2948	MSH3	chr5:79974745-80057497	2.70987	Resistant	0	0	0	0	0	0	0	1.35793	1.35194	0	0	0
circ.14094	MYO9A	chr15:72208710-72231268	2.70987	Resistant	0	0	0	0	0	0	0	1.35793	1.35194	0	0	0
circ.17370	PPA2	chr4:106317405-106377902	2.70987	Resistant	0	0	0	0	0	0	0	1.35793	1.35194	0	0	0
circ.44346	SOS2	chr14:50647289-50671127	2.70987	Resistant	0	0	0	0	0	0	0	1.35793	1.35194	0	0	0
circ.43913	WWP1	chr8:87392954-87410867	2.70987	Resistant	0	0	0	0	0	0	0	1.35793	1.35194	0	0	0
circ.39165	OGDH	chr7:44663915-44706450	2.69985	Sensitive	0	1.37173	0	0	1.32812	0	0	0	0	0	0	0
circ.22705	ATP6V0A1	chr17:40632684-40646491	2.69885	Sensitive	0	1.37173	0	0	0	1.32712	0	0	0	0	0	0
circ.33657	CBX3	chr7:26242590-26251376	2.69885	Sensitive	0	1.37173	0	0	0	1.32712	0	0	0	0	0	0
circ.25526	CCAR1	chr10:70482211-70520949	2.69885	Sensitive	0	1.37173	0	0	0	1.32712	0	0	0	0	0	0
circ.34244	RBBP8	chr18:20577582-20586395	2.69885	Sensitive	0	1.37173	0	0	0	1.32712	0	0	0	0	0	0
circ.15228	TBC1D31	chr8:124121556-124132428	2.69885	Sensitive	0	1.37173	0	0	0	1.32712	0	0	0	0	0	0
circ.34228	BROX	chr1:222897433-222898897	2.69838	Sensitive	0	0	0	1.37025	1.32812	0	0	0	0	0	0	0
circ.23208	NAP1L1	chr12:76461150-76462774	2.69838	Sensitive	0	0	0	1.37025	1.32812	0	0	0	0	0	0	0
circ.6369	SLC16A3	chr17:80193858-80195769	2.69838	Sensitive	0	0	0	1.37025	1.32812	0	0	0	0	0	0	0
circ.23786	FARS2	chr6:5368782-5613553	2.69738	Sensitive	0	0	0	1.37025	0	1.32712	0	0	0	0	0	0
circ.34980	NEDD4L	chr18:56008269-56024484	2.69738	Sensitive	0	0	0	1.37025	0	1.32712	0	0	0	0	0	0
circ.5139	ATF7IP	chr12:14599921-14610229	2.67627	Sensitive	1.34814	0	0	0	1.32812	0	0	0	0	0	0	0
circ.11968	MLH3	chr14:75498770-75516421	2.67627	Sensitive	1.34814	0	0	0	1.32812	0	0	0	0	0	0	0
circ.27247	ATAD5	chr17:29161165-29167799	2.67527	Sensitive	1.34814	0	0	0	0	1.32712	0	0	0	0	0	0
circ.13088	DPY19L1P1	chr7:32715543-32718742	2.67527	Sensitive	1.34814	0	0	0	0	1.32712	0	0	0	0	0	0
circ.7050	FKBP5	chr6:35586872-35604935	2.67527	Sensitive	1.34814	0	0	0	0	1.32712	0	0	0	0	0	0
circ.2796	GDAP2	chr1:118430319-118461358	2.67527	Sensitive	1.34814	0	0	0	0	1.32712	0	0	0	0	0	0
circ.12422	INO80	chr15:41313097-41319934	2.67527	Sensitive	1.34814	0	0	0	0	1.32712	0	0	0	0	0	0
circ.19711	MYOF	chr10:95123717-95129533	2.67527	Sensitive	1.34814	0	0	0	0	1.32712	0	0	0	0	0	0
circ.16434	PPP3CB	chr10:75227310-75239275	2.67527	Sensitive	1.34814	0	0	0	0	1.32712	0	0	0	0	0	0
circ.43015	RRM2	chr2:10263862-10263979	2.67527	Sensitive	1.34814	0	0	0	0	1.32712	0	0	0	0	0	0
circ.20764	ATG7	chr3:11382118-11389509	2.65525	Sensitive	0	0	0	0	1.32812	1.32712	0	0	0	0	0	0
circ.31265	DNAH14	chr1:225190484-225284941	2.65525	Sensitive	0	0	0	0	1.32812	1.32712	0	0	0	0	0	0
circ.44074	EVA1A	chr2:75745181-75749613	2.65525	Sensitive	0	0	0	0	1.32812	1.32712	0	0	0	0	0	0
