# Supplementary material for: A Comprehensive RNA Study to Identify circRNA and miRNA Biomarkers for Docetaxel Resistance in Breast Cancer
Source: Front Oncol. 2021 May 14;11:669270. doi: 10.3389/fonc.2021.669270 (PMC8162208; doi:10.3389/fonc.2021.669270)
Supplement: Supplementary file 4 [file Table_3.xlsx]

## Sheet: Sheet1
microRNA	ABCB1	ABCB1	EPHA3.1	EPHA3.1	EPHA3.2	EPHA3.2
miR-6871-3p	4	Miranda, TargetScan, Pita, RNAhybrid	0	0	2	TargetScan, Pita
miR-6715b-3p	4	Miranda, TargetScan, Pita, RNAhybrid	0	0	0	0
miR-4751	4	Miranda, TargetScan, Pita, RNAhybrid	0	0	0	0
miR-4691-5p	4	Miranda, TargetScan, Pita, RNAhybrid	0	0	2	TargetScan, Pita
miR-4673	4	Miranda, TargetScan, Pita, RNAhybrid	0	0	0	0
miR-4526	4	Miranda, TargetScan, Pita, RNAhybrid	2	TargetScan, Pita	0	0
miR-432-5p	4	Miranda, TargetScan, Pita, RNAhybrid	0	0	2	TargetScan, Pita
miR-4291	4	Miranda, TargetScan, Pita, RNAhybrid	0	0	0	0
miR-195-5p	4	Miranda, TargetScan, Pita, RNAhybrid	0	0	0	0
miR-16-5p	4	Miranda, TargetScan, Pita, RNAhybrid	0	0	0	0
miR-922	3	TargetScan, Pita, RNAhybrid	0	0	0	0
miR-877-3p	3	Miranda, TargetScan, Pita	0	0	2	TargetScan, Pita
miR-6882-3p	3	TargetScan, Pita, RNAhybrid	0	0	0	0
miR-6849-3p	3	Miranda, TargetScan, Pita	2	Pita, RNAhybrid	0	0
miR-6838-5p	3	Miranda, TargetScan, Pita	0	0	0	0
miR-6793-3p	3	Miranda, TargetScan, Pita	0	0	2	TargetScan, Pita
miR-6761-5p	3	Miranda, TargetScan, Pita	0	0	0	0
miR-6720-5p	3	TargetScan, Pita, RNAhybrid	0	0	0	0
miR-6715a-3p	3	Miranda, TargetScan, Pita	0	0	0	0
miR-6501-5p	3	TargetScan, Pita, RNAhybrid	0	0	0	0
miR-519d-5p	3	Miranda, TargetScan, Pita	0	0	0	0
miR-5006-5p	3	Miranda, TargetScan, Pita	3	TargetScan, Pita, RNAhybrid	0	0
miR-497-5p	3	Miranda, TargetScan, Pita	0	0	0	0
miR-490-3p	3	TargetScan, Pita, RNAhybrid	0	0	0	0
miR-4761-5p	3	Miranda, TargetScan, Pita	0	0	0	0
miR-4755-3p	3	Miranda, TargetScan, Pita	0	0	0	0
miR-4722-5p	3	TargetScan, Pita, RNAhybrid	0	0	2	TargetScan, Pita
miR-4700-3p	3	Miranda, TargetScan, Pita	0	0	3	Miranda, TargetScan, Pita
miR-3972	3	TargetScan, Pita, RNAhybrid	3	TargetScan, Pita, RNAhybrid	0	0
miR-3680-3p	3	Miranda, TargetScan, Pita	0	0	0	0
miR-3619-5p	3	Miranda, TargetScan, Pita	0	0	0	0
miR-3617-3p	3	TargetScan, Pita, RNAhybrid	0	0	2	TargetScan, Pita
miR-323a-5p	3	Miranda, TargetScan, Pita	0	0	0	0
miR-3160-5p	3	Miranda, TargetScan, Pita	0	0	0	0
miR-3065-3p	3	Miranda, TargetScan, Pita	0	0	0	0
miR-296-3p	3	TargetScan, Pita, RNAhybrid	0	0	0	0
miR-1286	3	TargetScan, Pita, RNAhybrid	0	0	2	TargetScan, Pita
miR-125b-5p	3	Miranda, TargetScan, Pita	0	0	0	0
miR-125a-5p	3	Miranda, TargetScan, Pita	0	0	0	0
miR-99b-3p	2	TargetScan, Pita	0	0	0	0
miR-99a-3p	2	TargetScan, Pita	0	0	0	0
miR-943	2	TargetScan, Pita	0	0	2	TargetScan, Pita
miR-7974	2	TargetScan, Pita	0	0	0	0
miR-7851-3p	2	Pita, RNAhybrid	0	0	2	TargetScan, Pita
miR-7843-5p	2	Pita, RNAhybrid	0	0	0	0
miR-7705	2	TargetScan, Pita	0	0	0	0
miR-767-5p	2	TargetScan, Pita	0	0	2	TargetScan, Pita
miR-767-3p	2	TargetScan, Pita	0	0	0	0
miR-766-3p	2	TargetScan, Pita	2	TargetScan, Pita	0	0
miR-744-3p	2	TargetScan, Pita	0	0	0	0
miR-7157-5p	2	Pita, RNAhybrid	0	0	2	TargetScan, Pita
miR-7106-3p	2	TargetScan, Pita	0	0	0	0
miR-6895-5p	2	Pita, RNAhybrid	0	0	0	0
miR-6879-3p	2	TargetScan, Pita	2	TargetScan, Pita	0	0
miR-6875-3p	2	TargetScan, Pita	0	0	2	TargetScan, Pita
miR-6874-3p	2	TargetScan, Pita	0	0	0	0
miR-6869-5p	2	TargetScan, Pita	3	Miranda, TargetScan, Pita	0	0
miR-6868-3p	2	TargetScan, Pita	0	0	0	0
miR-6865-5p	2	TargetScan, Pita	0	0	0	0
miR-6859-5p	2	TargetScan, Pita	0	0	0	0
miR-6857-3p	2	TargetScan, Pita	0	0	0	0
miR-6856-5p	2	Pita, RNAhybrid	0	0	0	0
miR-6855-3p	2	TargetScan, Pita	0	0	0	0
miR-6852-3p	2	TargetScan, Pita	0	0	0	0
miR-6851-5p	2	Pita, RNAhybrid	3	TargetScan, Pita, RNAhybrid	0	0
miR-6844	2	TargetScan, Pita	2	TargetScan, Pita	2	TargetScan, Pita
miR-6842-3p	2	TargetScan, Pita	0	0	0	0
miR-6835-3p	2	TargetScan, Pita	0	0	0	0
miR-6826-5p	2	TargetScan, Pita	0	0	0	0
miR-6826-3p	2	TargetScan, Pita	0	0	0	0
miR-6821-3p	2	TargetScan, Pita	0	0	0	0
miR-6817-5p	2	TargetScan, Pita	0	0	0	0
miR-6815-5p	2	TargetScan, Pita	0	0	0	0
miR-6810-3p	2	TargetScan, Pita	0	0	0	0
miR-6804-3p	2	TargetScan, Pita	0	0	0	0
miR-6801-5p	2	Pita, RNAhybrid	0	0	0	0
miR-6801-3p	2	TargetScan, Pita	0	0	0	0
miR-6800-5p	2	Pita, RNAhybrid	0	0	0	0
miR-6800-3p	2	TargetScan, Pita	0	0	2	TargetScan, Pita
miR-6797-3p	2	TargetScan, Pita	0	0	2	Pita, RNAhybrid
miR-6796-3p	2	TargetScan, Pita	0	0	0	0
miR-6792-5p	2	TargetScan, Pita	0	0	0	0
miR-6792-3p	2	TargetScan, Pita	0	0	2	TargetScan, Pita
miR-6790-3p	2	TargetScan, Pita	0	0	0	0
miR-6787-3p	2	Pita, RNAhybrid	3	Miranda, TargetScan, Pita	2	TargetScan, Pita
miR-6782-3p	2	TargetScan, Pita	0	0	0	0
miR-6776-3p	2	TargetScan, Pita	0	0	2	Pita, RNAhybrid
miR-6772-5p	2	TargetScan, Pita	0	0	2	TargetScan, Pita
miR-6772-3p	2	TargetScan, Pita	0	0	0	0
miR-6771-3p	2	TargetScan, Pita	0	0	0	0
miR-6767-3p	2	TargetScan, Pita	0	0	0	0
miR-676-3p	2	TargetScan, Pita	0	0	0	0
miR-6753-5p	2	Pita, RNAhybrid	0	0	4	Miranda, TargetScan, Pita, RNAhybrid
miR-6749-3p	2	TargetScan, Pita	0	0	2	TargetScan, Pita
miR-6748-3p	2	TargetScan, Pita	0	0	0	0
miR-6743-5p	2	Pita, RNAhybrid	2	TargetScan, Pita	0	0
miR-6740-3p	2	TargetScan, Pita	0	0	0	0
miR-6730-3p	2	TargetScan, Pita	4	Miranda, TargetScan, Pita, RNAhybrid	0	0
miR-6715b-5p	2	TargetScan, Pita	0	0	0	0
miR-653-5p	2	TargetScan, Pita	0	0	2	TargetScan, Pita
miR-6515-3p	2	TargetScan, Pita	0	0	0	0
miR-6510-5p	2	TargetScan, Pita	0	0	0	0
miR-6509-3p	2	TargetScan, Pita	0	0	0	0
miR-6501-3p	2	TargetScan, Pita	0	0	0	0
miR-649	2	TargetScan, Pita	0	0	0	0
miR-646	2	TargetScan, Pita	0	0	0	0
miR-633	2	TargetScan, Pita	0	0	0	0
miR-625-3p	2	TargetScan, Pita	0	0	0	0
miR-624-3p	2	TargetScan, Pita	0	0	0	0
miR-6125	2	Pita, RNAhybrid	2	TargetScan, Pita	0	0
miR-609	2	TargetScan, Pita	0	0	2	TargetScan, Pita
miR-6076	2	TargetScan, Pita	0	0	0	0
miR-6075	2	Pita, RNAhybrid	2	Pita, RNAhybrid	0	0
miR-605-5p	2	TargetScan, Pita	0	0	2	TargetScan, Pita
miR-605-3p	2	TargetScan, Pita	0	0	0	0
miR-590-3p	2	TargetScan, Pita	0	0	0	0
miR-588	2	TargetScan, Pita	0	0	0	0
miR-586	2	TargetScan, Pita	0	0	0	0
miR-584-3p	2	TargetScan, Pita	2	TargetScan, Pita	0	0
miR-576-5p	2	TargetScan, Pita	0	0	0	0
miR-5700	2	TargetScan, Pita	0	0	0	0
miR-5699-3p	2	TargetScan, Pita	0	0	0	0
miR-5695	2	TargetScan, Pita	0	0	0	0
miR-5694	2	TargetScan, Pita	0	0	0	0
miR-5690	2	TargetScan, Pita	0	0	0	0
miR-5689	2	TargetScan, Pita	0	0	0	0
miR-5680	2	TargetScan, Pita	0	0	0	0
miR-5584-3p	2	TargetScan, Pita	0	0	0	0
miR-5582-3p	2	TargetScan, Pita	0	0	0	0
miR-558	2	Pita, RNAhybrid	0	0	2	TargetScan, Pita
miR-5579-3p	2	TargetScan, Pita	0	0	0	0
miR-5571-5p	2	TargetScan, Pita	0	0	0	0
miR-551b-5p	2	TargetScan, Pita	0	0	0	0
miR-548z	2	TargetScan, Pita	0	0	0	0
miR-548x-3p	2	TargetScan, Pita	0	0	0	0
miR-548s	2	TargetScan, Pita	0	0	0	0
miR-548j-3p	2	TargetScan, Pita	0	0	0	0
miR-548h-3p	2	TargetScan, Pita	0	0	0	0
miR-548g-3p	2	TargetScan, Pita	2	TargetScan, Pita	2	TargetScan, Pita
miR-548f-3p	2	TargetScan, Pita	0	0	0	0
miR-548e-5p	2	Pita, RNAhybrid	0	0	0	0
miR-548e-3p	2	TargetScan, Pita	0	0	0	0
miR-548d-3p	2	TargetScan, Pita	0	0	0	0
miR-548c-3p	2	TargetScan, Pita	0	0	0	0
miR-548bb-3p	2	TargetScan, Pita	0	0	0	0
miR-548b-3p	2	TargetScan, Pita	0	0	0	0
miR-548az-3p	2	TargetScan, Pita	0	0	0	0
miR-548av-3p	2	TargetScan, Pita	2	TargetScan, Pita	2	TargetScan, Pita
miR-548ar-3p	2	TargetScan, Pita	0	0	0	0
miR-548aq-3p	2	TargetScan, Pita	0	0	0	0
miR-548ao-3p	2	TargetScan, Pita	0	0	2	TargetScan, Pita
miR-548am-3p	2	TargetScan, Pita	0	0	0	0
miR-548aj-3p	2	TargetScan, Pita	0	0	0	0
miR-548ah-3p	2	TargetScan, Pita	0	0	0	0
miR-548ae-3p	2	TargetScan, Pita	0	0	0	0
miR-548ac	2	TargetScan, Pita	0	0	0	0
miR-548a-3p	2	TargetScan, Pita	0	0	0	0
miR-545-5p	2	TargetScan, Pita	0	0	0	0
miR-545-3p	2	TargetScan, Pita	2	TargetScan, Pita	0	0
miR-544b	2	TargetScan, Pita	2	TargetScan, Pita	0	0
miR-543	2	TargetScan, Pita	2	TargetScan, Pita	0	0
miR-5190	2	TargetScan, Pita	0	0	0	0
miR-5187-3p	2	TargetScan, Pita	0	0	0	0
miR-517c-3p	2	TargetScan, Pita	0	0	0	0
miR-517b-3p	2	TargetScan, Pita	0	0	0	0
miR-517a-3p	2	TargetScan, Pita	0	0	0	0
miR-516b-3p	2	TargetScan, Pita	2	Pita, RNAhybrid	0	0
miR-516a-3p	2	TargetScan, Pita	2	Pita, RNAhybrid	0	0
miR-513c-3p	2	TargetScan, Pita	0	0	2	TargetScan, Pita
miR-513a-3p	2	TargetScan, Pita	0	0	2	TargetScan, Pita
miR-511-5p	2	TargetScan, Pita	2	TargetScan, Pita	0	0
miR-5094	2	TargetScan, Pita	0	0	0	0
miR-503-5p	2	TargetScan, Pita	0	0	0	0
miR-501-3p	2	Pita, RNAhybrid	0	0	0	0
miR-5010-3p	2	TargetScan, Pita	0	0	0	0
miR-500b-3p	2	Pita, RNAhybrid	2	TargetScan, Pita	0	0
miR-500a-5p	2	TargetScan, Pita	0	0	0	0
miR-5004-5p	2	TargetScan, Pita	0	0	0	0
miR-5000-3p	2	TargetScan, Pita	0	0	2	TargetScan, Pita
miR-499b-3p	2	TargetScan, Pita	0	0	0	0
miR-499a-3p	2	TargetScan, Pita	0	0	0	0
miR-4999-5p	2	TargetScan, Pita	0	0	0	0
miR-498	2	TargetScan, Pita	0	0	0	0
miR-497-3p	2	TargetScan, Pita	0	0	2	TargetScan, Pita
miR-4799-5p	2	TargetScan, Pita	0	0	0	0
miR-4781-3p	2	TargetScan, Pita	2	TargetScan, Pita	0	0
miR-4778-3p	2	TargetScan, Pita	0	0	2	TargetScan, Pita
miR-4775	2	TargetScan, Pita	0	0	0	0
miR-4769-3p	2	TargetScan, Pita	0	0	0	0
miR-4766-5p	2	TargetScan, Pita	0	0	0	0
miR-4753-5p	2	TargetScan, Pita	0	0	0	0
miR-4749-5p	2	Pita, RNAhybrid	0	0	2	Pita, RNAhybrid
miR-4742-5p	2	TargetScan, Pita	0	0	0	0
miR-4740-5p	2	TargetScan, Pita	0	0	2	TargetScan, Pita
miR-4740-3p	2	Pita, RNAhybrid	0	0	0	0
miR-4733-5p	2	TargetScan, Pita	0	0	0	0
miR-4732-3p	2	TargetScan, Pita	0	0	0	0
miR-4724-5p	2	TargetScan, Pita	0	0	0	0
miR-4724-3p	2	TargetScan, Pita	0	0	0	0
miR-4722-3p	2	Pita, RNAhybrid	0	0	0	0
miR-4717-5p	2	TargetScan, Pita	0	0	0	0
miR-4709-3p	2	TargetScan, Pita	2	TargetScan, Pita	0	0
miR-4701-5p	2	TargetScan, Pita	0	0	0	0
miR-4699-5p	2	TargetScan, Pita	2	TargetScan, Pita	0	0
miR-4698	2	TargetScan, Pita	0	0	0	0
miR-4695-5p	2	Pita, RNAhybrid	0	0	0	0
miR-4694-5p	2	TargetScan, Pita	2	TargetScan, Pita	0	0
miR-4692	2	TargetScan, Pita	0	0	0	0
miR-4690-5p	2	TargetScan, Pita	2	Pita, RNAhybrid	0	0
miR-4687-3p	2	TargetScan, Pita	0	0	0	0
miR-4676-3p	2	TargetScan, Pita	2	TargetScan, Pita	0	0
miR-4668-3p	2	TargetScan, Pita	0	0	2	TargetScan, Pita
miR-4662b	2	TargetScan, Pita	2	TargetScan, Pita	0	0
miR-4662a-3p	2	TargetScan, Pita	0	0	0	0
miR-4660	2	TargetScan, Pita	0	0	0	0
miR-4659b-5p	2	TargetScan, Pita	0	0	0	0
miR-4659b-3p	2	TargetScan, Pita	0	0	2	TargetScan, Pita
miR-4659a-5p	2	TargetScan, Pita	0	0	0	0
miR-4659a-3p	2	TargetScan, Pita	0	0	2	TargetScan, Pita
miR-4656	2	Pita, RNAhybrid	2	TargetScan, Pita	0	0
miR-4647	2	TargetScan, Pita	2	TargetScan, Pita	0	0
miR-4646-3p	2	TargetScan, Pita	0	0	0	0
miR-4645-5p	2	TargetScan, Pita	0	0	0	0
miR-4645-3p	2	TargetScan, Pita	0	0	0	0
miR-4640-5p	2	Pita, RNAhybrid	2	TargetScan, Pita	0	0
miR-455-3p	2	TargetScan, Pita	2	TargetScan, Pita	0	0
miR-4536-3p	2	TargetScan, Pita	0	0	0	0
miR-4531	2	TargetScan, Pita	0	0	0	0
miR-4530	2	TargetScan, Pita	0	0	2	TargetScan, Pita
miR-452-5p	2	TargetScan, Pita	2	TargetScan, Pita	0	0
miR-4524b-3p	2	TargetScan, Pita	0	0	0	0
miR-4524a-3p	2	TargetScan, Pita	0	0	0	0
miR-452-3p	2	TargetScan, Pita	0	0	0	0
miR-4515	2	TargetScan, Pita	0	0	2	TargetScan, Pita
miR-4511	2	TargetScan, Pita	0	0	0	0
miR-450b-5p	2	TargetScan, Pita	0	0	0	0
miR-4502	2	TargetScan, Pita	0	0	2	TargetScan, Pita
miR-4493	2	TargetScan, Pita	0	0	0	0
miR-448	2	TargetScan, Pita	0	0	0	0
miR-4465	2	TargetScan, Pita	0	0	0	0
miR-4457	2	TargetScan, Pita	0	0	2	TargetScan, Pita
miR-4455	2	TargetScan, Pita	0	0	2	TargetScan, Pita
miR-4439	2	TargetScan, Pita	0	0	2	TargetScan, Pita
miR-4436b-5p	2	TargetScan, Pita	0	0	0	0
miR-4436a	2	TargetScan, Pita	0	0	2	TargetScan, Pita
miR-4435	2	TargetScan, Pita	0	0	0	0
miR-4433a-5p	2	TargetScan, Pita	0	0	0	0
miR-4427	2	TargetScan, Pita	0	0	0	0
miR-4426	2	TargetScan, Pita	2	TargetScan, Pita	0	0
miR-4423-5p	2	TargetScan, Pita	0	0	0	0
miR-4422	2	TargetScan, Pita	0	0	0	0
miR-4421	2	TargetScan, Pita	0	0	0	0
miR-4279	2	TargetScan, Pita	0	0	2	TargetScan, Pita
miR-4263	2	TargetScan, Pita	0	0	0	0
miR-4262	2	TargetScan, Pita	0	0	0	0
miR-4251	2	TargetScan, Pita	0	0	0	0
miR-424-5p	2	TargetScan, Pita	0	0	0	0
miR-411-3p	2	TargetScan, Pita	0	0	0	0
miR-409-3p	2	TargetScan, Pita	0	0	2	TargetScan, Pita
miR-3940-5p	2	Pita, RNAhybrid	2	Pita, RNAhybrid	0	0
miR-3940-3p	2	Pita, RNAhybrid	0	0	0	0
miR-3938	2	TargetScan, Pita	0	0	0	0
miR-3927-5p	2	TargetScan, Pita	0	0	0	0
miR-3926	2	TargetScan, Pita	2	TargetScan, Pita	0	0
miR-3925-3p	2	TargetScan, Pita	2	TargetScan, Pita	0	0
miR-3916	2	TargetScan, Pita	0	0	0	0
miR-3913-3p	2	TargetScan, Pita	0	0	0	0
miR-3912-5p	2	TargetScan, Pita	2	TargetScan, Pita	0	0
miR-3909	2	TargetScan, Pita	0	0	0	0
miR-383-5p	2	TargetScan, Pita	0	0	0	0
miR-380-3p	2	TargetScan, Pita	0	0	0	0
miR-379-3p	2	TargetScan, Pita	0	0	0	0
miR-374a-3p	2	TargetScan, Pita	0	0	0	0
miR-3692-3p	2	TargetScan, Pita	2	TargetScan, Pita	0	0
miR-3681-3p	2	TargetScan, Pita	0	0	0	0
miR-3679-3p	2	TargetScan, Pita	0	0	0	0
miR-3677-5p	2	Pita, RNAhybrid	0	0	2	Pita, RNAhybrid
miR-3662	2	TargetScan, Pita	0	0	0	0
miR-3660	2	TargetScan, Pita	2	TargetScan, Pita	0	0
miR-3655	2	TargetScan, Pita	0	0	0	0
miR-3653-5p	2	TargetScan, Pita	2	TargetScan, Pita	0	0
miR-3646	2	TargetScan, Pita	0	0	0	0
miR-3622a-5p	2	TargetScan, Pita	0	0	0	0
miR-3619-3p	2	TargetScan, Pita	0	0	0	0
miR-361-5p	2	TargetScan, Pita	0	0	0	0
miR-3613-5p	2	TargetScan, Pita	0	0	0	0
miR-3607-3p	2	TargetScan, Pita	0	0	2	TargetScan, Pita
miR-34b-3p	2	TargetScan, Pita	0	0	0	0
miR-345-5p	2	Pita, RNAhybrid	2	Pita, RNAhybrid	0	0
miR-345-3p	2	TargetScan, Pita	0	0	0	0
miR-340-5p	2	TargetScan, Pita	0	0	0	0
miR-33a-3p	2	TargetScan, Pita	0	0	2	TargetScan, Pita
miR-338-3p	2	TargetScan, Pita	0	0	2	TargetScan, Pita
miR-331-3p	2	TargetScan, Pita	0	0	0	0
miR-323b-3p	2	TargetScan, Pita	0	0	0	0
miR-3187-3p	2	TargetScan, Pita	2	Pita, RNAhybrid	0	0
miR-3180-5p	2	TargetScan, Pita	0	0	0	0
miR-3177-5p	2	Pita, RNAhybrid	0	0	0	0
miR-3154	2	TargetScan, Pita	2	TargetScan, Pita	0	0
miR-3152-3p	2	TargetScan, Pita	0	0	0	0
miR-3141	2	Pita, RNAhybrid	2	Pita, RNAhybrid	0	0
miR-3140-3p	2	TargetScan, Pita	0	0	0	0
miR-3136-5p	2	TargetScan, Pita	0	0	2	TargetScan, Pita
miR-3135a	2	Pita, RNAhybrid	0	0	0	0
miR-3133	2	TargetScan, Pita	0	0	0	0
miR-3130-5p	2	TargetScan, Pita	0	0	3	Miranda, TargetScan, Pita
miR-3125	2	TargetScan, Pita	0	0	0	0
miR-3120-3p	2	TargetScan, Pita	0	0	0	0
miR-29c-3p	2	TargetScan, Pita	0	0	2	TargetScan, Pita
miR-29b-3p	2	TargetScan, Pita	0	0	2	TargetScan, Pita
miR-29a-3p	2	TargetScan, Pita	0	0	2	TargetScan, Pita
miR-27b-3p	2	TargetScan, Pita	0	0	2	TargetScan, Pita
miR-27a-3p	2	TargetScan, Pita	0	0	2	TargetScan, Pita
miR-26b-5p	2	TargetScan, Pita	0	0	0	0
miR-26a-5p	2	TargetScan, Pita	0	0	0	0
miR-2682-3p	2	Pita, RNAhybrid	0	0	0	0
miR-2355-5p	2	TargetScan, Pita	0	0	2	TargetScan, Pita
miR-2355-3p	2	TargetScan, Pita	0	0	0	0
miR-2278	2	TargetScan, Pita	0	0	0	0
miR-2277-3p	2	TargetScan, Pita	0	0	0	0
miR-22-5p	2	TargetScan, Pita	0	0	0	0
miR-22-3p	2	TargetScan, Pita	0	0	2	TargetScan, Pita
miR-222-5p	2	TargetScan, Pita	0	0	0	0
miR-216a-3p	2	TargetScan, Pita	0	0	0	0
miR-214-3p	2	TargetScan, Pita	0	0	0	0
miR-2116-5p	2	TargetScan, Pita	0	0	0	0
miR-2115-5p	2	TargetScan, Pita	0	0	0	0
miR-2113	2	TargetScan, Pita	2	Pita, RNAhybrid	0	0
miR-205-5p	2	TargetScan, Pita	0	0	2	Pita, RNAhybrid
miR-200a-5p	2	Pita, RNAhybrid	0	0	0	0
miR-199b-5p	2	TargetScan, Pita	0	0	0	0
miR-199a-5p	2	TargetScan, Pita	0	0	0	0
miR-1976	2	TargetScan, Pita	2	TargetScan, Pita	0	0
miR-197-3p	2	TargetScan, Pita	0	0	0	0
miR-192-3p	2	TargetScan, Pita	0	0	2	TargetScan, Pita
miR-1914-3p	2	Pita, RNAhybrid	2	Pita, RNAhybrid	0	0
miR-1912	2	TargetScan, Pita	0	0	2	TargetScan, Pita
miR-1910-5p	2	TargetScan, Pita	2	TargetScan, Pita	0	0
miR-18b-5p	2	TargetScan, Pita	2	TargetScan, Pita	0	0
miR-18a-5p	2	TargetScan, Pita	2	TargetScan, Pita	0	0
miR-186-5p	2	TargetScan, Pita	0	0	0	0
miR-1825	2	TargetScan, Pita	0	0	0	0
miR-181d-5p	2	TargetScan, Pita	0	0	0	0
miR-181c-5p	2	TargetScan, Pita	0	0	0	0
miR-181b-5p	2	TargetScan, Pita	0	0	0	0
miR-181a-5p	2	TargetScan, Pita	0	0	0	0
miR-181a-2-3p	2	TargetScan, Pita	0	0	0	0
miR-15b-5p	2	TargetScan, Pita	0	0	0	0
miR-15a-5p	2	TargetScan, Pita	0	0	0	0
miR-15a-3p	2	TargetScan, Pita	0	0	0	0
miR-155-3p	2	TargetScan, Pita	0	0	0	0
miR-1538	2	Pita, RNAhybrid	0	0	0	0
miR-153-3p	2	TargetScan, Pita	0	0	0	0
miR-148b-5p	2	TargetScan, Pita	0	0	0	0
miR-148a-5p	2	TargetScan, Pita	0	0	2	TargetScan, Pita
miR-139-3p	2	TargetScan, Pita	0	0	0	0
miR-136-3p	2	TargetScan, Pita	0	0	2	TargetScan, Pita
miR-1324	2	TargetScan, Pita	0	0	2	TargetScan, Pita
miR-1305	2	TargetScan, Pita	0	0	0	0
miR-129-5p	2	TargetScan, Pita	0	0	2	TargetScan, Pita
miR-1295b-5p	2	TargetScan, Pita	0	0	2	TargetScan, Pita
miR-1292-3p	2	Pita, RNAhybrid	0	0	0	0
miR-1288-3p	2	TargetScan, Pita	0	0	2	TargetScan, Pita
miR-128-3p	2	TargetScan, Pita	0	0	0	0
miR-1278	2	TargetScan, Pita	0	0	0	0
miR-1273g-3p	2	TargetScan, RNAhybrid	0	0	0	0
miR-1273d	2	TargetScan, Pita	0	0	0	0
miR-1270	2	TargetScan, Pita	0	0	0	0
miR-125b-2-3p	2	TargetScan, Pita	0	0	2	TargetScan, Pita
miR-1252-3p	2	TargetScan, Pita	0	0	0	0
miR-1251-5p	2	Pita, RNAhybrid	0	0	0	0
miR-1236-3p	2	TargetScan, Pita	0	0	0	0
miR-1233-5p	2	Pita, RNAhybrid	2	Pita, RNAhybrid	0	0
miR-1207-3p	2	TargetScan, Pita	0	0	2	TargetScan, Pita
miR-107	2	TargetScan, Pita	2	TargetScan, Pita	0	0
miR-106a-3p	2	TargetScan, Pita	0	0	2	TargetScan, Pita
miR-105-5p	2	TargetScan, Pita	0	0	0	0
miR-103a-3p	2	TargetScan, Pita	2	TargetScan, Pita	0	0
miR-103a-2-5p	2	TargetScan, Pita	0	0	0	0
miR-96-5p	0	0	2	Pita, RNAhybrid	2	TargetScan, Pita
miR-944	0	0	2	TargetScan, Pita	0	0
miR-942-5p	0	0	0	0	2	TargetScan, Pita
miR-939-5p	0	0	4	Miranda, TargetScan, Pita, RNAhybrid	2	Pita, RNAhybrid
miR-939-3p	0	0	0	0	2	TargetScan, Pita
miR-937-5p	0	0	3	TargetScan, Pita, RNAhybrid	0	0
miR-92b-3p	0	0	0	0	2	TargetScan, Pita
miR-92a-3p	0	0	0	0	2	TargetScan, Pita
miR-92a-2-5p	0	0	2	TargetScan, Pita	0	0
miR-892a	0	0	2	TargetScan, Pita	2	TargetScan, Pita
miR-885-5p	0	0	2	TargetScan, Pita	0	0
miR-8089	0	0	0	0	3	Miranda, TargetScan, Pita
miR-8085	0	0	2	Pita, RNAhybrid	0	0
miR-8077	0	0	2	Pita, RNAhybrid	3	Miranda, TargetScan, Pita
miR-8075	0	0	2	Pita, RNAhybrid	0	0
miR-8068	0	0	0	0	2	TargetScan, Pita
miR-7855-5p	0	0	3	Miranda, TargetScan, Pita	0	0
miR-7846-3p	0	0	2	TargetScan, Pita	0	0
miR-7845-5p	0	0	0	0	3	TargetScan, Pita, RNAhybrid
miR-7706	0	0	2	TargetScan, Pita	0	0
miR-770-5p	0	0	2	Pita, RNAhybrid	0	0
miR-7703	0	0	0	0	2	Pita, RNAhybrid
miR-769-3p	0	0	2	Pita, RNAhybrid	0	0
miR-766-5p	0	0	2	TargetScan, Pita	2	TargetScan, Pita
miR-765	0	0	2	TargetScan, Pita	2	TargetScan, Pita
miR-762	0	0	3	TargetScan, Pita, RNAhybrid	2	Pita, RNAhybrid
miR-760	0	0	2	Pita, RNAhybrid	0	0
miR-758-3p	0	0	2	TargetScan, Pita	0	0
miR-7162-3p	0	0	2	TargetScan, Pita	0	0
miR-7156-5p	0	0	0	0	2	TargetScan, Pita
miR-7155-5p	0	0	0	0	2	TargetScan, Pita
miR-7152-5p	0	0	2	TargetScan, Pita	2	TargetScan, Pita
miR-7151-5p	0	0	0	0	2	TargetScan, Pita
miR-7151-3p	0	0	0	0	2	TargetScan, Pita
miR-7114-5p	0	0	0	0	3	TargetScan, Pita, RNAhybrid
miR-7114-3p	0	0	0	0	3	TargetScan, Pita, RNAhybrid
miR-7113-5p	0	0	2	TargetScan, Pita	2	TargetScan, Pita
miR-7112-5p	0	0	3	TargetScan, Pita, RNAhybrid	0	0
miR-7112-3p	0	0	2	TargetScan, Pita	0	0
miR-7111-5p	0	0	2	Pita, RNAhybrid	0	0
miR-7109-5p	0	0	2	Pita, RNAhybrid	0	0
miR-7108-5p	0	0	2	Pita, RNAhybrid	0	0
miR-7107-5p	0	0	2	TargetScan, Pita	0	0
miR-7107-3p	0	0	3	Miranda, TargetScan, Pita	0	0
miR-7106-5p	0	0	4	Miranda, TargetScan, Pita, RNAhybrid	0	0
miR-6894-5p	0	0	3	TargetScan, Pita, RNAhybrid	2	TargetScan, Pita
miR-6892-3p	0	0	0	0	2	TargetScan, Pita
miR-6889-5p	0	0	2	Pita, RNAhybrid	2	Pita, RNAhybrid
miR-6886-5p	0	0	2	TargetScan, Pita	0	0
miR-6885-5p	0	0	2	Pita, RNAhybrid	0	0
miR-6881-5p	0	0	2	Pita, RNAhybrid	0	0
miR-6880-5p	0	0	2	Pita, RNAhybrid	0	0
miR-6880-3p	0	0	0	0	3	TargetScan, Pita, RNAhybrid
miR-6876-5p	0	0	2	TargetScan, Pita	0	0
miR-6875-5p	0	0	2	TargetScan, Pita	0	0
miR-6870-5p	0	0	2	Pita, RNAhybrid	0	0
miR-6867-5p	0	0	0	0	2	TargetScan, Pita
miR-6866-3p	0	0	0	0	2	TargetScan, Pita
miR-6864-5p	0	0	2	TargetScan, Pita	0	0
miR-6861-3p	0	0	0	0	2	TargetScan, Pita
miR-6858-3p	0	0	0	0	2	TargetScan, Pita
miR-6857-5p	0	0	3	TargetScan, Pita, RNAhybrid	3	TargetScan, Pita, RNAhybrid
miR-6854-5p	0	0	3	Miranda, TargetScan, Pita	0	0
miR-6853-3p	0	0	2	TargetScan, Pita	2	TargetScan, Pita
miR-6852-5p	0	0	0	0	2	TargetScan, Pita
miR-6851-3p	0	0	0	0	2	Pita, RNAhybrid
miR-6850-5p	0	0	0	0	2	Pita, RNAhybrid
miR-6850-3p	0	0	2	TargetScan, Pita	0	0
miR-6848-5p	0	0	2	Pita, RNAhybrid	0	0
miR-6845-5p	0	0	3	Miranda, TargetScan, Pita	0	0
miR-6842-5p	0	0	2	Pita, RNAhybrid	0	0
miR-6838-3p	0	0	0	0	2	TargetScan, Pita
miR-6837-5p	0	0	2	TargetScan, Pita	2	TargetScan, Pita
miR-6837-3p	0	0	0	0	2	TargetScan, Pita
miR-6834-5p	0	0	0	0	2	Pita, RNAhybrid
miR-6833-3p	0	0	0	0	2	TargetScan, Pita
miR-6832-5p	0	0	0	0	2	TargetScan, Pita
miR-6831-5p	0	0	2	Pita, RNAhybrid	0	0
miR-6830-3p	0	0	2	TargetScan, Pita	0	0
miR-6829-5p	0	0	3	TargetScan, Pita, RNAhybrid	0	0
miR-6829-3p	0	0	2	TargetScan, Pita	0	0
miR-6827-5p	0	0	3	TargetScan, Pita, RNAhybrid	2	Pita, RNAhybrid
miR-6825-5p	0	0	2	TargetScan, Pita	0	0
miR-6818-3p	0	0	0	0	2	TargetScan, Pita
miR-6814-5p	0	0	0	0	2	TargetScan, Pita
miR-6813-5p	0	0	3	TargetScan, Pita, RNAhybrid	2	Pita, RNAhybrid
miR-6811-5p	0	0	0	0	2	TargetScan, Pita
miR-6810-5p	0	0	3	TargetScan, Pita, RNAhybrid	2	TargetScan, Pita
miR-6809-3p	0	0	0	0	2	TargetScan, Pita
miR-6807-3p	0	0	0	0	2	TargetScan, Pita
miR-6806-3p	0	0	2	Pita, RNAhybrid	0	0
miR-6805-3p	0	0	0	0	2	TargetScan, Pita
miR-6804-5p	0	0	2	TargetScan, Pita	0	0
miR-6803-5p	0	0	2	Pita, RNAhybrid	0	0
miR-6802-5p	0	0	2	Pita, RNAhybrid	0	0
miR-6802-3p	0	0	0	0	3	Miranda, TargetScan, Pita
miR-6799-5p	0	0	3	TargetScan, Pita, RNAhybrid	0	0
miR-6798-5p	0	0	2	TargetScan, Pita	0	0
miR-6797-5p	0	0	2	TargetScan, Pita	0	0
miR-6796-5p	0	0	2	Pita, RNAhybrid	0	0
miR-6795-5p	0	0	2	Pita, RNAhybrid	0	0
miR-6791-5p	0	0	0	0	2	Pita, RNAhybrid
miR-6791-3p	0	0	3	Miranda, TargetScan, Pita	0	0
miR-6790-5p	0	0	2	Pita, RNAhybrid	2	TargetScan, Pita
miR-6787-5p	0	0	2	TargetScan, Pita	0	0
miR-6785-5p	0	0	3	TargetScan, Pita, RNAhybrid	0	0
miR-6783-3p	0	0	0	0	2	TargetScan, Pita
miR-6780a-5p	0	0	0	0	2	TargetScan, Pita
miR-6779-5p	0	0	0	0	2	TargetScan, Pita
miR-6778-3p	0	0	2	TargetScan, Pita	0	0
miR-6773-3p	0	0	2	TargetScan, Pita	0	0
miR-6769b-5p	0	0	3	TargetScan, Pita, RNAhybrid	0	0
miR-6769a-5p	0	0	3	TargetScan, Pita, RNAhybrid	0	0
miR-6765-5p	0	0	4	Miranda, TargetScan, Pita, RNAhybrid	0	0
miR-6765-3p	0	0	2	TargetScan, Pita	2	TargetScan, Pita
miR-6763-5p	0	0	3	Miranda, TargetScan, Pita	3	TargetScan, Pita, RNAhybrid
miR-6762-5p	0	0	3	Miranda, TargetScan, Pita	0	0
miR-6762-3p	0	0	2	TargetScan, Pita	0	0
miR-6760-3p	0	0	2	TargetScan, Pita	2	TargetScan, Pita
miR-6759-5p	0	0	2	Pita, RNAhybrid	0	0
miR-6757-5p	0	0	0	0	2	Pita, RNAhybrid
miR-6757-3p	0	0	2	TargetScan, Pita	0	0
miR-6756-5p	0	0	2	Pita, RNAhybrid	0	0
miR-6754-5p	0	0	0	0	2	TargetScan, Pita
miR-6754-3p	0	0	0	0	2	TargetScan, Pita
miR-6753-3p	0	0	4	Miranda, TargetScan, Pita, RNAhybrid	0	0
miR-6752-5p	0	0	2	Pita, RNAhybrid	2	Pita, RNAhybrid
miR-6751-5p	0	0	0	0	2	Pita, RNAhybrid
miR-6751-3p	0	0	0	0	2	TargetScan, Pita
miR-6744-3p	0	0	2	TargetScan, Pita	0	0
miR-6742-5p	0	0	3	TargetScan, Pita, RNAhybrid	0	0
miR-6742-3p	0	0	0	0	2	TargetScan, Pita
miR-6741-5p	0	0	0	0	3	TargetScan, Pita, RNAhybrid
miR-6739-3p	0	0	0	0	2	TargetScan, Pita
miR-6736-5p	0	0	0	0	2	TargetScan, Pita
miR-6736-3p	0	0	2	TargetScan, Pita	0	0
miR-6733-3p	0	0	0	0	2	TargetScan, Pita
miR-6728-3p	0	0	2	Pita, RNAhybrid	0	0
miR-6727-5p	0	0	2	Pita, RNAhybrid	0	0
miR-6726-5p	0	0	4	Miranda, TargetScan, Pita, RNAhybrid	0	0
miR-671-5p	0	0	2	TargetScan, Pita	0	0
miR-668-3p	0	0	2	TargetScan, Pita	0	0
miR-663a	0	0	2	TargetScan, Pita	0	0
miR-661	0	0	2	Pita, RNAhybrid	0	0
miR-660-3p	0	0	4	Miranda, TargetScan, Pita, RNAhybrid	2	TargetScan, Pita
miR-659-5p	0	0	0	0	2	TargetScan, Pita
miR-659-3p	0	0	2	Pita, RNAhybrid	2	Pita, RNAhybrid
miR-654-5p	0	0	2	TargetScan, Pita	0	0
miR-654-3p	0	0	0	0	2	TargetScan, Pita
miR-653-3p	0	0	2	TargetScan, Pita	2	TargetScan, Pita
miR-6516-5p	0	0	0	0	2	TargetScan, Pita
miR-6515-5p	0	0	2	TargetScan, Pita	2	TargetScan, Pita
miR-6514-5p	0	0	2	TargetScan, Pita	0	0
miR-6511b-5p	0	0	0	0	2	TargetScan, Pita
miR-6508-3p	0	0	2	TargetScan, Pita	0	0
miR-6506-5p	0	0	0	0	2	TargetScan, Pita
miR-6505-5p	0	0	0	0	2	TargetScan, Pita
miR-6502-3p	0	0	2	Pita, RNAhybrid	0	0
miR-6500-3p	0	0	0	0	2	TargetScan, Pita
miR-643	0	0	2	TargetScan, Pita	0	0
miR-642b-3p	0	0	0	0	2	TargetScan, Pita
miR-642a-3p	0	0	0	0	2	TargetScan, Pita
miR-637	0	0	2	Pita, RNAhybrid	2	TargetScan, Pita
miR-632	0	0	2	TargetScan, Pita	2	TargetScan, Pita
miR-628-5p	0	0	2	TargetScan, Pita	0	0
miR-627-5p	0	0	2	TargetScan, Pita	0	0
miR-622	0	0	0	0	2	TargetScan, Pita
miR-619-5p	0	0	0	0	2	TargetScan, Pita
miR-619-3p	0	0	0	0	2	TargetScan, Pita
miR-616-5p	0	0	2	TargetScan, Pita	0	0
miR-616-3p	0	0	2	Pita, RNAhybrid	0	0
miR-6130	0	0	4	Miranda, TargetScan, Pita, RNAhybrid	0	0
miR-6127	0	0	4	Miranda, TargetScan, Pita, RNAhybrid	0	0
miR-6126	0	0	2	TargetScan, Pita	0	0
miR-6090	0	0	3	TargetScan, Pita, RNAhybrid	0	0
miR-6089	0	0	2	Pita, RNAhybrid	0	0
miR-6087	0	0	3	Miranda, TargetScan, Pita	0	0
miR-597-5p	0	0	0	0	2	TargetScan, Pita
miR-592	0	0	2	TargetScan, Pita	0	0
miR-578	0	0	2	TargetScan, Pita	3	Miranda, TargetScan, Pita
miR-577	0	0	2	TargetScan, Pita	0	0
miR-573	0	0	0	0	2	TargetScan, Pita
miR-5706	0	0	0	0	2	TargetScan, Pita
miR-570-5p	0	0	2	TargetScan, Pita	0	0
miR-5692a	0	0	0	0	2	TargetScan, Pita
miR-5691	0	0	0	0	2	TargetScan, Pita
miR-5687	0	0	2	TargetScan, Pita	0	0
miR-5682	0	0	2	TargetScan, Pita	0	0
miR-5591-5p	0	0	4	Miranda, TargetScan, Pita, RNAhybrid	2	Pita, RNAhybrid
miR-5586-3p	0	0	0	0	2	TargetScan, Pita
miR-5585-5p	0	0	2	TargetScan, Pita	2	TargetScan, Pita
miR-5581-3p	0	0	0	0	2	TargetScan, Pita
miR-5580-3p	0	0	2	TargetScan, Pita	0	0
miR-556-3p	0	0	2	TargetScan, Pita	0	0
miR-552-3p	0	0	0	0	2	TargetScan, Pita
miR-550b-2-5p	0	0	2	TargetScan, Pita	0	0
miR-548t-3p	0	0	0	0	2	TargetScan, Pita
miR-548p	0	0	2	TargetScan, Pita	0	0
miR-548ay-3p	0	0	0	0	2	TargetScan, Pita
miR-548ax	0	0	2	TargetScan, Pita	2	TargetScan, Pita
miR-548at-3p	0	0	0	0	2	TargetScan, Pita
miR-548as-3p	0	0	0	0	2	TargetScan, Pita
miR-548ap-3p	0	0	0	0	2	TargetScan, Pita
miR-548al	0	0	2	TargetScan, Pita	0	0
miR-548ai	0	0	2	TargetScan, Pita	0	0
miR-548ag	0	0	2	TargetScan, Pita	0	0
miR-548aa	0	0	0	0	2	TargetScan, Pita
miR-532-5p	0	0	2	TargetScan, Pita	0	0
miR-526b-5p	0	0	0	0	2	TargetScan, Pita
miR-522-3p	0	0	0	0	2	TargetScan, Pita
miR-5196-3p	0	0	0	0	2	TargetScan, Pita
miR-5193	0	0	2	TargetScan, Pita	2	TargetScan, Pita
miR-5189-3p	0	0	2	TargetScan, Pita	0	0
miR-516b-5p	0	0	0	0	2	TargetScan, Pita
miR-516a-5p	0	0	0	0	2	TargetScan, Pita
miR-513c-5p	0	0	2	TargetScan, Pita	0	0
miR-513b-3p	0	0	0	0	2	TargetScan, Pita
miR-510-3p	0	0	0	0	2	TargetScan, Pita
miR-5096	0	0	0	0	2	TargetScan, Pita
miR-509-5p	0	0	0	0	2	TargetScan, Pita
miR-5095	0	0	0	0	2	TargetScan, Pita
miR-509-3-5p	0	0	0	0	2	TargetScan, Pita
miR-5092	0	0	0	0	2	TargetScan, Pita
miR-5090	0	0	2	Pita, RNAhybrid	0	0
miR-5088-5p	0	0	2	Pita, RNAhybrid	0	0
miR-5088-3p	0	0	0	0	3	Miranda, TargetScan, Pita
miR-508-5p	0	0	3	TargetScan, Pita, RNAhybrid	2	TargetScan, Pita
miR-504-5p	0	0	0	0	2	TargetScan, Pita
miR-502-5p	0	0	0	0	2	TargetScan, Pita
miR-501-5p	0	0	0	0	2	TargetScan, Pita
miR-500b-5p	0	0	0	0	2	TargetScan, Pita
miR-5009-3p	0	0	0	0	2	TargetScan, Pita
miR-5003-3p	0	0	0	0	2	TargetScan, Pita
miR-5002-5p	0	0	2	TargetScan, Pita	0	0
miR-5001-5p	0	0	2	TargetScan, Pita	0	0
miR-5001-3p	0	0	3	TargetScan, Pita, RNAhybrid	0	0
miR-5000-5p	0	0	3	TargetScan, Pita, RNAhybrid	0	0
miR-499b-5p	0	0	0	0	2	TargetScan, Pita
miR-493-3p	0	0	4	Miranda, TargetScan, Pita, RNAhybrid	0	0
miR-492	0	0	0	0	2	TargetScan, Pita
miR-491-5p	0	0	2	TargetScan, Pita	0	0
miR-490-5p	0	0	3	Miranda, TargetScan, Pita	0	0
miR-489-3p	0	0	0	0	2	TargetScan, Pita
miR-486-3p	0	0	2	Pita, RNAhybrid	0	0
miR-4802-5p	0	0	3	Miranda, TargetScan, Pita	0	0
miR-4797-3p	0	0	0	0	2	TargetScan, Pita
miR-4793-5p	0	0	0	0	2	TargetScan, Pita
miR-4792	0	0	2	TargetScan, Pita	0	0
miR-4787-5p	0	0	2	Pita, RNAhybrid	0	0
miR-4782-5p	0	0	0	0	2	TargetScan, Pita
miR-4774-5p	0	0	0	0	2	TargetScan, Pita
miR-4768-5p	0	0	0	0	2	TargetScan, Pita
miR-4767	0	0	2	TargetScan, Pita	0	0
miR-4765	0	0	0	0	2	TargetScan, Pita
miR-4762-3p	0	0	0	0	2	TargetScan, Pita
miR-4761-3p	0	0	2	Pita, RNAhybrid	0	0
miR-4758-5p	0	0	2	Pita, RNAhybrid	2	TargetScan, Pita
miR-4757-5p	0	0	2	TargetScan, Pita	0	0
miR-4756-5p	0	0	2	TargetScan, Pita	0	0
miR-4750-3p	0	0	2	TargetScan, Pita	0	0
miR-4746-5p	0	0	0	0	3	Miranda, TargetScan, Pita
miR-4746-3p	0	0	2	Pita, RNAhybrid	0	0
miR-4743-3p	0	0	0	0	2	TargetScan, Pita
miR-4742-3p	0	0	2	Pita, RNAhybrid	0	0
miR-4741	0	0	3	TargetScan, Pita, RNAhybrid	0	0
miR-4739	0	0	4	Miranda, TargetScan, Pita, RNAhybrid	0	0
miR-4738-3p	0	0	0	0	2	TargetScan, Pita
miR-4733-3p	0	0	0	0	3	Miranda, TargetScan, Pita
miR-4732-5p	0	0	0	0	2	TargetScan, Pita
miR-4731-3p	0	0	0	0	2	TargetScan, Pita
miR-4728-5p	0	0	2	TargetScan, Pita	0	0
miR-4728-3p	0	0	2	TargetScan, Pita	0	0
miR-4727-5p	0	0	2	TargetScan, Pita	0	0
miR-4726-5p	0	0	2	TargetScan, Pita	0	0
miR-4725-5p	0	0	0	0	3	TargetScan, Pita, RNAhybrid
miR-4716-5p	0	0	0	0	2	TargetScan, Pita
miR-4711-3p	0	0	0	0	2	TargetScan, Pita
miR-4710	0	0	2	TargetScan, Pita	0	0
miR-4706	0	0	2	Pita, RNAhybrid	0	0
miR-4701-3p	0	0	0	0	2	TargetScan, Pita
miR-4700-5p	0	0	0	0	3	Miranda, TargetScan, Pita
miR-4694-3p	0	0	0	0	2	TargetScan, Pita
miR-4691-3p	0	0	0	0	3	TargetScan, Pita, RNAhybrid
miR-4688	0	0	2	TargetScan, Pita	0	0
miR-4685-5p	0	0	2	TargetScan, Pita	2	TargetScan, Pita
miR-4684-5p	0	0	0	0	2	TargetScan, Pita
miR-4683	0	0	0	0	2	Pita, RNAhybrid
miR-4682	0	0	2	TargetScan, Pita	4	Miranda, TargetScan, Pita, RNAhybrid
miR-4677-5p	0	0	0	0	2	TargetScan, Pita
miR-4677-3p	0	0	2	TargetScan, Pita	0	0
miR-4676-5p	0	0	0	0	2	TargetScan, Pita
miR-4675	0	0	2	TargetScan, Pita	0	0
miR-4674	0	0	2	TargetScan, Pita	0	0
miR-4669	0	0	3	TargetScan, Pita, RNAhybrid	0	0
miR-4667-5p	0	0	0	0	2	TargetScan, Pita
miR-4664-3p	0	0	2	TargetScan, Pita	0	0
miR-4663	0	0	0	0	2	TargetScan, Pita
miR-4662a-5p	0	0	0	0	2	TargetScan, Pita
miR-4661-3p	0	0	0	0	2	TargetScan, Pita
miR-4658	0	0	0	0	2	TargetScan, Pita
miR-4652-5p	0	0	0	0	2	TargetScan, Pita
miR-4652-3p	0	0	0	0	2	TargetScan, Pita
miR-4651	0	0	2	Pita, RNAhybrid	0	0
miR-4649-3p	0	0	2	TargetScan, Pita	0	0
miR-4646-5p	0	0	0	0	2	TargetScan, Pita
miR-4635	0	0	0	0	2	TargetScan, Pita
miR-4633-3p	0	0	2	TargetScan, Pita	0	0
miR-455-5p	0	0	2	TargetScan, Pita	0	0
miR-4510	0	0	4	Miranda, TargetScan, Pita, RNAhybrid	0	0
miR-4506	0	0	0	0	2	TargetScan, Pita
miR-4498	0	0	2	TargetScan, Pita	0	0
miR-4492	0	0	3	TargetScan, Pita, RNAhybrid	0	0
miR-4488	0	0	2	Pita, RNAhybrid	0	0
miR-4485-3p	0	0	2	TargetScan, Pita	0	0
miR-4476	0	0	2	TargetScan, Pita	0	0
miR-4472	0	0	3	TargetScan, Pita, RNAhybrid	0	0
miR-4466	0	0	2	Pita, RNAhybrid	0	0
miR-4459	0	0	2	Pita, RNAhybrid	0	0
miR-4447	0	0	3	TargetScan, Pita, RNAhybrid	0	0
miR-4446-3p	0	0	0	0	2	Pita, RNAhybrid
miR-4443	0	0	2	TargetScan, Pita	2	TargetScan, Pita
miR-4441	0	0	0	0	2	TargetScan, Pita
miR-4440	0	0	2	Pita, RNAhybrid	0	0
miR-4420	0	0	2	TargetScan, Pita	2	TargetScan, Pita
miR-4419a	0	0	4	Miranda, TargetScan, Pita, RNAhybrid	0	0
miR-4326	0	0	0	0	2	TargetScan, Pita
miR-432-3p	0	0	2	TargetScan, Pita	0	0
miR-4316	0	0	2	TargetScan, Pita	0	0
miR-431-5p	0	0	2	TargetScan, Pita	0	0
miR-431-3p	0	0	2	TargetScan, Pita	0	0
miR-4310	0	0	0	0	2	TargetScan, Pita
miR-4284	0	0	3	TargetScan, Pita, RNAhybrid	0	0
miR-4273	0	0	0	0	2	TargetScan, Pita
miR-425-5p	0	0	0	0	2	TargetScan, Pita
miR-4253	0	0	2	Pita, RNAhybrid	0	0
miR-412-3p	0	0	0	0	2	TargetScan, Pita
miR-411-5p	0	0	2	TargetScan, Pita	0	0
miR-3944-3p	0	0	2	Pita, RNAhybrid	0	0
miR-3934-3p	0	0	2	TargetScan, Pita	0	0
miR-3928-3p	0	0	2	TargetScan, Pita	0	0
miR-3922-5p	0	0	0	0	2	TargetScan, Pita
miR-384	0	0	0	0	2	TargetScan, Pita
miR-378a-5p	0	0	2	TargetScan, Pita	2	TargetScan, Pita
miR-376c-3p	0	0	0	0	2	TargetScan, Pita
miR-376b-3p	0	0	0	0	2	TargetScan, Pita
miR-376a-3p	0	0	0	0	2	TargetScan, Pita
miR-375	0	0	0	0	2	TargetScan, Pita
miR-374c-3p	0	0	2	TargetScan, Pita	0	0
miR-374b-3p	0	0	2	TargetScan, Pita	0	0
miR-371b-5p	0	0	2	TargetScan, Pita	0	0
miR-371a-5p	0	0	2	TargetScan, Pita	0	0
miR-3689c	0	0	0	0	2	TargetScan, Pita
miR-3689b-3p	0	0	0	0	2	TargetScan, Pita
miR-3688-3p	0	0	0	0	2	TargetScan, Pita
miR-3685	0	0	0	0	2	TargetScan, Pita
miR-3682-5p	0	0	0	0	2	TargetScan, Pita
miR-3679-5p	0	0	0	0	2	TargetScan, Pita
miR-3674	0	0	2	TargetScan, Pita	0	0
miR-365b-5p	0	0	0	0	2	TargetScan, Pita
miR-365b-3p	0	0	2	TargetScan, Pita	2	TargetScan, Pita
miR-365a-5p	0	0	0	0	2	TargetScan, Pita
miR-365a-3p	0	0	2	TargetScan, Pita	2	TargetScan, Pita
miR-3657	0	0	2	TargetScan, Pita	0	0
miR-3656	0	0	2	Pita, RNAhybrid	0	0
miR-3651	0	0	0	0	2	TargetScan, Pita
miR-363-3p	0	0	0	0	2	TargetScan, Pita
miR-362-5p	0	0	0	0	2	TargetScan, Pita
miR-3622b-3p	0	0	2	TargetScan, Pita	2	TargetScan, Pita
miR-3622a-3p	0	0	2	TargetScan, Pita	2	TargetScan, Pita
miR-3620-5p	0	0	4	Miranda, TargetScan, Pita, RNAhybrid	2	Pita, RNAhybrid
miR-3616-5p	0	0	0	0	2	TargetScan, Pita
miR-3615	0	0	0	0	2	TargetScan, Pita
miR-3614-5p	0	0	0	0	2	TargetScan, Pita
miR-3605-5p	0	0	0	0	2	TargetScan, Pita
miR-346	0	0	4	Miranda, TargetScan, Pita, RNAhybrid	0	0
miR-342-3p	0	0	3	Miranda, TargetScan, Pita	2	TargetScan, Pita
miR-328-5p	0	0	2	Pita, RNAhybrid	0	0
miR-32-5p	0	0	0	0	2	TargetScan, Pita
miR-324-3p	0	0	2	TargetScan, Pita	0	0
miR-3199	0	0	0	0	3	Miranda, TargetScan, Pita
miR-3198	0	0	0	0	2	Pita, RNAhybrid
miR-3197	0	0	2	TargetScan, Pita	0	0
miR-3194-5p	0	0	2	Pita, RNAhybrid	3	TargetScan, Pita, RNAhybrid
miR-3194-3p	0	0	3	TargetScan, Pita, RNAhybrid	0	0
miR-3192-5p	0	0	0	0	2	TargetScan, Pita
miR-3191-3p	0	0	0	0	2	TargetScan, Pita
miR-3189-3p	0	0	0	0	2	TargetScan, Pita
miR-3175	0	0	2	TargetScan, Pita	0	0
miR-3163	0	0	0	0	2	TargetScan, Pita
miR-3160-3p	0	0	0	0	3	Miranda, TargetScan, Pita
miR-3158-5p	0	0	2	TargetScan, Pita	2	TargetScan, Pita
miR-3157-5p	0	0	0	0	2	TargetScan, Pita
miR-3156-5p	0	0	0	0	2	TargetScan, Pita
miR-3151-5p	0	0	2	TargetScan, Pita	0	0
miR-3150b-5p	0	0	0	0	2	TargetScan, Pita
miR-3150a-5p	0	0	0	0	2	TargetScan, Pita
miR-3150a-3p	0	0	3	Miranda, TargetScan, Pita	2	TargetScan, Pita
miR-3146	0	0	0	0	2	TargetScan, Pita
miR-3145-5p	0	0	2	TargetScan, Pita	2	TargetScan, Pita
miR-3144-5p	0	0	0	0	2	TargetScan, Pita
miR-3143	0	0	2	TargetScan, Pita	0	0
miR-3139	0	0	2	Pita, RNAhybrid	0	0
miR-3134	0	0	2	TargetScan, Pita	0	0
miR-3127-3p	0	0	0	0	2	Pita, RNAhybrid
miR-3126-5p	0	0	2	TargetScan, Pita	0	0
miR-3124-3p	0	0	2	TargetScan, Pita	0	0
miR-3122	0	0	2	Pita, RNAhybrid	0	0
miR-3120-5p	0	0	2	TargetScan, Pita	0	0
miR-30e-5p	0	0	0	0	2	TargetScan, Pita
miR-30d-5p	0	0	0	0	2	TargetScan, Pita
miR-30c-5p	0	0	0	0	2	TargetScan, Pita
miR-30c-2-3p	0	0	0	0	2	TargetScan, Pita
miR-30c-1-3p	0	0	0	0	2	TargetScan, Pita
miR-30b-5p	0	0	0	0	2	TargetScan, Pita
miR-30b-3p	0	0	0	0	2	TargetScan, Pita
miR-30a-5p	0	0	0	0	2	TargetScan, Pita
miR-3074-5p	0	0	2	TargetScan, Pita	2	TargetScan, Pita
miR-301b-5p	0	0	2	TargetScan, Pita	0	0
miR-301a-5p	0	0	2	TargetScan, Pita	0	0
miR-29a-5p	0	0	2	TargetScan, Pita	0	0
miR-27b-5p	0	0	0	0	2	TargetScan, Pita
miR-25-3p	0	0	0	0	2	TargetScan, Pita
miR-24-3p	0	0	2	TargetScan, Pita	2	Pita, RNAhybrid
miR-23a-5p	0	0	0	0	2	Pita, RNAhybrid
miR-2276-5p	0	0	2	Pita, RNAhybrid	2	TargetScan, Pita
miR-2276-3p	0	0	0	0	2	TargetScan, Pita
miR-224-3p	0	0	0	0	2	TargetScan, Pita
miR-219b-3p	0	0	0	0	2	TargetScan, Pita
miR-219a-2-3p	0	0	0	0	2	TargetScan, Pita
miR-217	0	0	0	0	2	TargetScan, Pita
miR-216b-5p	0	0	2	TargetScan, Pita	2	TargetScan, Pita
miR-216b-3p	0	0	2	TargetScan, Pita	0	0
miR-215-3p	0	0	2	TargetScan, Pita	0	0
miR-212-5p	0	0	0	0	2	TargetScan, Pita
miR-2117	0	0	0	0	2	TargetScan, Pita
miR-211-5p	0	0	0	0	2	TargetScan, Pita
miR-2115-3p	0	0	0	0	2	TargetScan, Pita
miR-211-3p	0	0	0	0	3	TargetScan, Pita, RNAhybrid
miR-2110	0	0	2	TargetScan, Pita	2	TargetScan, Pita
miR-20a-3p	0	0	2	TargetScan, Pita	0	0
miR-206	0	0	0	0	2	TargetScan, Pita
miR-205-3p	0	0	0	0	2	TargetScan, Pita
miR-204-5p	0	0	0	0	2	TargetScan, Pita
miR-204-3p	0	0	0	0	2	TargetScan, Pita
miR-203b-3p	0	0	0	0	2	TargetScan, Pita
miR-203a-3p	0	0	0	0	2	TargetScan, Pita
miR-200a-3p	0	0	0	0	2	TargetScan, Pita
miR-19b-1-5p	0	0	0	0	2	TargetScan, Pita
miR-19a-5p	0	0	0	0	2	TargetScan, Pita
miR-196a-3p	0	0	0	0	2	TargetScan, Pita
miR-194-5p	0	0	2	TargetScan, Pita	0	0
miR-193a-5p	0	0	3	Miranda, TargetScan, Pita	0	0
miR-1915-5p	0	0	0	0	2	TargetScan, Pita
miR-1914-5p	0	0	3	TargetScan, Pita, RNAhybrid	0	0
miR-1913	0	0	2	TargetScan, Pita	0	0
miR-1911-3p	0	0	0	0	2	TargetScan, Pita
miR-1909-3p	0	0	2	Pita, RNAhybrid	0	0
miR-1908-5p	0	0	2	TargetScan, Pita	0	0
miR-1908-3p	0	0	2	Pita, RNAhybrid	0	0
miR-18a-3p	0	0	2	TargetScan, Pita	0	0
miR-188-5p	0	0	0	0	2	TargetScan, Pita
miR-187-3p	0	0	0	0	3	Miranda, TargetScan, Pita
miR-185-3p	0	0	2	Pita, RNAhybrid	0	0
miR-182-5p	0	0	0	0	2	TargetScan, Pita
miR-181c-3p	0	0	2	TargetScan, Pita	0	0
miR-181b-3p	0	0	2	TargetScan, Pita	2	TargetScan, Pita
miR-181b-2-3p	0	0	2	TargetScan, Pita	2	TargetScan, Pita
miR-17-3p	0	0	2	TargetScan, Pita	2	TargetScan, Pita
miR-1587	0	0	2	TargetScan, Pita	2	Pita, RNAhybrid
miR-149-5p	0	0	2	Pita, RNAhybrid	0	0
miR-149-3p	0	0	3	TargetScan, Pita, RNAhybrid	0	0
miR-146a-3p	0	0	2	TargetScan, Pita	0	0
miR-145-5p	0	0	2	TargetScan, Pita	0	0
miR-141-5p	0	0	2	TargetScan, Pita	2	TargetScan, Pita
miR-141-3p	0	0	0	0	2	TargetScan, Pita
miR-1-3p	0	0	0	0	2	TargetScan, Pita
miR-138-2-3p	0	0	0	0	2	Pita, RNAhybrid
miR-138-1-3p	0	0	0	0	3	TargetScan, Pita, RNAhybrid
miR-137	0	0	0	0	2	TargetScan, Pita
miR-135b-5p	0	0	2	TargetScan, Pita	0	0
miR-135a-5p	0	0	2	TargetScan, Pita	0	0
miR-134-3p	0	0	2	Pita, RNAhybrid	2	TargetScan, Pita
miR-1343-5p	0	0	4	Miranda, TargetScan, Pita, RNAhybrid	0	0
miR-1343-3p	0	0	0	0	4	Miranda, TargetScan, Pita, RNAhybrid
miR-132-5p	0	0	2	TargetScan, Pita	0	0
miR-1322	0	0	2	TargetScan, Pita	0	0
miR-130b-5p	0	0	0	0	2	TargetScan, Pita
miR-1303	0	0	2	TargetScan, Pita	0	0
miR-1299	0	0	0	0	2	TargetScan, Pita
miR-1294	0	0	3	TargetScan, Pita, RNAhybrid	0	0
miR-1289	0	0	0	0	3	Miranda, TargetScan, Pita
miR-1285-5p	0	0	2	TargetScan, Pita	2	TargetScan, Pita
miR-128-2-5p	0	0	2	TargetScan, Pita	0	0
miR-128-1-5p	0	0	3	TargetScan, Pita, RNAhybrid	0	0
miR-1273h-5p	0	0	2	Pita, RNAhybrid	2	TargetScan, Pita
miR-1273f	0	0	2	Pita, RNAhybrid	0	0
miR-1272	0	0	3	TargetScan, Pita, RNAhybrid	0	0
miR-1271-5p	0	0	0	0	3	Miranda, TargetScan, Pita
miR-126-5p	0	0	2	TargetScan, Pita	0	0
miR-1262	0	0	0	0	2	TargetScan, Pita
miR-1254	0	0	2	Pita, RNAhybrid	0	0
miR-1250-3p	0	0	2	TargetScan, Pita	0	0
miR-1249-5p	0	0	3	TargetScan, Pita, RNAhybrid	0	0
miR-1248	0	0	0	0	3	Miranda, TargetScan, Pita
miR-1246	0	0	2	TargetScan, Pita	0	0
miR-124-3p	0	0	0	0	2	TargetScan, Pita
miR-1238-3p	0	0	0	0	2	TargetScan, Pita
miR-1237-3p	0	0	0	0	2	TargetScan, Pita
miR-1236-5p	0	0	0	0	2	TargetScan, Pita
miR-1234-3p	0	0	2	TargetScan, Pita	0	0
miR-1229-5p	0	0	2	Pita, RNAhybrid	2	TargetScan, Pita
miR-1229-3p	0	0	2	TargetScan, Pita	2	TargetScan, Pita
miR-1228-3p	0	0	3	Miranda, TargetScan, Pita	2	TargetScan, Pita
miR-1227-3p	0	0	2	TargetScan, Pita	0	0
miR-1226-5p	0	0	2	Pita, RNAhybrid	0	0
miR-1226-3p	0	0	0	0	2	TargetScan, Pita
miR-1199-5p	0	0	0	0	2	TargetScan, Pita
miR-1184	0	0	2	TargetScan, Pita	2	TargetScan, Pita
miR-1182	0	0	3	Miranda, TargetScan, Pita	0	0
miR-1180-5p	0	0	0	0	2	TargetScan, Pita
miR-1180-3p	0	0	4	Miranda, TargetScan, Pita, RNAhybrid	0	0
miR-1179	0	0	0	0	2	TargetScan, Pita
miR-10b-3p	0	0	0	0	2	TargetScan, Pita
miR-103b	0	0	0	0	2	TargetScan, Pita
