# Supplementary material for: A Comprehensive RNA Study to Identify circRNA and miRNA Biomarkers for Docetaxel Resistance in Breast Cancer
Source: Front Oncol. 2021 May 14;11:669270. doi: 10.3389/fonc.2021.669270 (PMC8162208; doi:10.3389/fonc.2021.669270)
Supplement: Supplementary file 5 [file Table_4.xlsx]

## Sheet: norm.count 
miRNA	MCF7_12_1_P	MCF7_12_2_P	MCF7_16_P	MCF7_15_1_T	MCF7_15_2_T	MCF7_17_T	MDA_16_P	MDA_20_P	MDA_15_P	MDA_16_1_T	MDA_16_2_T	MDA_14_T
hsa-miR-21-3p	4.96217e+06	5.69366e+06	1.12149e+07	95884	3.69244e+06	385226	5.00701e+06	119743	3.68493e+06	119512	2.00357e+06	713112
hsa-miR-99b-3p	1.56302e+06	1.9015e+06	1.47862e+06	1.84092e+06	2.62912e+06	440731	1.05906e+06	331670	2.0998e+06	369431	144115	2.56533e+06
hsa-miR-92a-3p	494171	516329	588132	793875	650863	595223	1.47394e+06	1.65293e+06	1.17281e+06	912037	648343	681369
hsa-miR-99b-5p	90658.7	488400	66803.1	598182	28275.9	1.21804e+06	46279.5	1.18904e+06	102057	1.78117e+06	1.1563e+06	214102
hsa-miR-375	337709	451679	208492	171434	227025	137420	483.249	1256.96	1790.61	1989.53	1362.69	2688.79
hsa-miR-181a-3p	124443	447408	831470	84839.7	174663	547601	233635	188995	206269	192599	124276	177469
hsa-miR-191-5p	9069.68	367342	556111	399300	356777	406780	309112	227802	84142.6	380947	188545	125416
hsa-miR-23a-3p	391241	303837	773533	262108	395973	418686	1.37847e+06	667518	668741	917405	424608	437690
hsa-miR-423-3p	28146.3	294582	13689.7	26712.8	21355	212153	53150.9	115564	691701	57057.8	18887	158569
hsa-miR-342-3p	502222	285088	410755	498579	616962	566466	25714.9	18949.2	20575.8	9978.47	4919.67	11425.2
hsa-miR-149-5p	171369	272018	172907	550020	771243	354611	85425.1	167786	168826	176406	18584.5	156045
hsa-miR-200c-3p	355347	269665	450376	415252	421292	485504	1794.92	2649.67	3273.34	2948.34	2846.89	3785.19
hsa-miR-21-5p	239001	247962	449022	1.29729e+06	209169	6.39188e+06	113413	1.79347e+06	237536	2.04993e+06	121756	32291.6
hsa-miR-652-3p	166441	212938	197816	386206	364623	409876	44436.4	60850.1	46450.6	24487.3	22610.5	15558.4
hsa-miR-193b-3p	255778	203231	229969	378059	205843	426457	35519.6	79446.9	60605.4	143616	659078	218366
hsa-miR-1260a	5625.85	156677	4315.07	8171.68	5166.87	2639.38	349845	914511	11547.8	399766	3093.17	1.24038e+06
hsa-let-7a-5p	35418.3	156591	3330.46	5779.37	479439	4132.14	15037.7	437896	4871.52	3141.82	11564.6	29359.1
hsa-miR-26a-5p	2046.49	151875	143143	104177	5134.21	14554	27912	11708.2	10881.4	11969.7	72313.5	5368.88
hsa-miR-27a-3p	272544	145325	349421	156469	176699	253234	412329	173224	219767	394186	384393	137598
hsa-miR-92b-3p	148565	140652	107840	218816	157383	81636.3	308083	593682	614298	952823	374085	924970
hsa-miR-151a-5p	150651	133992	232355	57883.7	11054.4	96913.8	450722	13461.4	151639	14164.7	71285.3	2027.47
hsa-miR-378a-3p	107484	129220	117979	108185	111745	132488	54362.3	69983.5	50945.4	63389.3	72391.3	19613.4
hsa-miR-99a-3p	41122.8	127372	39060.1	5015.15	215265	241490	57509	6955.4	14446.4	1652.24	388.688	791.844
hsa-miR-7-1-3p	77332	123176	100994	3565.35	7619.66	7056.67	8907.19	36099.5	5015.34	3254.82	2961.87	4951.2
hsa-miR-425-3p	17269.9	110585	65703.8	149695	39996.4	205455	127820	99687	15228.3	122488	57683.2	13278.6
hsa-miR-1180-3p	72120.2	100848	41595.5	103330	99931.5	63917.1	32795.1	35073.1	47824	37532.3	31810.3	43281.7
hsa-let-7d-5p	103540	97347.3	127471	61513.3	28894.3	3737.11	273959	2984.39	113193	78583	55875	31317
hsa-let-7f-5p	15281.5	95935.5	11073.7	5407.16	1269.5	12657.4	317767	1441.87	25352.2	2020.35	6516.89	1827.33
hsa-miR-23b-3p	103149	95599.8	239838	113609	191967	190554	361845	174490	176507	187966	84344.6	84883.9
hsa-miR-125a-3p	76534.9	95327.8	307940	45739.1	124784	111682	65081.2	8880.62	176623	68655.9	79965.1	168036
hsa-miR-941	96914.3	95124.8	64066	91033.3	98078.4	49136.3	61910.4	46770.7	94236.1	128915	27849.6	104193
hsa-miR-3074-5p	77660	93629.1	15764.4	7440.48	16717.6	3579.98	94771.3	73810.5	104421	124772	35506.5	27636.2
hsa-miR-15b-3p	35280	86914.9	204596	47151.6	13860.6	69414	26699.1	57165.8	179296	350135	28927.5	93646.4
hsa-miR-1307-3p	74449.6	86274.7	26327.3	61906.5	76883.5	54752.4	60149.2	12930	93543.3	66527.7	51321.8	173884
hsa-miR-30d-3p	50885.4	79625.5	18283.3	135536	109174	13545.8	8491.37	32966.4	3366.52	105180	144269	6787.24
hsa-miR-181b-5p	13269.7	75073.2	42561.2	12157.3	86063.4	83774.6	47059	6201.69	66295.2	45185.6	12874.4	10250.5
hsa-miR-16-1-3p	1434.93	73990	2993.67	1367.55	2716.22	2194.91	16592.6	66796.6	8880.15	103154	8311.38	33840.5
hsa-let-7b-5p	93987.5	71432.4	157208	128189	219024	53501.4	237469	129465	131207	16673	13257.8	69264.6
hsa-miR-181a-5p	53081.7	70725.9	15092.8	57142.9	511419	59157.6	691044	20980.9	664421	475647	20207.2	128444
hsa-let-7i-5p	88712.4	63759.2	12218.7	1075.79	28265.7	6923.16	216479	73062.7	11079.9	88044.4	107860	5786.55
hsa-miR-27b-3p	98313.4	62007.8	191322	96279.6	154625	222468	257401	90885.9	95718.8	156373	186279	65757.9
hsa-miR-22-3p	87253.6	59466.5	134059	34709.8	52026.9	71627.6	316080	192517	205592	215243	257426	63965.3
hsa-miR-149-3p	151521	59222.6	163020	494551	136326	343304	85954.1	90751.4	19445.6	219761	84959.9	102322
hsa-miR-320a	102620	59117.2	100178	120605	89977.9	86288.2	198150	246316	193939	169002	170157	155141
hsa-let-7e-5p	86204.7	57983.2	4610.55	2107.76	31484.2	70021.1	21976.6	16871.8	23735.8	10153.1	54364	626.514
hsa-miR-3184-5p	283097	57828.3	154792	36866.2	24507.6	8592.28	67333.7	38627.4	23178.7	658300	17743.8	82308.3
hsa-miR-125a-5p	83080.9	57037.2	6093.29	213604	83405.6	109401	201555	324892	55172.8	238007	47510	240581
hsa-miR-182-5p	18902.4	51228.6	51583.5	8617.72	69595.9	15750	20866.4	13071.6	13715.2	45476.7	35714.2	32082.7
hsa-miR-99a-5p	112934	50699	247289	180982	37858.4	37860.1	10169.9	22192.2	25240.8	2518.59	3630.8	2819.31
hsa-miR-25-3p	77000.6	50688.6	88526.7	47447.6	54882.3	51672.4	133939	65642.6	70476	85846	56064.4	28854.5
hsa-miR-484	68467.3	47987.3	41118.3	56255	43380.3	38779.3	32095.1	34035	36101.9	32438.6	32170.9	38417.5
hsa-miR-93-5p	12696.9	47395.2	145610	68001.1	82809.7	53784.3	127098	74531.5	78602.7	22891.6	4937.97	6613.2
hsa-miR-7977	34113.2	44464.2	26243.2	34666	31491.7	14524.8	58672.2	85140.7	109071	100384	45451.6	124024
hsa-miR-181a-2-3p	394637	44437.6	217084	534406	12600.7	63630.3	73839.9	808382	47520.1	69888.7	295707	392816
hsa-miR-34a-3p	17448.7	42709.6	4549.8	1386.16	13475.1	2899.26	8905.58	3477.11	516.523	109.578	139.797	878.86
hsa-let-7a-3p	227311	38107.8	255063	29108.8	13588.1	172927	1.7454e+06	21465.4	831833	23802.5	242088	6021.5
hsa-miR-200b-3p	40557.3	35957.6	61030.6	33361.5	70643.7	65927.4	3171.62	1627.96	3036.35	5347.08	4583.25	1052.89
hsa-let-7g-3p	44296.1	35336.9	7854.02	20371	60825.6	42106.5	34794.7	2009.49	13545.1	29034.8	8619.07	14453.3
hsa-miR-182-3p	44195.4	34572.5	46699.8	12543.9	3076.56	56276.4	20628.8	19642	15639.5	41110.7	10716	4185.46
hsa-miR-93-3p	105671	32066.3	9421.81	4382.4	15118.3	34874	16050	14473.7	4897.85	50281	73987.8	18804.1
hsa-miR-183-3p	17375.2	31814.5	43841.3	21978.6	23699.6	20569.5	4585.24	12087.4	12751	27007.6	5730.37	5803.96
hsa-miR-191-3p	462880	28346.8	76980.6	296827	409791	383041	153045	219585	254466	144775	163974	95421.6
hsa-miR-574-3p	31455.8	27865.4	24567.1	53559	46196.6	29671.6	176240	173701	190601	242567	327973	288022
hsa-let-7e-3p	28279	26905.7	158272	90438.4	130632	36994.8	185482	104146	118132	84123.6	13416.6	53140.6
hsa-miR-33b-3p	14697.2	24174.5	15321.7	12093.6	19056.4	14048	11977.7	9241.09	20869.6	18248.2	13079.5	19935.3
hsa-miR-16-2-3p	125981	22867.4	1881.25	57541.5	111325	47842.9	154921	1274.51	127077	6014.82	247661	913.666
hsa-miR-345-3p	19602.2	21118.6	21359.6	49478.5	33599.1	47032	3894.09	5299.35	12797.6	4670.77	786.521	2166.69
hsa-miR-339-3p	45503.9	17876.7	7183.36	24069	12869.5	9249.93	5158.4	5069.96	4598.07	11118.8	10842.8	7883.63
hsa-miR-103b	31247.4	17521.4	8316.19	13694.7	28247.5	29933.7	32236.4	14810.8	24426.5	190.05	12084.6	7622.59
hsa-miR-98-5p	21017.8	17521.4	688.156	342.188	556.308	17371.9	32274.1	1108.32	700.851	2756.58	9325.89	261.048
hsa-miR-222-3p	19237.2	17245.6	16909.4	32169.8	38159.3	26742.2	3.31776e+06	4.49163e+06	3.5083e+06	1.30443e+06	315867	1.32252e+06
hsa-miR-183-5p	24809.5	17014.6	19185.3	3504.12	14352.7	22988.6	21172.2	1555.4	2402.34	2609.33	3119.95	6752.43
hsa-miR-345-5p	12298.9	16904	5238.93	12431.6	42177.7	12943.1	7734.39	6316.38	2104.58	8218.37	9107.05	5012.11
hsa-miR-3074-3p	193277	15427.8	75254.9	60927.4	24225.4	37931.5	15565.1	56202.6	10002.3	12397.8	257031	36276.9
hsa-let-7d-3p	33531.3	15250.8	24557.3	21837.6	131722	84610.8	28854.4	138023	56092.4	47906.3	20978	85301.6
hsa-miR-940	10422.6	15231.9	4813.2	8585.91	7996.06	4000.28	883.815	3303.9	4510.97	2676.11	1699.77	5038.22
hsa-let-7c-5p	240.294	14818.2	1426.85	15348.6	5037.83	2787.72	12399.9	3258.26	5487.3	566.725	144.37	391.571
hsa-miR-744-3p	3159.13	14778.5	11261.3	9922.84	15999.6	2596.53	8721.76	13182.8	18918.9	9219.99	5836.19	11842.9
hsa-let-7b-3p	23868.8	14666.6	45566	26807.7	54529.5	159024	51558.3	61141.5	47151.5	132869	68307.8	34153.7
hsa-miR-193a-3p	11693.6	14397.2	9914.59	11599.6	10065	11561.9	992.988	3216.12	3072.81	1018.74	5113.69	2036.17
hsa-miR-26b-5p	20580.5	13896.3	14769.6	958.726	1773.87	11878.3	18170	87.7763	1290.29	2434.69	3467.49	2471.25
hsa-miR-181b-3p	55681.6	12863.7	99137.2	42224.1	16984.8	20048.1	41352.3	32302.9	4322.59	7435.91	5038.57	1618.49
hsa-miR-429	11250	12491	13395.2	6467.35	16914.1	14561.7	520.977	221.196	476.011	452.01	399.793	226.241
hsa-miR-744-5p	15657.3	12237.2	779.035	4979.73	1208.46	8198.9	2584.02	4629.91	2380.06	4850.55	4218.08	2036.17
hsa-miR-365b-3p	8192.78	12074.6	1284.95	24564.3	16538.8	12067.3	5076.52	4473.08	2380.06	2023.77	4980.43	5203.55
hsa-miR-1301-3p	8451.3	12062.2	5909.1	12774.4	17140.1	10157.6	1290	1757.87	1861.51	666.031	338.387	504.692
hsa-miR-197-3p	18682.6	11884.6	16089	27074.8	17254.7	21270.5	18630.8	31710.7	21100.5	30916.5	47248.1	100643
hsa-miR-126-3p	15226.8	11720	19179.4	7551.54	13362.6	13673.8	28337.5	20032.9	20298.3	15678.3	30104	7465.96
hsa-miR-3184-3p	25466.6	11634.8	28580.8	297806	324446	36525.6	463213	570829	63141.4	73319.9	243275	787519
hsa-miR-4521	12561.9	11309.5	24218.1	7328.22	13004.4	8904.35	38981.8	22706	22026.2	17931.5	13854.3	6230.33
hsa-miR-185-5p	13527.7	11155.9	20533.9	1893.44	1055.86	15513.2	2051	1886.61	597.546	3059.63	3086.64	487.289
hsa-miR-151a-3p	13422.3	11116.9	14701.1	66237.9	161611	91538.4	26712.7	332023	115685	252992	58030.7	80315.6
hsa-miR-200a-3p	15636.8	11098.7	17824.5	10128.8	16975.7	21094.2	553.087	320.676	536.779	1296.11	707.477	643.917
hsa-miR-296-5p	2730.36	10801.3	35182.9	8027	50371.9	28472.3	144.493	361.638	520.574	873.202	50.3008	43.5079
hsa-miR-128-3p	17695.8	10217.7	26058.1	14385.1	18758.1	18375.7	10256.6	6605.46	4537.3	5624.45	1851.98	1940.45
hsa-miR-103a-3p	19096.6	9727.18	60629.6	22110.1	16772.8	28506.3	36820.8	18857.9	11857.7	39054.4	18976.4	3471.93
hsa-miR-3615	4731.29	9584.05	2711.8	4349.98	4526.5	4187.08	11158.9	8105.85	17892	12051.9	6609.65	16480.8
hsa-miR-328-3p	4531.43	9545.02	3443.69	8139.86	6206.13	4662.87	2181.04	4027.18	4618.32	3503.08	2778.95	13435.2
hsa-let-7f-1-3p	6920.7	9271.11	88387.2	43463.2	173137	5732.03	19586.8	60607.8	150582	15839.2	185924	8075.07
hsa-miR-365a-3p	21786.5	8996.56	20737.5	3804.29	4525.43	3784.91	3445.35	874.252	3261.18	3087.03	6053.08	4098.45
hsa-miR-532-5p	1116.06	8901.57	11873.1	669.967	9887.73	540.623	128.438	7194.15	1010.76	2025.49	14084.2	139.225
hsa-miR-3187-3p	4985.82	8554.8	3218.68	3937.56	4489.55	4437.61	1017.07	1708.71	2556.28	5021.77	3672.61	4046.24
hsa-miR-425-5p	71167.5	8361.57	145911	40230.5	187496	53728.3	15526.6	18119.4	82210.2	27743.9	8139.58	36694.6
hsa-miR-4446-3p	5173.16	8222.34	3617.19	4420.22	4181.68	3317.36	9.63287	29.2588	32.4093	47.9405	18.2912	43.5079
hsa-miR-100-5p	18889.3	7891.83	8384.71	2574.81	28391	998.834	100244	6.10842e+06	4.11662e+06	3.8039e+06	1.27157e+06	1.41785e+06
hsa-miR-625-5p	8525.32	7736.34	1007.45	2977.03	4236.83	6936.9	9705.11	3750.97	5305	4663.93	3498.19	4811.98
hsa-miR-181b-2-3p	46966.1	7663.47	25300.9	40012.5	20443.1	14378.2	40615.4	51364.4	17310.6	27495.6	14393.2	25130.2
hsa-miR-1296-5p	498.24	7463.73	4020.07	8698.77	502.23	4414.54	15297.8	2992.59	13660.5	10320.9	5288.76	22580.6
hsa-miR-2110	5221.56	6751.32	3754.73	3719.64	3653.22	2395.99	2716.47	3206.76	4861.39	5338.52	5317.51	5038.22
hsa-let-7i-3p	7372.25	6710.98	134893	50759	152858	190922	30447.9	12777.9	84059.6	11505.7	23202.4	36172.5
hsa-miR-96-3p	593.903	6710.98	726.549	1427.58	10091.2	14028.2	343.572	1189.08	457.781	12014.2	1389.48	3776.49
hsa-miR-1268a	650.275	6574.36	2133.48	3385.86	124.754	2264.68	1774.86	293.758	5939	1924.47	10562.5	304.555
hsa-miR-7641	437.882	6394.14	565.201	1147.23	624.843	1956.46	1485.07	4384.13	2799.35	3801	16891.9	4246.37
hsa-miR-30d-5p	99010.3	5776.72	185309	4434.03	9390.85	155479	133753	97832	105144	1578.61	131969	60093.1
hsa-miR-29a-3p	8679.06	5701.9	11949.9	7766.46	9147.23	9520.79	141642	83756.2	84800.9	87214	111916	56273.1
hsa-miR-877-3p	8562.9	5609.51	8299.18	2102.35	2535.25	3289.89	3355.45	6509.49	1768.33	2496.33	2006.15	3315.3
hsa-miR-26b-3p	1194.07	5258.18	3619.62	10271	29133.1	1296.62	5108.63	3961.64	7344.76	715.683	834.862	539.498
hsa-miR-15b-5p	108640	5035.03	17457.1	105244	222989	4005.77	572136	165055	49849.5	10625.7	87718.6	3689.47
hsa-miR-454-3p	7467.91	5006.4	4661.09	5390.96	10026.4	7084.69	5653.69	1224.19	2386.13	987.917	2362.83	800.546
hsa-miR-203a-3p	2651.21	4995.99	4796.19	3794.68	1974.12	2078.98	2.40822	35.1105	20.2558	23.9703	19.5977	0
hsa-miR-30c-2-3p	257.377	4692.16	129.272	211.316	1784.58	352.174	3617.94	35169	2053.94	2736.03	42685.7	6700.22
hsa-miR-30b-3p	685.009	4650.52	12153	371.003	546.671	8176.37	1444.93	880.104	8148.91	4035.56	8249.32	261.048
hsa-miR-1260b	221756	4429.96	161859	395903	259986	119460	13339.9	23491.3	672118	10195.9	236485	39392.1
hsa-miR-205-3p	12232.2	4315.46	15434.4	1549.45	3125.29	112.63	10.4356	64.3693	0	5.13648	88.1896	156.629
hsa-miR-877-5p	3850.97	4208.11	2582.53	7619.98	4480.99	2413.02	2441.13	5130.82	5936.98	3124.69	2294.89	1574.99
hsa-miR-3529-3p	620.096	4160.61	5521.28	51791.6	1630.91	1082.89	73082.1	622.627	46705.8	11769.4	15301.9	147.927
hsa-miR-26a-2-3p	648.567	3932.9	1412.76	1759.56	198745	171252	513558	2834.59	1140.4	123277	12038.9	36320.4
hsa-miR-26a-1-3p	116476	3710.4	19523.5	2200.21	4965.01	5122.73	9561.42	135633	207255	5049.16	5073.19	382.87
hsa-miR-28-3p	6564.82	3648.59	6465.07	4430.43	6696.58	5786.42	24494.8	13965.8	20209.2	10880.8	13796.1	5099.13
hsa-miR-106b-3p	6641.69	3647.94	5194.7	4630.94	2763.34	2831.13	5139.13	7087.65	5065.98	6083.31	6916.03	6534.89
hsa-miR-4454	5190.24	3580.28	4637.28	6585.61	5747.27	5828.18	8656.73	1498.05	4310.44	1071.81	1352.24	443.781
hsa-miR-125b-5p	784.658	3541.24	1806.89	16406.4	4946.27	1166.95	171377	67893.2	12710.5	1850.85	66604.1	219445
hsa-miR-1292-3p	1345.53	3540.59	1300.01	874.68	564.34	626.881	626.939	1666.58	2319.29	1640.25	695.065	2479.95
hsa-miR-1908-5p	1799.93	3481.38	518.061	1955.27	1840.8	244.489	598.843	4526.92	960.125	3999.61	316.829	2314.62
hsa-miR-505-3p	3639.15	3370.13	6814.49	6353.88	5244.51	9393.33	3035.96	3534.46	2669.72	3893.45	7654.21	5203.55
hsa-miR-760	3353.3	3361.02	2217.07	2529.19	2228.45	1781.75	998.607	1396.23	1349.04	1450.2	699.638	800.546
hsa-miR-185-3p	5324.06	3267.99	7009.37	11238.2	19518.5	10711.4	4553.13	1317.82	2716.3	311.613	975.965	765.739
hsa-miR-5100	2851.07	3248.47	2548.51	2196.6	1273.25	482.385	3458.2	8311.83	6907.23	3051.07	1987.86	4124.55
hsa-miR-34a-5p	34493.6	3236.76	63166	24245.5	24441.2	45015.7	17842.5	8008.71	12356	1217.35	2048.61	321.959
hsa-miR-96-5p	11141.8	3208.13	18708.5	6741.7	1995.54	3777.22	7626.02	2594.67	3443.49	1277.27	9178.91	704.828
hsa-miR-769-3p	3881.15	3095.58	2955.28	3838.5	2761.73	2600.37	3385.95	2943.43	2359.8	4025.29	2954.03	2540.86
hsa-miR-1910-5p	1280.62	3092.32	676.006	4286.95	3458.32	1037.29	251.257	504.421	552.984	842.383	243.665	469.886
hsa-miR-1306-3p	1576.15	3037.02	1214.48	2312.47	1819.38	1388.37	2305.47	2984.39	5242.2	5340.23	952.448	1200.82
hsa-miR-1910-3p	3285.54	3027.91	1576.54	2382.11	3455.11	2356.98	193.46	386.216	153.944	357.842	109.094	1035.49
hsa-miR-424-3p	5998.81	3007.74	8380.82	5787.17	4474.56	4959.01	52268.7	24426.4	44453.4	14806.8	12012.7	6065
hsa-miR-320b	3304.33	2977.17	1050.22	1102.8	2654.65	3465.15	1682.54	5076.98	1306.5	486.254	1509.02	1279.13
hsa-miR-935	3614.09	2947.89	2319.12	7526.93	4855.79	3050.34	172.589	187.256	378.784	1575.19	1273.85	2184.1
hsa-miR-19b-3p	4828.66	2940.08	6702.23	3274.19	6920.39	8724.69	14011.8	3853.97	5647.32	3037.37	5666.35	1574.99
hsa-miR-330-3p	5265.41	2869.16	2769.15	1964.28	1576.3	1345.51	2924.38	2685.96	2382.08	4396.83	8310.08	1740.32
hsa-let-7c-3p	25215	2815.16	36031.5	441.242	37841.8	16237.9	2779.08	201.3	1055.33	749.926	761.697	1253.03
hsa-miR-92b-5p	242.003	2815.16	637.613	989.943	1052.11	254.379	259.285	2957.48	1492.85	1760.1	822.45	948.473
hsa-miR-98-3p	677.038	2799.55	19999.3	6568.2	24155.2	2349.84	5810.22	6545.77	17503	571.862	1675.6	2010.07
hsa-miR-615-3p	2219.02	2756.61	1819.53	6923.6	7057.46	4585.96	4036.97	2213.13	4069.39	3953.38	799.586	2888.93
hsa-miR-125b-2-3p	4073.04	2707.81	13896.3	1724.75	8866.13	11680.5	22682.2	318629	200950	65200.8	503384	59205.6
hsa-miR-7-2-3p	2019.15	2699.36	29359.9	1917.45	54106.5	61259.1	2174.62	83.0949	1421.96	118.139	149.596	1079
hsa-miR-340-3p	2088.05	2675.94	2733.18	1270.9	3062.64	2445.99	2063.84	1189.08	1557.67	392.085	235.826	304.555
hsa-miR-203b-5p	3727.98	2638.2	4358.81	3384.06	3387.65	2777.84	12.8438	1.17035	14.1791	18.8338	40.5019	8.70158
hsa-miR-221-3p	4230.77	2623.24	4856.94	5493.61	9253.25	8147.25	1.14744e+06	392515	495905	231186	149872	78279.4
hsa-miR-100-3p	297.236	2536.71	1251.41	17773.9	4589.68	6456.16	7.69753e+06	823922	1.75179e+06	632275	3.94204e+06	537697
hsa-miR-625-3p	4335.55	2465.14	14286.5	5105.8	5186.68	6234.2	6628.21	6915.6	5116.62	2640.15	7375.27	4559.63
hsa-miR-378a-5p	657.677	2373.4	310.059	2449.34	651.614	247.236	1302.85	1763.72	1144.45	184.913	1786.66	1514.08
hsa-miR-7-5p	24781.1	2263.45	4597.91	910.699	153572	179590	2174.62	7892.85	2205.86	421.192	2147.25	8.70158
hsa-miR-324-3p	5793.82	2252.39	1853.06	6100.54	2380.51	2792.12	1019.48	3044.08	3056.6	2653.85	10604.3	5830.06
hsa-miR-3200-3p	4621.96	2248.49	1541.55	2976.43	2444.76	2035.03	260.89	264.499	239.019	160.943	155.475	165.33
hsa-miR-29c-3p	1092.71	2176.27	3554.5	2411.52	3569.69	2260.84	9730	5655.14	6668.21	833.822	1348.97	2010.07
hsa-miR-7706	1528.32	2143.09	943.784	1150.83	1366.94	676.328	672.695	703.381	1178.89	945.113	403.713	1348.75
hsa-miR-342-5p	1266.38	2009.72	926.289	2177.99	1238.44	2505.33	72.2465	40.9623	8.10232	15.4094	34.6226	17.4032
hsa-miR-636	1084.17	1975.89	823.746	1152.63	1187.04	821.373	330.728	420.156	860.872	633.5	357.985	1044.19
hsa-miR-27a-5p	45.5534	1932.95	204.114	21.6118	1774.4	1829	3998.44	3122.5	62.793	6458.27	10817.3	295.854
hsa-miR-192-5p	341.651	1930.99	585.127	51.6283	3446.54	4999.11	3635.6	1103.64	674.518	2266.9	2607.15	113.121
hsa-miR-181c-3p	1257.27	1924.49	1869.1	2483.56	2307.69	3198.14	3491.11	2570.09	2086.35	1840.57	588.584	1479.27
hsa-miR-424-5p	31.8874	1906.92	2180.13	245.535	6210.42	6437.48	23664.7	5872.82	362.579	8937.48	4758.32	7465.96
hsa-miR-1908-3p	755.617	1872.44	520.491	2277.65	1485.81	1562.53	1768.43	1468.79	8090.17	3063.06	3010.21	17046.4
hsa-miR-589-5p	2145	1860.08	84.0755	2341.28	2944.85	141.749	1906.5	145.124	143.816	207.171	26.1303	1305.24
hsa-miR-671-3p	2666.58	1858.78	1013.28	4695.17	2455.47	1844.38	1790.11	2615.73	2167.37	4126.31	3497.54	4037.53
hsa-miR-1247-5p	702.092	1845.11	561.8	615.938	530.608	46.7002	0	0	2.02558	5.13648	0.653257	0
hsa-miR-1273a	1051.71	1834.05	720.231	848.865	873.817	631.826	770.629	1172.69	1551.59	1540.94	1593.95	1340.04
hsa-miR-1296-3p	8466.67	1809.98	2418.75	3662.01	9452.96	3464.05	3553.72	24804.4	7018.64	25670.4	11128.2	4133.25
hsa-miR-942-3p	1335.85	1794.37	2260.32	1593.27	2243.44	2226.22	1058.01	1852.67	1043.17	809.852	531.751	400.273
hsa-miR-301a-3p	2866.45	1788.51	2744.85	1402.97	2662.14	3940.94	808.358	153.316	253.198	169.504	244.971	104.419
hsa-miR-141-3p	4716.49	1781.35	2514.98	3331.83	2128.86	3247.58	8.83013	14.0442	18.2302	18.8338	52.2605	0
hsa-miR-532-3p	11271.6	1778.1	1491	13017.5	1861.14	13948	8295.5	2022.37	5947.1	18361.2	5577.5	12652.1
hsa-miR-326	2729.79	1748.82	2638.9	3531.14	2371.94	2189.41	924.755	1035.76	765.669	575.286	885.163	870.158
hsa-miR-140-3p	3213.79	1675.96	3086.01	3598.37	3543.99	3026.17	5980.4	3720.55	3131.55	5771.69	4864.15	3550.25
hsa-let-7f-2-3p	94518.2	1651.23	1408.87	749.211	7214.88	90686.8	44289.5	6711.96	1788.59	40129.6	30990.5	26304.9
hsa-miR-574-5p	3230.31	1643.43	2585.93	6031.51	6061.03	7131.94	6579.25	10087.3	3723.02	8266.31	7666.62	3045.55
hsa-miR-361-3p	686.718	1629.11	2383.27	2045.92	3357.13	1515.83	6303.1	1280.36	1055.33	2104.25	8662.18	1409.66
hsa-miR-339-5p	104609	1627.16	7127.95	3258.59	2940.03	7523.12	538.638	3230.17	1551.59	878.339	9165.84	3585.05
hsa-miR-24-3p	1.16753e+06	1621.31	21362.5	27252.5	37604.1	97243.5	69726.7	20161.6	1191.04	17001.8	255540	870.158
hsa-miR-296-3p	51034.6	1620.66	1269.88	88644	4313.4	2131.72	16.8575	18.7256	36.4605	71.9108	551.349	1357.45
hsa-miR-9-5p	1480.49	1610.25	1634.37	1204.26	162.234	2343.25	118.003	208.322	160.021	95.881	214.921	8.70158
hsa-miR-15a-5p	3406.83	1592.68	3079.21	208.314	2203.28	1032.35	4138.92	676.463	678.57	1696.75	3731.4	217.54
hsa-miR-660-3p	646.289	1570.56	72.8979	466.456	1724.61	314.814	81.0766	131.079	996.586	325.311	531.751	809.247
hsa-miR-675-3p	1047.73	1558.2	1006.48	381.809	402.641	409.863	8.02739	10.5332	14.1791	118.139	53.567	147.927
hsa-miR-132-5p	1356.92	1547.79	811.11	201.11	140.282	1767.46	504.12	1530.82	366.63	9004.25	4672.09	896.263
hsa-miR-497-5p	1761.21	1474.92	2154.37	728.199	731.928	1789.44	305.843	18.7256	62.793	109.578	1886.6	835.352
hsa-miR-1226-3p	1003.88	1456.7	1504.61	970.132	744.779	822.472	447.928	681.144	544.881	282.507	203.163	304.555
hsa-miR-1254	1266.95	1450.2	1177.06	1156.83	902.194	730.72	349.191	365.149	510.446	691.713	339.693	174.032
hsa-miR-629-3p	1933.17	1435.23	2040.17	2870.17	2913.26	2479.5	3231.02	3049.93	2509.69	3953.38	1383.6	2975.94
hsa-miR-331-3p	3265.04	1411.16	2195.2	4241.33	2279.31	2617.41	2734.93	2726.92	1889.87	3227.42	4745.26	3454.53
hsa-miR-664a-3p	1743.56	1406.61	2653.48	1838.81	2634.3	2008.66	8452.04	2762.03	3921.52	5052.59	2988.65	2828.01
hsa-miR-378c	1670.67	1405.31	2510.12	135.074	259.682	1646.04	565.128	280.884	70.8953	349.281	608.835	43.5079
hsa-miR-1249-3p	1336.42	1336.34	1317.02	2023.71	1346.6	2186.67	762.602	2516.25	1154.58	1730.99	2729.96	7022.18
hsa-miR-505-5p	1431.52	1307.71	686.212	1652.11	1578.44	89.5544	838.059	260.988	638.058	922.855	378.889	278.451
hsa-miR-335-3p	1430.95	1293.4	1436.09	424.433	727.11	710.941	2894.68	1318.99	2426.65	450.298	406.326	208.838
hsa-miR-937-3p	1210.58	1286.24	832.008	1231.27	169.73	603.806	997.804	1846.81	1598.18	1643.67	1266.66	2714.89
hsa-miR-324-5p	302.93	1241.35	1036.12	219.72	1043.55	844.449	713.635	443.563	320.042	542.755	1846.76	704.828
hsa-miR-148a-3p	2670.57	1232.9	2426.53	1884.43	2860.79	3894.79	722.465	333.55	239.019	166.08	320.096	34.8063
hsa-miR-362-5p	87.6903	1204.92	1096.38	2077.74	1543.64	224.71	89.9067	2151.1	680.595	3052.78	2997.14	635.216
hsa-miR-1268b	5921.37	1186.7	113.721	333.783	3509.19	163.725	144.493	5712.48	346.374	20080.2	748.632	23694.4
hsa-miR-421	1516.36	1165.88	1326.26	704.786	1103.51	1099.93	724.07	251.625	461.832	409.206	254.117	130.524
hsa-miR-125b-1-3p	5822.3	1160.03	884.98	3049.67	454.042	5633.69	93900.4	58329.1	51559.1	201093	25909.5	14166.2
hsa-miR-148b-3p	4528.01	1105.38	4846.25	3403.27	4416.74	6244.09	6184.3	1750.84	2197.76	2109.38	1511.64	748.336
hsa-miR-200a-5p	104.773	1091.06	1049.73	216.719	1386.76	1186.73	32.9123	9.36281	58.7418	15.4094	27.4368	8.70158
hsa-miR-29c-5p	1067.09	1087.81	2151.94	847.064	1094.41	2568.51	2209.14	1530.82	1172.81	5163.88	3148.7	417.676
hsa-miR-130b-5p	29.0403	1080.65	2328.36	475.461	950.918	137.353	13944.4	5107.41	4664.91	486.254	376.276	7222.31
hsa-miR-6723-5p	714.619	1018.85	1115.34	832.656	890.95	1049.38	1873.59	3018.34	2758.84	2075.14	1414.3	1792.53
hsa-miR-2277-3p	720.313	1012.99	418.92	585.921	1427.45	548.864	303.435	227.048	650.211	715.683	180.299	826.65
hsa-let-7a-2-3p	10785.3	1011.04	5329.81	140720	10330	27584.4	261251	44143.3	157444	324826	44037.3	129671
hsa-miR-16-5p	1399.63	1003.23	176216	21904.2	43752.4	31941.3	124078	42263.7	68085.8	49418.1	3413.92	13922.5
hsa-miR-374b-5p	82.5656	987.617	1543	1933.66	29.4485	224.71	338.756	8.19246	48.6139	6.84864	39.8486	34.8063
hsa-miR-4745-3p	745.937	962.244	435.929	401.62	283.776	212.623	17.6603	39.7919	52.6651	70.1986	37.2356	0
hsa-miR-4664-3p	753.909	960.942	331.442	964.729	967.516	643.363	20.8712	52.6658	44.5628	22.2581	7.18582	0
hsa-miR-193b-5p	130.966	956.388	652.193	578.117	72.2826	631.826	38.5315	297.269	222.814	172.928	228.64	556.901
hsa-miR-1287-3p	283.57	942.075	1175.6	1698.93	3704.62	3022.32	1584.61	736.151	789.976	768.76	505.621	234.943
hsa-miR-3944-3p	308.624	933.617	388.303	301.365	379.082	208.777	163.759	150.975	324.093	277.37	86.8831	130.524
hsa-let-7g-5p	2108.55	932.967	49871.9	1059.58	7883.62	6384.19	209247	50342.6	104139	4807.75	47874.6	965.876
hsa-miR-589-3p	854.126	932.316	3824.22	1709.14	1408.71	3787.11	1111.79	2275.16	1950.63	3414.05	1088.98	1696.81
hsa-miR-139-5p	133.244	929.713	1977.96	1138.22	948.241	444.476	1758.8	23671.5	16316.1	4360.87	3127.14	2880.22
hsa-miR-1275	822.809	918.653	467.032	617.138	414.42	392.281	99.5396	311.313	291.684	428.04	318.136	835.352
hsa-miR-17-5p	1564.76	906.942	756.194	653.158	1449.4	2924.53	1243.44	245.774	3637.94	3376.38	298.538	948.473
hsa-miR-6724-5p	506.212	897.834	228.899	536.094	437.979	470.847	32.9123	124.057	182.302	220.869	410.898	548.2
hsa-miR-362-3p	2972.36	896.533	1691.23	201.11	1000.71	2934.42	2620.94	113.524	913.537	2034.05	491.902	661.32
hsa-miR-942-5p	1080.75	893.28	2446.94	461.053	455.648	1101.57	890.237	189.597	78.9976	191.762	197.283	130.524
hsa-miR-192-3p	2641.53	892.629	4883.67	853.668	1855.25	1810.32	1022.69	1973.21	2031.66	832.11	932.85	887.562
hsa-miR-542-3p	770.422	886.774	337.76	591.324	2540.6	2209.74	934.388	250.455	1498.93	2234.37	1630.53	1026.79
hsa-miR-4758-3p	764.158	875.713	487.93	546.299	326.61	506.559	10.4356	30.4291	22.2814	46.2283	64.0191	52.2095
hsa-miR-29b-3p	1113.21	874.412	1300.98	755.214	874.352	821.923	5214.59	2498.7	1448.29	2676.11	6516.23	1131.21
hsa-miR-18a-3p	1483.9	866.605	617.688	1170.64	1304.3	1179.04	3741.57	2591.16	2143.06	1559.78	2198.86	1505.37
hsa-miR-4728-3p	673.621	863.352	689.128	1533.84	1400.14	1114.76	70.641	259.818	243.07	268.809	237.785	913.666
hsa-miR-3613-3p	566.571	855.545	595.819	213.117	700.874	291.189	423.846	156.827	70.8953	226.005	631.046	313.257
hsa-miR-5096	475.464	845.135	447.107	345.189	387.114	457.112	565.128	730.299	559.06	832.11	981.191	426.378
hsa-miR-28-5p	422.508	835.376	2205.4	1199.46	2015.35	2054.26	8842.17	8295.45	478.037	1648.81	1165.41	1366.15
hsa-miR-1266-3p	513.615	834.725	123.44	842.862	80.8495	506.559	18.463	16.3849	12.1535	102.73	1.30651	52.2095
hsa-miR-1284	794.338	819.761	1293.21	674.77	1248.62	707.645	386.117	264.499	301.812	167.792	30.7031	26.1048
hsa-miR-196b-5p	719.174	806.749	1428.8	1104.61	606.639	260.422	0.802739	8.19246	12.1535	13.6973	3.91954	8.70158
hsa-miR-130b-3p	1858.01	790.484	542.846	1449.19	1801.18	1818.01	7544.14	6587.91	6173.97	8319.39	1868.31	426.378
hsa-miR-1247-3p	359.303	780.725	357.2	300.765	342.138	537.327	1.60548	2.3407	6.07674	1.71216	3.26628	0
hsa-miR-194-3p	1247.02	780.075	1756.35	1067.39	1771.19	1042.79	262.496	111.183	787.951	737.941	575.519	835.352
hsa-miR-181c-5p	3211.52	779.424	5455.68	1577.66	2545.95	2681.14	1179.22	70.2211	1340.93	181.489	2092.38	1435.76
hsa-miR-20a-5p	345.067	757.954	776.119	737.204	705.693	1126.3	702.396	1337.71	2469.18	912.582	1441.08	304.555
hsa-miR-1292-5p	769.283	737.135	466.546	603.331	739.96	359.866	440.704	734.98	812.258	1385.14	286.126	722.231
hsa-miR-1343-3p	433.327	737.135	218.208	714.992	545.065	437.333	224.767	627.308	834.539	607.817	467.732	1470.57
hsa-miR-1914-5p	89.3986	737.135	161.833	275.551	238.8	31.3166	40.1369	143.953	16.2046	82.1837	54.8735	226.241
hsa-miR-30c-1-3p	479.45	736.484	2551.91	286.357	462.609	13598	88010.7	9684.65	39381.3	42357.1	55670.5	382.87
hsa-miR-15a-3p	320.013	718.267	974.401	1500.22	467.963	3075.62	1566.95	1419.64	1744.02	1044.42	1983.94	1166.01
hsa-miR-628-3p	581.375	704.604	898.588	294.161	658.04	784.013	653.429	234.07	336.246	215.732	517.379	43.5079
hsa-miR-576-3p	1138.27	703.303	527.781	28.8158	895.234	51.6449	1973.93	1109.49	76.9721	1135.16	54.2203	321.959
hsa-miR-503-3p	958.33	687.689	934.551	857.27	1374.44	1604.84	4693.61	2227.18	4047.11	5749.44	3685.02	1844.74
hsa-miR-548k	572.265	679.231	976.831	290.559	699.803	777.42	824.413	407.282	453.73	203.747	110.4	34.8063
hsa-miR-6858-3p	354.178	679.231	240.077	359.597	327.681	185.702	21.6739	59.6879	95.2023	20.5459	80.3506	113.121
hsa-miR-1915-3p	681.024	676.628	276.04	1237.88	863.108	779.618	31.3068	45.6437	113.433	136.973	231.906	330.66
hsa-miR-194-5p	1061.39	672.074	2023.16	1024.76	591.647	3230.55	698.383	481.014	305.863	1006.75	347.532	8.70158
hsa-miR-1915-5p	126.98	659.713	93.3093	166.291	443.333	262.62	23.2794	5.85175	38.486	85.608	15.6782	60.9111
hsa-miR-4479	277.876	649.303	200.712	276.151	301.445	185.152	217.542	145.124	506.395	438.313	222.107	513.393
hsa-miR-576-5p	49.5393	634.339	950.588	942.517	943.958	1013.67	1884.83	57.3472	2023.56	130.124	565.72	461.184
hsa-miR-4707-3p	560.307	621.978	304.227	760.617	747.991	554.908	152.52	224.707	399.039	350.993	685.266	504.692
hsa-miR-4783-3p	518.739	607.664	248.339	457.451	805.817	270.861	48.9671	14.0442	28.3581	87.3202	5.22605	34.8063
hsa-miR-455-3p	813.128	603.761	1083.26	602.73	701.409	549.414	53235.2	34196.5	26403.4	15180	3585.07	6595.8
hsa-miR-664b-3p	525.003	596.604	917.055	632.747	593.788	641.166	596.435	591.027	427.398	628.363	427.23	374.168
hsa-miR-151b	300.083	595.954	5190.81	2648.65	2594.14	374.151	325.912	3506.37	4109.9	159.231	2405.94	443.781
hsa-miR-1287-5p	1701.99	584.893	657.539	1135.82	333.035	745.005	581.986	173.212	382.835	772.185	949.182	234.943
hsa-miR-212-3p	630.345	584.893	686.212	426.234	509.191	519.196	813.977	482.185	514.497	974.22	350.146	269.749
hsa-miR-195-3p	1007.87	575.785	837.353	466.456	556.308	378.546	150.915	141.612	56.7163	635.212	1814.09	261.048
hsa-miR-1276	418.522	573.833	626.436	297.163	333.035	437.333	150.112	94.7984	91.1511	65.0621	37.2356	8.70158
hsa-miR-95-3p	633.762	567.327	991.897	443.643	878.635	905.434	110.778	18.7256	78.9976	510.224	921.092	234.943
hsa-miR-17-3p	4598.05	564.074	2211.72	3469.3	1302.69	1116.41	9819.9	7878.8	1150.53	619.802	7646.37	417.676
hsa-miR-107	2580.6	560.17	1775.31	1446.79	990.54	1329.58	1807.77	1077.89	664.39	1962.14	3076.19	304.555
hsa-miR-32-3p	392.329	547.158	669.688	491.67	503.837	601.059	1577.38	1213.65	1063.43	1391.99	871.444	417.676
hsa-miR-193a-5p	1019.26	540.652	679.408	599.128	1158.66	954.881	1928.18	599.22	1024.94	2198.41	1594.6	435.079
hsa-miR-1229-3p	890.569	538.7	504.939	570.313	355.523	275.256	20.0685	113.524	68.8697	30.8189	36.5824	313.257
hsa-miR-4640-3p	410.55	537.399	362.059	229.926	193.825	142.848	56.9945	122.887	111.407	44.5162	69.8984	174.032
hsa-miR-6746-3p	376.385	534.797	215.778	393.816	260.217	224.71	81.8794	248.114	198.507	475.981	113.013	713.53
hsa-miR-196a-3p	21.6379	527.64	863.111	101.456	2683.56	3086.06	104.356	19.896	12.1535	3.42432	3.91954	34.8063
hsa-miR-489-3p	1356.35	514.628	847.559	7480.7	7960.19	9024.12	300.224	106.502	135.714	171.216	173.766	139.225
hsa-miR-501-5p	474.325	502.917	729.465	141.678	250.58	570.291	173.392	333.55	32.4093	51.3648	276.981	0
hsa-miR-205-5p	3142.05	497.712	2192.28	13538	6232.9	7281.93	52.178	47.9844	135.714	154.094	0.653257	0
hsa-miR-423-5p	371.83	493.158	1493.43	2637.25	11658.9	8660.41	318.687	2422.63	20292.3	7590.01	22336.1	28140.9
hsa-miR-1914-3p	644.011	474.941	231.815	554.704	537.569	349.976	70.641	214.174	305.863	78.7594	64.0191	95.7174
hsa-miR-497-3p	129.827	473.64	180.787	1832.8	2134.75	807.089	68.2328	270.351	305.863	2013.5	726.421	243.644
hsa-miR-365b-5p	341.651	471.037	43.7387	58.8323	250.58	259.323	31.3068	95.9688	40.5116	89.0324	23.5172	26.1048
hsa-miR-504-3p	80.2879	468.435	601.65	231.127	482.955	197.239	2.40822	11.7035	4.05116	248.263	9.79885	165.33
hsa-miR-30e-3p	1466.82	465.182	723.633	814.046	1312.87	918.07	3324.94	610.923	1265.99	559.877	2101.53	835.352
hsa-miR-6850-5p	156.02	453.471	30.1311	116.464	86.7391	7.69179	6.42191	14.0442	107.356	58.2135	1.30651	0
hsa-miR-5581-3p	456.104	452.821	664.342	658.561	624.843	738.961	738.52	619.116	368.656	626.651	282.86	435.079
hsa-miR-4725-3p	314.888	452.821	226.469	198.709	252.186	236.797	66.6273	25.7477	50.6395	56.5013	16.9847	26.1048
hsa-miR-210-3p	737.965	441.11	255.628	802.64	713.189	534.03	1806.16	3356.57	4051.16	621.514	2056.45	1470.57
hsa-miR-128-1-5p	326.846	439.808	363.517	284.556	352.311	731.27	146.901	228.218	117.484	152.382	145.676	174.032
hsa-miR-3909	460.089	439.158	550.622	654.359	487.774	532.382	562.72	262.159	392.963	332.159	229.293	452.482
hsa-miR-33a-3p	536.391	430.049	458.285	301.365	465.821	421.4	907.095	173.212	597.546	287.643	587.931	495.99
hsa-miR-652-5p	870.07	424.845	587.557	1645.5	2061.93	2026.24	86.6958	128.739	105.33	99.3053	109.747	87.0158
hsa-miR-4473	350.192	408.579	622.062	277.952	440.656	347.229	310.66	191.938	190.405	90.7445	14.3716	26.1048
hsa-miR-9-3p	470.908	405.977	467.032	68.4375	3373.72	191.745	935.191	10.5332	330.17	13.6973	64.6724	174.032
hsa-miR-663b	88.2597	400.122	100.599	57.0313	89.4163	104.938	242.427	607.412	1097.86	506.8	712.703	878.86
hsa-miR-584-3p	160.576	392.965	518.547	181.9	162.234	292.288	14583.4	13950.6	20539.4	5687.8	1301.29	2001.36
hsa-miR-5001-3p	408.272	392.314	547.706	630.946	781.723	770.278	139.677	73.7321	70.8953	104.442	57.4866	8.70158
hsa-miR-5010-3p	259.654	391.013	505.911	355.995	400.499	326.901	870.169	794.668	490.191	369.827	121.506	600.409
hsa-miR-6511b-3p	757.895	383.206	383.443	593.125	436.908	481.286	98.7369	98.3095	113.433	78.7594	192.057	435.079
hsa-miR-3130-3p	136.091	361.736	344.078	265.345	224.344	40.1072	8.02739	124.057	103.305	13.6973	19.5977	34.8063
hsa-miR-3929	414.536	360.435	291.105	160.288	196.502	251.631	61.0081	94.7984	50.6395	65.0621	326.628	217.54
hsa-miR-1306-5p	1253.86	358.483	620.118	1591.47	1127.07	1344.96	1290	3192.72	494.242	642.06	762.35	20004.9
hsa-miR-181d-3p	1297.7	355.881	980.233	714.392	93.1643	142.848	549.073	461.118	95.2023	600.968	190.098	95.7174
hsa-miR-590-3p	284.139	355.881	122.954	63.0346	312.154	161.528	605.265	71.3914	176.226	47.9405	210.349	34.8063
hsa-miR-503-5p	482.866	355.23	549.164	914.301	525.254	120.871	4408.64	3523.93	2367.9	917.718	2251.78	2549.56
hsa-miR-6511a-3p	769.283	350.025	401.424	751.012	486.703	606.553	97.1314	95.9688	109.381	130.124	138.49	304.555
hsa-miR-550b-3p	378.663	349.374	158.431	228.725	529.002	421.95	264.101	334.72	91.1511	390.373	785.868	330.66
hsa-miR-522-3p	424.216	346.772	352.34	447.245	523.647	504.911	728.084	172.042	397.014	374.963	778.029	208.838
hsa-miR-3687	138.938	344.82	137.048	98.454	110.833	213.172	374.879	503.251	828.462	683.152	964.207	722.231
hsa-miR-200b-5p	912.776	340.266	253.199	199.309	809.03	871.37	52.9808	30.4291	54.6907	128.412	222.76	52.2095
hsa-miR-1972	275.598	336.362	169.609	183.1	277.887	198.888	82.6821	64.3693	210.66	124.988	228.64	95.7174
hsa-miR-7854-3p	242.003	336.362	163.291	276.752	213.1	198.338	32.1096	66.71	76.9721	113.003	94.0689	87.0158
hsa-miR-6766-3p	275.029	335.061	370.807	292.961	295.02	302.178	230.386	308.973	228.891	558.164	289.393	574.305
hsa-miR-675-5p	56.9418	332.459	289.647	69.6382	94.7706	42.8543	0	0	8.10232	20.5459	0	0
hsa-miR-542-5p	666.788	327.254	1695.6	2558	2068.35	2568.51	3729.52	1650.19	496.267	630.075	472.958	452.482
hsa-miR-548q	315.457	327.254	622.548	347.591	391.397	576.884	322.701	265.67	178.251	297.916	166.58	139.225
hsa-miR-1303	391.19	321.399	366.433	383.01	318.579	451.069	992.988	161.508	208.635	214.02	610.142	269.749
hsa-miR-92a-1-5p	274.459	321.399	328.526	351.193	351.24	377.997	441.506	1087.26	877.076	448.586	369.743	487.289
hsa-miR-196b-3p	354.178	320.748	47.6266	295.962	2543.28	3344.28	3.21096	3.51105	2.02558	0	5.87931	34.8063
hsa-miR-501-3p	824.517	312.29	412.602	1491.82	661.252	727.424	263.298	452.926	210.66	741.366	785.214	974.577
hsa-miR-181d-5p	207.837	307.085	572.005	320.576	1190.79	1136.19	1392.75	477.503	488.165	176.353	215.575	269.749
hsa-miR-6087	39.2898	304.483	11.6637	32.4178	31.5902	149.441	32.1096	368.661	236.993	89.0324	1852.64	626.514
hsa-miR-454-5p	325.137	303.832	47.6266	242.533	521.506	23.0754	86.6958	92.4577	143.816	92.4567	48.9942	0
hsa-miR-1307-5p	184.491	303.832	69.496	132.673	223.808	167.022	119.608	28.0884	190.405	44.5162	221.454	130.524
hsa-miR-139-3p	1172.43	296.025	365.461	94.852	222.202	1177.39	38544.3	2110.14	4901.91	20698.3	11427.4	15654.1
hsa-miR-3127-3p	255.099	295.374	199.74	479.063	372.657	367.008	25.6876	31.5995	68.8697	59.9256	37.2356	43.5079
hsa-miR-641	232.892	294.073	401.424	159.688	312.154	295.585	836.454	361.638	407.142	237.99	70.5517	26.1048
hsa-miR-6850-3p	383.218	291.471	186.619	49.227	38.5507	81.3132	7.22465	9.36281	20.2558	22.2581	31.3563	8.70158
hsa-miR-10a-5p	251.683	289.519	458.285	325.378	419.775	625.782	19648.6	38298.6	51569.3	9613.78	11673	11973.4
hsa-miR-1304-3p	391.19	286.916	553.052	493.471	519.364	419.752	1683.34	1912.35	1235.6	1479.31	572.906	713.53
hsa-miR-3648	97.9398	286.916	71.9259	92.4507	102.267	144.496	117.2	383.875	769.721	546.179	870.138	1087.7
hsa-miR-146b-3p	320.013	277.157	426.209	29.4161	409.602	125.816	382.906	14.0442	16.2046	212.308	36.5824	60.9111
hsa-miR-3173-5p	87.6903	273.254	406.284	267.747	109.227	382.941	263.298	441.222	76.9721	71.9108	16.3314	139.225
hsa-miR-33a-5p	163.992	270.001	204.114	147.081	182.045	1988.88	150.112	228.218	18.2302	157.519	951.142	8.70158
hsa-miR-374c-3p	4855.99	264.145	156.487	268.347	2562.55	981.253	553.89	201.3	1355.11	85.608	729.688	687.425
hsa-miR-6811-3p	64.3442	262.194	197.796	234.729	171.337	109.883	35.3205	26.9181	40.5116	41.0919	13.7184	8.70158
hsa-miR-30a-3p	284.709	261.543	366.433	304.967	797.786	556.556	33156.3	20351.2	16433.5	10418.5	79103.5	14662.2
hsa-miR-1285-5p	285.278	260.892	308.601	143.479	167.053	149.99	250.454	383.875	315.991	489.678	182.912	252.346
hsa-miR-619-5p	134.952	260.242	170.581	114.063	112.975	154.935	147.704	142.783	184.328	315.038	380.195	217.54
hsa-miR-769-5p	162.284	258.29	814.512	82.2451	844.368	857.085	707.213	201.3	528.677	426.328	828.329	69.6127
hsa-miR-3150a-3p	116.731	255.687	237.647	151.883	159.022	89.5544	15.252	18.7256	10.1279	56.5013	22.2107	69.6127
hsa-miR-550a-5p	248.836	255.037	209.46	301.365	87.2746	276.904	351.6	278.544	583.367	220.869	428.536	104.419
hsa-miR-132-3p	636.04	251.784	3967.1	1153.23	1924.86	1355.4	8454.44	4416.9	4912.03	2737.75	847.927	2958.54
hsa-miR-106b-5p	2086.92	251.133	310.059	73.8405	122.077	868.074	1112.6	260.988	24.307	376.675	3322.46	147.927
hsa-miR-218-1-3p	278.445	250.483	462.658	106.859	879.706	239.544	9983.66	1006.5	4160.54	1359.46	1116.42	765.739
hsa-miR-6799-3p	316.027	248.531	193.422	441.842	256.469	221.414	48.9671	129.909	117.484	107.866	136.531	348.063
hsa-miR-203b-3p	3508.18	237.471	2613.63	1695.33	5924.5	5467.76	13.6466	2.3407	46.5884	46.2283	2.61303	139.225
hsa-miR-3605-3p	198.157	236.82	310.545	326.579	246.296	264.268	1403.99	2758.52	1561.72	1058.12	910.64	1844.74
hsa-miR-7109-3p	154.882	232.916	226.955	163.29	121.542	131.859	28.8986	49.1547	58.7418	32.5311	12.4119	69.6127
hsa-miR-22-5p	281.862	229.663	1037.58	16.2089	44.9759	259.873	2022.9	1225.36	2959.37	1518.69	1298.02	1209.52
hsa-miR-6789-3p	163.423	229.013	75.3278	85.2467	38.5507	48.3484	12.8438	12.8739	66.8442	49.6527	27.4368	60.9111
hsa-miR-2276-3p	235.739	227.711	211.404	189.704	165.447	153.836	9.63287	22.2367	8.10232	10.273	15.0249	0
hsa-miR-6872-3p	79.1491	227.061	86.0195	48.0263	79.2432	66.4791	6.42191	1.17035	10.1279	15.4094	20.9042	0
hsa-miR-152-3p	470.908	225.109	527.781	336.785	609.851	731.27	794.711	513.784	394.988	316.75	656.523	121.822
hsa-miR-4485-3p	152.035	221.205	170.095	225.123	99.5894	392.831	1256.29	3918.33	2057.99	681.44	1445	1635.9
hsa-miR-602	138.938	221.205	84.5615	103.857	152.597	93.4003	4.01369	14.0442	32.4093	56.5013	32.0096	60.9111
hsa-miR-8485	228.906	216.651	277.984	251.538	280.028	334.593	414.213	351.105	267.377	212.308	512.806	321.959
hsa-miR-3177-5p	105.342	210.796	127.814	156.686	225.415	72.5226	5.61917	15.2146	12.1535	11.9851	3.91954	8.70158
hsa-miR-598-3p	422.508	206.892	416.49	184.301	291.272	265.367	1624.74	374.512	753.516	1172.83	1438.47	635.216
hsa-miR-671-5p	474.325	201.037	953.99	912.5	560.056	1230.14	208.712	1979.06	135.714	705.41	627.78	2166.69
hsa-miR-3614-3p	30.1791	201.037	227.927	69.6382	36.9445	239.544	48.1643	49.1547	18.2302	58.2135	12.4119	0
hsa-miR-619-3p	164.562	200.386	110.805	73.2402	105.479	123.618	134.057	223.537	123.56	292.78	402.406	522.095
hsa-miR-6800-3p	153.173	199.736	106.431	55.2303	69.0701	45.0519	15.252	53.8361	40.5116	53.077	16.9847	321.959
hsa-miR-579-3p	149.757	199.085	51.5145	121.867	111.369	112.08	193.46	245.774	66.8442	68.4864	112.36	17.4032
hsa-miR-500a-3p	396.315	195.181	411.63	1065.58	452.436	395.028	173.392	278.544	149.893	722.532	1275.81	626.514
hsa-miR-5008-3p	121.855	195.181	52.4865	160.888	161.163	99.9933	85.0903	108.843	182.302	256.824	382.808	356.765
hsa-miR-219a-1-3p	161.145	190.627	180.301	221.521	229.698	141.749	154.929	181.404	245.095	152.382	153.515	217.54
hsa-miR-30e-5p	111.606	189.976	38.3929	258.142	12.3148	371.404	855.72	204.811	54.6907	491.39	1062.85	243.644
hsa-miR-6768-3p	208.407	188.675	79.7017	62.4342	97.4477	65.9296	10.4356	39.7919	8.10232	10.273	3.26628	17.4032
hsa-miR-23b-5p	56.9418	186.723	1267.94	270.748	116.723	188.998	1573.37	400.26	1525.26	1248.17	599.689	304.555
hsa-miR-582-3p	264.779	185.422	155.515	166.291	64.2512	38.459	508.134	9.36281	89.1255	6.84864	5.22605	0
hsa-miR-451a	137.799	182.169	259.03	81.0444	145.101	154.935	276.945	102.991	230.916	101.017	179.646	191.435
hsa-miR-3679-3p	317.735	180.868	231.329	154.885	202.391	186.251	102.751	94.7984	70.8953	124.988	124.772	95.7174
hsa-miR-1234-3p	101.356	179.567	77.7577	93.051	94.7706	138.452	10.4356	7.02211	76.9721	49.6527	173.766	113.121
hsa-miR-186-3p	402.009	178.916	2.91591	182.5	31.5902	219.765	251.257	78.4135	85.0744	61.6378	169.847	104.419
hsa-miR-1266-5p	341.651	178.266	876.232	161.489	1096.55	421.95	13.6466	23.407	22.2814	44.5162	38.5421	34.8063
hsa-miR-7108-3p	70.0384	178.266	27.2152	12.0066	11.244	10.4389	20.8712	94.7984	95.2023	73.6229	36.5824	60.9111
hsa-miR-4763-3p	121.286	177.615	140.936	163.89	119.936	112.08	3.21096	15.2146	22.2814	27.3946	20.9042	34.8063
hsa-miR-141-5p	27.332	173.061	47.1406	19.8109	579.867	327.451	0	0	2.02558	0	0	0
hsa-miR-3130-5p	343.928	169.808	109.347	352.994	389.255	383.491	174.194	0	204.584	0	102.561	0
hsa-miR-3679-5p	56.3723	167.205	209.946	145.88	121.542	225.809	59.4027	172.042	40.5116	80.4716	154.822	0
hsa-miR-1538	107.051	165.904	51.0285	236.53	195.431	190.097	28.0959	60.8582	83.0488	66.7743	33.9693	43.5079
hsa-miR-3180-3p	91.1068	165.904	108.375	178.298	73.8889	81.3132	26.4904	83.0949	26.3325	104.442	32.0096	156.629
hsa-miR-6797-3p	201.574	165.253	161.833	154.885	79.7786	66.4791	72.2465	253.966	62.793	181.489	195.977	391.571
hsa-miR-7974	424.216	163.302	95.7392	39.0214	86.7391	85.1591	27.2931	72.5618	40.5116	178.065	73.818	78.3143
hsa-miR-3613-5p	33.5956	162.651	51.5145	112.862	51.401	654.901	20.0685	57.3472	129.637	92.4567	46.3812	130.524
hsa-miR-4634	24.485	160.699	17.0095	26.4145	14.992	56.5896	135.663	222.367	563.111	63.35	111.054	130.524
hsa-miR-3180	103.065	160.049	19.4394	43.2237	134.392	84.0603	5.61917	7.02211	36.4605	47.9405	30.0498	17.4032
hsa-miR-1246	147.479	156.796	522.435	214.317	195.966	443.377	1325.32	877.763	828.462	417.767	1099.43	174.032
hsa-miR-3177-3p	337.665	155.494	86.0195	183.701	244.69	177.461	44.1506	59.6879	72.9209	42.804	48.9942	26.1048
hsa-miR-219b-3p	5.12476	148.988	36.9349	248.536	9.63768	2.74707	247.244	7.02211	2.02558	47.9405	22.864	0
hsa-miR-187-3p	183.922	148.338	192.936	205.913	220.06	226.908	61.0081	38.6216	44.5628	51.3648	46.3812	0
hsa-miR-6801-3p	152.035	147.687	67.552	120.666	111.904	95.0486	8.83013	19.896	42.5372	5.13648	8.49233	69.6127
hsa-miR-5094	157.159	147.037	254.171	53.4293	107.085	115.926	27.2931	8.19246	6.07674	0	3.26628	0
hsa-miR-3661	67.7607	147.037	69.9819	198.109	308.406	175.812	258.482	349.935	372.707	217.444	33.9693	69.6127
hsa-miR-30b-5p	7473.61	145.085	222.581	4028.81	6687.48	298.332	11632.5	3969.83	87.1	241.415	188.138	2810.61
hsa-miR-330-5p	117.869	145.085	123.44	132.673	62.6449	34.0636	162.956	63.1989	563.111	1364.59	1024.96	617.812
hsa-miR-3200-5p	65.483	145.085	173.011	124.268	121.006	28.5695	0.802739	2.3407	4.05116	3.42432	0.653257	8.70158
hsa-miR-6770-3p	120.717	143.133	77.2717	102.056	156.345	72.5226	34.5178	31.5995	12.1535	25.6824	47.0345	52.2095
hsa-miR-4435	109.898	142.482	124.898	63.6349	39.6216	29.1189	239.216	327.698	259.274	916.006	413.511	287.152
hsa-miR-1273c	97.3704	142.482	107.889	129.671	123.684	152.188	88.3013	78.4135	70.8953	224.293	131.958	8.70158
hsa-miR-4713-3p	128.688	140.531	108.861	230.526	99.5894	139.551	1.60548	0	0	1.71216	0	8.70158
hsa-miR-4638-3p	100.787	140.531	67.066	78.6431	124.754	64.8308	24.0822	18.7256	38.486	27.3946	20.9042	0
hsa-miR-3150b-3p	261.363	139.88	93.3093	157.286	78.7077	86.2579	35.3205	51.4954	40.5116	99.3053	45.728	0
hsa-miR-32-5p	214.101	139.88	51.5145	72.6398	161.163	109.883	166.97	24.5774	44.5628	171.216	165.274	8.70158
hsa-miR-1468-5p	81.9961	139.88	123.44	30.0165	16.0628	13.7353	416.621	388.557	530.702	299.628	30.0498	69.6127
hsa-miR-4669	96.801	139.229	180.787	169.293	163.841	242.291	0	0	6.07674	0	0	0
hsa-miR-4685-3p	80.2879	138.579	118.095	184.901	145.101	126.915	260.89	315.995	234.967	222.581	148.289	583.006
hsa-miR-3157-5p	92.2457	137.277	29.6451	294.161	155.274	161.528	173.392	25.7477	72.9209	20.5459	73.1647	156.629
hsa-miR-491-5p	210.685	135.326	21.8694	57.0313	79.2432	63.1826	824.413	64.3693	91.1511	109.578	85.5766	191.435
hsa-miR-6768-5p	162.284	134.675	88.9354	102.056	92.6288	47.799	9.63287	4.6814	4.05116	8.5608	1.30651	0
hsa-miR-103a-2-5p	275.598	132.723	264.862	170.493	172.407	185.702	311.463	198.96	249.146	220.869	614.714	174.032
hsa-miR-450a-5p	0.569418	132.723	19.9254	235.329	690.701	151.089	1286.79	84.2653	257.249	166.08	218.841	0
hsa-miR-502-3p	411.12	132.073	295.479	623.742	245.761	457.112	149.309	324.187	143.816	573.574	1126.21	478.587
hsa-miR-1293	139.507	130.121	172.525	67.8372	78.1723	92.8509	22.4767	19.896	16.2046	15.4094	24.1705	26.1048
hsa-miR-101-3p	449.271	128.82	123.926	278.553	155.274	203.283	211.12	100.65	30.3837	75.3351	774.109	0
hsa-miR-135b-5p	3.98592	127.518	86.5055	9.00494	109.227	67.5779	406.989	365.149	1369.29	1823.45	3040.26	78.3143
hsa-miR-24-2-5p	437.882	126.868	298.395	198.109	241.478	274.707	491.276	255.136	32.4093	39.3797	610.142	165.33
hsa-miR-6821-5p	33.5956	126.217	25.2713	4.2023	32.661	13.1859	0	4.6814	10.1279	3.42432	12.4119	0
hsa-miR-3939	93.3845	125.567	64.1501	108.66	105.479	77.4673	130.044	204.811	224.839	121.563	31.3563	17.4032
hsa-miR-943	87.6903	125.567	127.328	160.288	108.692	113.179	64.2191	67.8804	83.0488	47.9405	17.6379	17.4032
hsa-miR-138-5p	156.02	124.916	96.2252	136.875	221.131	13.7353	70919.6	3039.4	53072.2	44863.8	124860	19935.3
hsa-miR-618	120.717	124.916	256.6	180.099	238.8	247.786	0	2.3407	2.02558	6.84864	2.61303	43.5079
hsa-miR-5095	98.5093	124.916	62.2062	63.6349	47.1176	41.7554	81.0766	60.8582	103.305	128.412	136.531	330.66
hsa-miR-3064-5p	73.4549	124.916	129.272	67.2369	27.3068	32.9648	43.3479	71.3914	4.05116	15.4094	11.1054	8.70158
hsa-miR-3173-3p	321.721	122.964	235.217	368.602	431.554	151.089	159.745	141.612	271.428	193.474	28.09	130.524
hsa-miR-6807-3p	195.88	121.663	102.543	58.8323	47.653	28.0201	7.22465	14.0442	18.2302	0	9.79885	17.4032
hsa-miR-500b-5p	345.637	119.711	82.1316	6.00329	24.6296	90.1038	38.5315	18.7256	8.10232	255.112	403.059	174.032
hsa-miR-4756-3p	144.632	119.061	332.9	77.4425	92.6288	131.31	0	1.17035	4.05116	0	0.653257	0
hsa-miR-6877-5p	96.801	119.061	48.5986	103.257	120.471	70.3249	32.1096	77.2432	20.2558	77.0472	45.0747	8.70158
hsa-miR-624-3p	73.4549	119.061	260.488	28.8158	207.21	79.1156	42.5452	8.19246	32.4093	66.7743	33.3161	8.70158
hsa-miR-363-3p	172.534	117.109	149.684	22.2122	23.5588	18.1307	50.5725	22.2367	42.5372	0	1.30651	0
hsa-miR-346	105.912	116.458	60.7482	112.862	129.573	60.4355	4.01369	1.17035	14.1791	737.941	226.68	617.812
hsa-miR-4286	273.32	115.808	224.525	226.924	111.369	263.719	426.254	1024.06	390.937	249.975	791.747	817.949
hsa-miR-4440	131.535	115.808	67.066	141.678	193.289	127.464	81.0766	81.9246	103.305	243.127	186.178	165.33
hsa-miR-6811-5p	269.335	113.856	229.385	15.6086	69.0701	128.563	37.7287	77.2432	36.4605	11.9851	21.5575	0
hsa-miR-4461	66.6219	111.904	161.833	61.2336	74.9598	158.231	396.553	581.664	340.298	184.913	171.806	139.225
hsa-miR-6803-3p	95.0927	110.603	78.7297	107.459	87.81	75.2697	46.5588	74.9025	68.8697	121.563	67.2854	339.362
hsa-miR-6821-3p	92.2457	110.603	33.533	38.4211	13.3857	21.9765	6.42191	12.8739	12.1535	0	0.653257	17.4032
hsa-miR-516a-3p	42.1369	110.603	15.0656	3.00165	135.463	28.5695	39.3342	65.5397	16.2046	0	120.199	52.2095
hsa-miR-210-5p	268.196	109.952	86.9914	429.235	133.321	138.452	758.588	881.274	3247.01	941.688	271.101	1461.87
hsa-miR-4787-3p	46.1228	109.952	35.9629	63.6349	33.1965	55.4908	143.69	396.749	704.902	2090.55	5654.59	3767.79
hsa-miR-766-3p	91.1068	109.302	36.4489	94.852	54.6135	45.0519	2038.15	4491.81	5898.49	7251	4397.72	14035.7
hsa-miR-3190-3p	68.3301	108.651	94.7672	67.2369	57.2907	47.799	16.0548	18.7256	30.3837	30.8189	11.1054	17.4032
hsa-miR-20a-3p	1777.72	108	194.88	352.994	675.709	321.407	7687.83	782.965	897.332	501.663	1518.17	208.838
hsa-miR-4641	87.6903	108	72.4119	57.6316	56.2198	37.9095	59.4027	74.9025	42.5372	8.5608	1.95977	8.70158
hsa-miR-4695-3p	153.743	106.699	143.852	204.712	93.1643	53.2931	29.7013	26.9181	78.9976	37.6675	24.8237	95.7174
hsa-miR-3127-5p	67.7607	106.699	48.1126	10.2056	76.566	84.0603	22.4767	1.17035	4.05116	37.6675	13.7184	0
hsa-miR-4466	37.0121	105.398	30.6171	36.6201	50.8656	24.1742	4.81643	1.17035	16.2046	1.71216	15.0249	8.70158
hsa-miR-3619-3p	92.8151	104.097	61.2342	149.482	198.643	153.286	31.3068	40.9623	28.3581	49.6527	90.8027	8.70158
hsa-miR-663a	39.8592	103.446	24.7853	28.2155	32.661	52.7437	90.7095	142.783	190.405	174.64	282.207	269.749
hsa-miR-4683	74.0243	102.795	45.1967	100.855	86.7391	75.8191	106.764	49.1547	101.279	37.6675	18.2912	8.70158
hsa-miR-544b	90.5374	100.844	132.188	90.0494	155.809	73.6214	0.802739	0	2.02558	1.71216	0.653257	0
hsa-miR-1273f	84.8432	100.844	46.6546	56.4309	33.7319	84.0603	86.6958	132.25	145.842	133.549	209.695	113.121
hsa-miR-874-3p	76.302	100.193	41.7948	59.4326	71.2118	56.0402	98.7369	202.471	305.863	6.84864	23.5172	43.5079
hsa-miR-4749-3p	43.8452	99.5425	27.2152	59.4326	42.8341	57.6884	12.0411	50.3251	70.8953	56.5013	26.1303	78.3143
hsa-miR-29b-1-5p	117.3	98.8918	180.787	70.8388	201.32	122.519	3218.18	1931.08	2286.88	1239.6	907.373	1000.68
hsa-miR-4512	88.2597	98.8918	70.9539	126.669	109.227	85.1591	18.463	23.407	6.07674	18.8338	29.3965	43.5079
hsa-miR-4722-3p	70.0384	98.8918	73.8698	26.4145	39.0862	33.5142	8.02739	33.9402	18.2302	18.8338	17.6379	8.70158
hsa-miR-6777-3p	43.8452	98.8918	52.4865	48.6267	59.4324	26.3719	18.463	8.19246	4.05116	18.8338	48.9942	104.419
hsa-miR-10a-3p	144.063	96.2894	158.431	330.181	738.889	229.105	62240.4	930.429	2702.12	32152.7	25750.7	6517.49
hsa-miR-572	57.5112	96.2894	43.7387	31.8174	33.1965	20.8777	10.4356	9.36281	6.07674	3.42432	3.26628	0
hsa-miR-1273g-3p	71.7466	95.6388	74.8418	61.2336	87.81	62.0837	50.5725	74.9025	40.5116	135.261	192.057	43.5079
hsa-miR-450a-1-3p	47.2617	95.6388	299.853	30.0165	127.967	555.457	423.043	32.7698	42.5372	229.43	54.8735	174.032
hsa-miR-6773-3p	4.55534	94.9882	106.917	30.0165	41.2279	65.9296	0	1.17035	2.02558	0	3.26628	0
hsa-miR-483-3p	160.006	94.3376	104.973	41.4227	51.9364	28.5695	11.2383	26.9181	2.02558	0	2.61303	0
hsa-miR-320d	64.9136	93.0364	114.207	63.0346	69.6055	40.6566	83.4848	1151.63	745.414	41.0919	65.9789	113.121
hsa-miR-582-5p	136.66	91.0846	437.873	50.4276	482.42	352.174	0	101.821	131.663	0	32.6628	0
hsa-miR-486-3p	71.1772	91.0846	43.2527	64.8355	64.7866	56.5896	1973.13	3323.8	3054.58	1573.48	4086.12	3149.97
hsa-miR-584-5p	300.083	90.434	169.609	131.472	337.319	102.191	20803	4193.37	3769.61	1109.48	3903.21	356.765
hsa-miR-6729-3p	6.83301	89.7834	3.4019	7.20395	4.81884	2.19765	2.40822	1.17035	8.10232	6.84864	4.5728	0
hsa-miR-196a-5p	613.832	89.1328	51.0285	892.089	695.519	407.116	221.556	87.7763	111.407	18.8338	20.251	0
hsa-miR-6805-3p	45.5534	88.4822	21.3834	34.2188	39.6216	23.6248	4.81643	17.5553	16.2046	13.6973	8.49233	0
hsa-miR-1304-5p	88.2597	87.8316	187.105	126.669	32.1256	177.461	125.227	434.2	58.7418	47.9405	50.3008	69.6127
hsa-miR-331-5p	30.1791	87.8316	150.17	199.91	263.43	328.549	375.682	282.055	133.688	124.988	274.368	52.2095
hsa-miR-7112-3p	58.65	87.181	58.3183	26.4145	28.913	4.94472	19.2657	18.7256	12.1535	3.42432	3.91954	0
hsa-miR-499a-5p	0	87.181	3.4019	1.80099	117.794	74.1708	10.4356	24.5774	8.10232	0	15.6782	0
hsa-miR-4758-5p	27.332	86.5304	33.047	28.8158	23.0234	7.69179	0.802739	5.85175	8.10232	1.71216	2.61303	8.70158
hsa-miR-6732-3p	63.7748	85.8798	90.8793	55.8306	42.2987	39.0084	17.6603	33.9402	18.2302	18.8338	20.251	43.5079
hsa-miR-4725-5p	58.0806	85.8798	17.4955	233.528	84.5974	83.5109	0	53.8361	36.4605	22.2581	5.87931	17.4032
hsa-miR-204-5p	54.0947	85.8798	0.485986	16.2089	4.81884	182.955	25323.2	7559.3	3692.63	18.8338	64.6724	139.225
hsa-miR-566	53.5253	85.8798	23.8133	31.2171	25.7005	14.8342	51.3753	77.2432	115.458	71.9108	144.37	52.2095
hsa-miR-374a-5p	137.23	84.5786	0.971971	122.467	66.9284	32.9648	7.22465	38.6216	32.4093	13.6973	131.958	0
hsa-miR-374b-3p	77.4408	84.5786	52.9724	33.0181	305.729	28.5695	1696.99	738.491	273.453	1061.54	2169.46	87.0158
hsa-miR-340-5p	609.277	83.928	386.359	273.15	14.992	8.79062	511.345	15.2146	26.3325	29.1067	0	8.70158
hsa-miR-140-5p	588.208	83.928	535.07	79.2434	90.4871	393.93	941.613	69.0507	437.525	385.236	2046.65	34.8063
hsa-miR-500a-5p	362.15	83.928	9.71971	190.304	139.211	71.4238	118.805	76.0728	8.10232	66.7743	501.701	26.1048
hsa-miR-203a-5p	28.4709	83.2773	46.6546	53.4293	114.581	159.879	0	0	2.02558	0	0.653257	0
hsa-miR-7851-3p	66.0524	82.6267	94.2812	63.6349	47.653	57.6884	65.0218	76.0728	56.7163	53.077	227.333	121.822
hsa-miR-23a-5p	9.6801	82.6267	16.0375	80.4441	45.5113	134.057	109.172	298.439	166.098	73.6229	924.358	278.451
hsa-miR-1227-3p	75.7325	81.9761	52.0005	43.824	29.9839	36.8107	28.8986	81.9246	40.5116	68.4864	14.3716	34.8063
hsa-miR-320c	545.502	81.3255	961.766	1107.01	98.5185	172.516	1609.49	663.589	550.958	1535.81	803.506	217.54
hsa-miR-491-3p	71.7466	80.6749	315.405	351.193	354.988	393.38	237.611	650.715	514.497	1148.86	804.812	678.724
hsa-miR-3157-3p	132.105	79.3737	244.937	188.503	295.556	230.204	30.5041	87.7763	52.6651	126.7	64.6724	43.5079
hsa-miR-3653-3p	45.5534	79.3737	156.487	100.255	105.479	92.3015	42.5452	92.4577	26.3325	66.7743	114.973	174.032
hsa-miR-1237-3p	40.9981	78.7231	29.6451	40.8224	31.0548	13.7353	48.9671	122.887	74.9465	49.6527	32.0096	252.346
hsa-miR-7704	37.5816	77.4219	16.0375	22.8125	26.2359	56.0402	100.342	94.7984	200.532	148.958	382.808	278.451
hsa-miR-4484	154.312	76.7713	165.721	85.8471	111.369	88.4556	396.553	397.919	366.63	231.142	286.126	208.838
hsa-miR-3188	96.801	76.1207	76.2998	39.6217	46.5821	35.7119	78.6684	66.71	64.8186	44.5162	113.667	8.70158
hsa-miR-3150b-5p	76.302	76.1207	27.2152	17.4095	55.6844	26.9213	2.40822	0	2.02558	17.1216	21.5575	0
hsa-miR-4419a	53.5253	75.4701	46.6546	36.6201	34.8027	52.7437	112.383	142.783	105.33	196.898	292.659	252.346
hsa-miR-197-5p	45.5534	75.4701	7.77577	61.2336	44.9759	69.7755	9.63287	31.5995	60.7674	35.9554	163.314	182.733
hsa-miR-3150a-5p	35.8733	75.4701	106.431	48.6267	43.905	59.8861	3.21096	4.6814	34.4349	1.71216	18.2912	52.2095
hsa-miR-3664-3p	91.6762	74.8195	147.74	30.0165	67.9992	81.8626	0	0	74.9465	0	7.18582	0
hsa-miR-124-3p	43.2757	74.8195	24.2993	61.8339	31.0548	163.725	20.0685	44.4733	46.5884	17.1216	454.013	191.435
hsa-miR-4722-5p	25.6238	74.8195	16.5235	13.2072	41.7633	15.933	2.40822	0	0	8.5608	0	52.2095
hsa-miR-2278	98.5093	74.1689	49.5705	76.8421	161.163	123.069	32.1096	40.9623	26.3325	70.1986	80.3506	17.4032
hsa-miR-6792-3p	47.2617	74.1689	51.5145	23.4128	41.2279	18.6801	0	0	6.07674	0	2.61303	0
hsa-miR-3176	150.326	73.5183	84.0755	126.669	150.99	95.598	0.802739	8.19246	2.02558	1.71216	6.53257	8.70158
hsa-miR-6777-5p	77.4408	72.8677	45.1967	31.2171	34.8027	42.8543	4.01369	7.02211	48.6139	1.71216	43.1149	34.8063
hsa-miR-519a-5p	85.9821	72.2171	154.057	150.683	148.313	195.591	170.983	118.205	78.9976	155.807	476.224	208.838
hsa-miR-3911	34.7345	72.2171	38.3929	20.4112	24.0942	26.9213	4.81643	10.5332	4.05116	27.3946	17.6379	0
hsa-miR-4745-5p	89.968	71.5665	40.3368	21.0115	17.6691	18.1307	1.60548	15.2146	28.3581	8.5608	11.7586	0
hsa-miR-7111-3p	70.0384	70.2653	104.487	82.2451	53.0073	91.7521	28.0959	49.1547	20.2558	15.4094	24.1705	26.1048
hsa-miR-3940-3p	84.8432	69.6147	40.3368	84.0461	69.6055	121.97	613.292	229.389	530.702	381.812	315.523	1931.75
hsa-miR-4785	69.469	69.6147	45.1967	40.2221	65.3221	25.273	61.0081	32.7698	133.688	87.3202	73.818	174.032
hsa-miR-195-5p	249.405	68.9641	178.843	596.727	715.33	80.2144	1.60548	4.6814	76.9721	66.7743	62.7126	182.733
hsa-miR-3174	82.5656	68.9641	141.908	40.2221	80.8495	96.6968	24.0822	30.4291	32.4093	58.2135	11.1054	8.70158
hsa-miR-4526	74.0243	68.9641	55.8884	70.8388	105.479	51.0955	0	0	0	0	0	0
hsa-miR-126-5p	34.1651	68.9641	67.066	64.8355	39.0862	57.139	19.2657	22.2367	56.7163	32.5311	15.0249	43.5079
hsa-miR-5582-3p	41.5675	67.6628	42.7667	15.0082	60.5032	42.8543	95.5259	37.4512	66.8442	47.9405	29.3965	8.70158
hsa-miR-6511a-5p	2.27767	67.6628	8.74774	49.227	32.1256	3.29648	0	3.51105	16.2046	0	3.91954	0
hsa-miR-3944-5p	126.411	67.0122	63.1781	37.2204	39.6216	53.8425	1.60548	161.508	95.2023	145.534	46.3812	26.1048
hsa-miR-4737	55.8029	67.0122	29.1591	74.4408	65.8575	46.7002	0	0	6.07674	1.71216	5.87931	0
hsa-miR-4701-5p	44.4146	66.3616	40.8228	111.661	54.6135	75.8191	0.802739	14.0442	8.10232	5.13648	26.7835	0
hsa-miR-7114-5p	35.8733	65.0604	31.1031	16.8092	50.8656	31.3166	16.0548	5.85175	6.07674	42.804	18.9444	26.1048
hsa-miR-6877-3p	70.0384	64.4098	92.3373	95.4523	54.6135	31.866	20.8712	46.814	123.56	118.139	56.1801	104.419
hsa-miR-30c-5p	9804.8	63.7592	9771.72	7318.61	10257.2	220.864	2860.96	1575.29	374.732	6908.57	2549.01	33840.5
hsa-miR-1226-5p	76.8714	63.7592	50.0565	13.8076	25.1651	29.6683	1.60548	31.5995	10.1279	1.71216	18.9444	0
hsa-miR-190b	42.7063	63.7592	35.477	47.426	131.18	98.8945	0	2.3407	10.1279	0	5.87931	0
hsa-miR-221-5p	75.1631	63.1086	110.319	109.86	62.6449	108.784	5561.37	8495.58	14304.7	412.631	2299.46	226.241
hsa-miR-3190-5p	48.9699	62.458	26.2432	36.0197	40.157	14.8342	4.81643	8.19246	4.05116	18.8338	24.1705	0
hsa-miR-3180-5p	22.2073	62.458	15.0656	88.2484	91.0226	37.9095	2.40822	11.7035	52.6651	61.6378	23.5172	191.435
hsa-miR-2277-5p	6.26359	62.458	37.9069	385.411	41.2279	314.265	159.745	64.3693	247.121	20.5459	35.9291	52.2095
hsa-miR-378g	2.27767	62.458	5.83183	5.40296	52.4718	54.392	1.60548	22.2367	40.5116	34.2432	0	8.70158
hsa-miR-25-5p	450.409	61.8074	1936.65	2052.53	1796.36	1716.92	1534.84	187.256	3056.6	751.639	3898.63	2523.46
hsa-miR-3175	52.3864	61.1568	87.4774	28.2155	18.2045	21.4271	3.21096	0	4.05116	1.71216	0	0
hsa-miR-188-3p	164.562	60.5062	30.1311	96.0527	67.9992	57.6884	46.5588	46.814	10.1279	53.077	73.818	8.70158
hsa-miR-548s	57.5112	60.5062	66.58	41.4227	53.5427	59.3367	142.888	44.4733	60.7674	11.9851	7.83908	0
hsa-miR-3191-3p	41.5675	60.5062	60.2622	48.0263	82.4557	51.6449	14.4493	14.0442	14.1791	1.71216	20.9042	0
hsa-miR-335-5p	168.548	59.8556	178.843	1.20066	50.8656	124.717	230.386	47.9844	12.1535	10.273	712.05	17.4032
hsa-miR-29b-2-5p	57.5112	59.8556	196.338	55.2303	62.6449	328.549	313.871	146.294	253.198	407.494	224.72	69.6127
hsa-miR-5587-3p	34.7345	59.8556	16.5235	25.2138	33.7319	24.1742	3.21096	5.85175	0	8.5608	7.83908	17.4032
hsa-miR-2276-5p	27.332	59.8556	19.9254	11.4063	33.1965	7.14238	0	0	2.02558	0	2.61303	0
hsa-miR-500b-3p	179.367	59.205	263.404	195.107	100.66	491.725	69.8383	229.389	48.6139	47.9405	881.896	113.121
hsa-miR-7108-5p	39.8592	58.5544	37.9069	29.4161	20.8816	21.4271	14.4493	21.0663	4.05116	29.1067	20.251	0
hsa-miR-5189-3p	17.0825	58.5544	26.7292	27.0148	35.8736	25.8224	24.0822	51.4954	64.8186	15.4094	8.49233	87.0158
hsa-miR-6842-3p	103.634	57.9038	85.0475	70.8388	96.3768	38.459	63.4164	63.1989	93.1767	167.792	25.477	8.70158
hsa-miR-4444	22.7767	57.9038	34.019	34.8191	26.2359	17.5812	8.02739	9.36281	16.2046	0	3.91954	43.5079
hsa-miR-6886-3p	61.4971	57.2532	42.7667	61.8339	62.6449	49.4472	30.5041	58.5175	22.2814	41.0919	56.1801	78.3143
hsa-miR-6869-5p	5.12476	57.2532	3.4019	0.600329	0	1.09883	17.6603	39.7919	44.5628	6.84864	103.215	95.7174
hsa-miR-3124-3p	25.6238	55.952	8.26176	33.0181	100.125	28.5695	4.01369	19.896	48.6139	23.9703	39.1954	43.5079
hsa-miR-629-5p	11.9578	55.952	111.777	19.2105	99.5894	51.6449	130.846	17.5553	56.7163	37.6675	247.584	34.8063
hsa-miR-651-5p	2.27767	55.952	55.8884	13.8076	36.409	257.126	118.003	16.3849	30.3837	0	3.26628	0
hsa-miR-1913	25.6238	55.3014	30.1311	43.824	41.7633	42.3049	13.6466	53.8361	70.8953	92.4567	38.5421	295.854
hsa-miR-3064-3p	105.342	54.6508	61.7202	71.4392	137.069	107.685	29.7013	43.303	103.305	17.1216	84.9233	0
hsa-miR-6749-3p	70.0384	54.6508	43.2527	47.426	43.905	29.6683	17.6603	31.5995	68.8697	25.6824	67.9387	208.838
hsa-miR-6810-3p	35.8733	54.6508	47.1406	34.2188	41.2279	36.8107	1.60548	3.51105	4.05116	0	0.653257	0
hsa-miR-4767	26.7626	54.0002	18.4675	34.2188	13.9211	27.4707	10.4356	19.896	34.4349	20.5459	101.255	60.9111
hsa-miR-6511b-5p	14.8049	54.0002	26.2432	30.6168	25.7005	26.3719	0.802739	1.17035	4.05116	0	11.1054	0
hsa-miR-135a-5p	75.7325	53.3495	1.94394	31.2171	4.81884	8.2412	0	0	2.02558	0	1.30651	0
hsa-miR-4706	54.0947	52.6989	16.5235	45.0247	41.7633	29.1189	2.40822	2.3407	8.10232	22.2581	7.18582	0
hsa-miR-361-5p	1730.46	52.0483	188.562	384.811	262.359	2355.89	1155.14	2068.01	3354.36	3741.07	572.253	1670.7
hsa-miR-378i	534.683	52.0483	55.4024	471.258	724.433	21.4271	6.42191	649.545	42.5372	68.4864	73.1647	321.959
hsa-miR-4697-3p	50.6782	52.0483	50.0565	121.266	56.7552	76.3685	0	0	4.05116	0	0	0
hsa-miR-548z	23.3461	52.0483	45.1967	6.60362	8.56683	53.8425	66.6273	21.0663	10.1279	29.1067	15.6782	0
hsa-miR-5001-5p	15.9437	52.0483	7.77577	38.4211	41.7633	6.04355	0	12.8739	16.2046	0	7.18582	0
hsa-miR-4655-3p	9.6801	52.0483	16.5235	45.0247	30.5193	50.5461	6.42191	7.02211	14.1791	11.9851	4.5728	34.8063
hsa-miR-138-1-3p	219.795	51.3977	62.2062	135.674	537.569	128.013	75138	89606.7	52207.3	60571.1	70809.7	12304
hsa-miR-6871-3p	79.1491	51.3977	36.9349	84.0461	52.4718	13.1859	9.63287	47.9844	28.3581	5.13648	8.49233	8.70158
hsa-miR-6795-3p	46.6922	51.3977	40.3368	49.8273	38.5507	26.9213	0	0	0	1.71216	0	43.5079
hsa-miR-2116-3p	31.318	50.7471	95.2532	64.2352	56.7552	56.0402	124.425	120.546	127.612	244.839	40.5019	208.838
hsa-miR-199b-3p	76.8714	50.0965	142.394	54.6299	113.51	115.926	264.904	33.9402	178.251	11.9851	37.8889	43.5079
hsa-miR-499b-3p	40.9981	50.0965	109.347	82.8454	6.96055	9.88945	13.6466	7.02211	34.4349	6.84864	2.61303	0
hsa-miR-6895-3p	6.83301	50.0965	20.8974	34.2188	21.4171	11.5377	0.802739	30.4291	4.05116	1.71216	0	0
hsa-miR-27b-5p	575.681	49.4459	1994.49	138.676	1498.66	936.75	156.534	2468.27	1387.52	1251.59	1367.92	17.4032
hsa-miR-135b-3p	248.836	49.4459	68.038	45.0247	4.28341	31.866	2320.72	111.183	107.356	155.807	227.333	852.755
hsa-miR-1343-5p	67.1913	49.4459	10.2057	45.0247	19.2754	34.6131	2.40822	23.407	6.07674	5.13648	0	17.4032
hsa-miR-1285-3p	55.2335	49.4459	29.6451	25.2138	26.7713	31.866	25.6876	51.4954	78.9976	70.1986	91.4559	408.974
hsa-miR-4731-3p	41.5675	49.4459	35.9629	214.918	155.809	63.732	174.194	379.194	202.558	392.085	204.469	539.498
hsa-miR-6501-3p	55.8029	48.7953	51.5145	134.474	59.9678	72.5226	61.0081	71.3914	44.5628	22.2581	16.9847	52.2095
hsa-miR-200c-5p	89.3986	48.1447	1937.14	2805.94	325.004	123.618	7.22465	0	38.486	25.6824	0	8.70158
hsa-miR-4523	40.9981	48.1447	20.8974	18.0099	37.4799	23.0754	3.21096	0	14.1791	6.84864	6.53257	8.70158
hsa-miR-4741	32.4568	48.1447	14.0936	36.6201	29.9839	9.34003	41.7424	207.152	170.149	13.6973	54.8735	121.822
hsa-miR-1273e	27.9015	48.1447	37.4209	27.6151	21.4171	39.0084	56.1917	45.6437	76.9721	75.3351	102.561	17.4032
hsa-miR-3619-5p	76.302	47.4941	29.6451	174.696	100.125	62.0837	5.61917	8.19246	30.3837	25.6824	24.8237	0
hsa-miR-1273d	43.8452	47.4941	41.3088	31.8174	47.1176	31.866	27.2931	39.7919	20.2558	70.1986	63.3659	104.419
hsa-miR-5699-3p	52.3864	46.8435	59.7762	91.25	71.7472	92.3015	45.7561	98.3095	56.7163	54.7891	30.7031	17.4032
hsa-miR-4802-3p	37.5816	46.8435	126.842	69.0378	53.5427	98.8945	44.9534	3.51105	10.1279	1.71216	18.9444	0
hsa-miR-6720-3p	0	46.8435	0	0	42.2987	17.0318	0	0	0	0	0	0
hsa-miR-127-3p	39.2898	46.1929	18.4675	31.2171	15.5274	69.7755	9.63287	3.51105	20.2558	10.273	114.32	26.1048
hsa-miR-6764-5p	7.97185	46.1929	45.6827	67.2369	21.4171	57.6884	12.0411	106.502	28.3581	22.2581	3.91954	26.1048
hsa-miR-6773-5p	65.483	45.5423	16.0375	10.8059	0.535427	8.2412	0	0	0	0	0	0
hsa-miR-6744-3p	64.9136	45.5423	92.8233	66.6365	50.8656	51.6449	0	0	0	0	0	0
hsa-miR-4701-3p	135.521	44.2411	78.2437	108.66	87.81	76.3685	10.4356	12.8739	8.10232	11.9851	39.8486	0
hsa-miR-4714-3p	92.8151	44.2411	66.58	65.4359	52.4718	71.4238	4.81643	3.51105	4.05116	0	11.7586	0
hsa-miR-6786-3p	52.9558	44.2411	23.8133	36.0197	21.4171	33.5142	36.1232	111.183	62.793	44.5162	8.49233	43.5079
hsa-miR-6763-5p	18.2214	44.2411	19.9254	30.6168	11.7794	12.6365	9.63287	4.6814	16.2046	6.84864	9.79885	26.1048
hsa-miR-6856-3p	43.2757	43.5905	49.5705	63.0346	67.4638	83.5109	72.2465	66.71	24.307	155.807	48.9942	17.4032
hsa-miR-6812-3p	33.0262	43.5905	18.4675	24.0132	12.8502	26.3719	15.252	37.4512	34.4349	3.42432	9.79885	0
hsa-miR-4713-5p	197.588	42.9399	95.2532	88.8487	89.9517	108.234	0	0	2.02558	0	0	0
hsa-miR-642a-5p	71.7466	42.9399	0	0	72.2826	4.39531	40.1369	361.638	20.2558	37.6675	292.006	0
hsa-miR-148a-5p	61.4971	42.9399	18.9534	62.4342	82.4557	29.6683	4.01369	14.0442	4.05116	6.84864	28.09	0
hsa-miR-6762-3p	45.5534	42.9399	15.0656	28.8158	22.4879	31.3166	7.22465	0	10.1279	17.1216	7.18582	26.1048
hsa-miR-3614-5p	185.061	42.2893	34.505	271.349	221.667	19.7789	174.194	113.524	95.2023	25.6824	96.0287	17.4032
hsa-miR-6882-3p	59.2194	42.2893	40.8228	43.824	35.8736	21.9765	4.01369	7.02211	6.07674	0	20.251	26.1048
hsa-miR-676-3p	54.0947	42.2893	43.7387	43.2237	109.763	90.6533	0	0	2.02558	0	1.30651	0
hsa-miR-6818-3p	33.0262	42.2893	49.0846	36.0197	47.1176	42.8543	35.3205	17.5553	24.307	6.84864	10.4521	0
hsa-miR-301b-3p	169.117	41.6387	61.2342	110.461	70.6763	36.8107	105.962	140.442	32.4093	13.6973	95.3755	0
hsa-miR-4804-3p	65.483	41.6387	100.599	48.0263	32.661	40.1072	56.1917	52.6658	36.4605	27.3946	17.6379	43.5079
hsa-miR-4763-5p	51.817	41.6387	16.5235	99.6546	97.9831	62.6332	7.22465	26.9181	2.02558	3.42432	22.2107	0
hsa-miR-4655-5p	31.8874	41.6387	38.3929	38.4211	53.5427	34.0636	5.61917	14.0442	10.1279	32.5311	0	0
hsa-miR-6780b-3p	22.7767	40.9881	21.3834	22.2122	31.5902	7.14238	13.6466	36.2809	36.4605	25.6824	24.8237	26.1048
hsa-miR-579-5p	116.161	40.3375	119.552	80.4441	260.217	125.816	91.5122	17.5553	194.456	207.171	135.877	78.3143
hsa-miR-1294	56.9418	40.3375	104.973	40.8224	49.2593	78.5662	133.255	131.079	101.279	32.5311	62.0594	26.1048
hsa-miR-6829-3p	14.2354	40.3375	18.9534	19.8109	13.3857	9.88945	8.83013	0	10.1279	15.4094	0	26.1048
hsa-miR-4640-5p	44.4146	39.6869	22.3553	9.00494	14.4565	31.866	6.42191	4.6814	8.10232	3.42432	2.61303	0
hsa-miR-24-1-5p	60.9277	39.0363	42.2808	57.6316	47.653	81.8626	40.1369	22.2367	6.07674	42.804	47.6877	52.2095
hsa-miR-6776-3p	39.2898	39.0363	24.7853	16.8092	17.1337	27.4707	6.42191	21.0663	12.1535	8.5608	0.653257	0
hsa-miR-6813-3p	27.9015	39.0363	7.77577	36.0197	16.5982	10.9883	0	19.896	4.05116	5.13648	11.7586	0
hsa-miR-6879-3p	8.54126	39.0363	7.77577	12.0066	0.535427	3.29648	4.81643	0	0	3.42432	0	8.70158
hsa-miR-653-3p	120.147	38.3857	42.7667	319.975	847.045	762.037	40.9397	1.17035	4.05116	0	10.4521	0
hsa-miR-3677-3p	91.6762	38.3857	33.047	54.6299	146.707	80.7638	6.42191	15.2146	2.02558	6.84864	18.9444	0
hsa-miR-6804-3p	39.2898	38.3857	24.7853	51.6283	53.5427	33.5142	15.252	33.9402	48.6139	53.077	26.1303	78.3143
hsa-miR-1909-3p	55.8029	37.735	13.1216	11.4063	40.6924	12.6365	80.2739	21.0663	87.1	183.201	68.5919	121.822
hsa-miR-4723-3p	36.4427	37.735	41.3088	53.4293	27.3068	32.4154	12.0411	9.36281	12.1535	15.4094	13.0651	78.3143
hsa-miR-3189-3p	25.6238	37.735	36.9349	7.20395	2.67713	3.29648	0	1.17035	14.1791	0	1.30651	0
hsa-miR-3143	15.3743	37.735	14.5796	2.40132	10.1731	7.14238	62.6136	2.3407	30.3837	8.5608	8.49233	8.70158
hsa-miR-450a-2-3p	204.99	37.0844	74.8418	61.2336	65.8575	61.5343	69.8383	90.117	241.044	41.0919	205.123	26.1048
hsa-miR-1291	63.2054	36.4338	48.5986	52.829	78.7077	52.7437	20.0685	53.8361	50.6395	97.5932	88.1896	0
hsa-miR-6743-3p	43.8452	36.4338	29.6451	52.829	21.9525	44.5025	25.6876	67.8804	68.8697	37.6675	61.4061	52.2095
hsa-miR-4654	43.2757	36.4338	30.6171	130.872	123.684	73.6214	0.802739	7.02211	12.1535	20.5459	36.5824	0
hsa-miR-6860	27.9015	36.4338	19.9254	3.60197	6.42512	9.34003	0	0	4.05116	0	0	17.4032
hsa-miR-5090	21.6379	36.4338	13.1216	8.40461	12.3148	11.5377	13.6466	23.407	22.2814	5.13648	12.4119	0
hsa-miR-4717-5p	13.0966	36.4338	10.2057	42.6234	17.1337	8.2412	20.8712	40.9623	4.05116	1.71216	0.653257	0
hsa-miR-708-3p	80.8573	35.7832	17.0095	9.60527	6.42512	28.5695	36.1232	24.5774	26.3325	186.626	69.8984	0
hsa-miR-4525	40.9981	35.7832	51.5145	79.8438	64.2512	67.0285	0.802739	0	0	6.84864	0	8.70158
hsa-miR-4802-5p	87.6903	35.1326	5.83183	1.80099	83.5266	47.2496	15.252	9.36281	10.1279	10.273	5.87931	0
hsa-miR-1236-3p	47.2617	35.1326	52.4865	21.0115	13.9211	11.5377	21.6739	36.2809	16.2046	10.273	1.30651	0
hsa-miR-3928-3p	29.6097	35.1326	34.019	76.8421	59.9678	43.4037	21.6739	49.1547	20.2558	6.84864	35.2759	0
hsa-miR-3183	21.0685	35.1326	14.5796	41.4227	30.5193	17.5812	5.61917	11.7035	14.1791	49.6527	5.22605	130.524
hsa-miR-3194-5p	297.805	34.482	17.4955	9.00494	11.7794	21.4271	10.4356	4.6814	28.3581	47.9405	92.1092	8.70158
hsa-miR-184	249.405	34.482	440.789	101.456	109.227	169.769	5.61917	15.2146	8.10232	29.1067	77.0843	17.4032
hsa-miR-4467	26.1932	33.8314	11.6637	8.40461	5.8897	4.94472	4.01369	12.8739	4.05116	10.273	4.5728	34.8063
hsa-miR-3662	18.2214	33.8314	55.4024	12.0066	38.5507	46.1507	20.8712	11.7035	12.1535	32.5311	0	0
hsa-miR-512-3p	71.7466	33.1808	118.095	19.2105	23.0234	29.1189	0	0	18.2302	0	3.91954	0
hsa-miR-6763-3p	62.0665	33.1808	21.3834	25.8142	36.409	32.9648	4.81643	15.2146	8.10232	8.5608	35.9291	8.70158
hsa-miR-5088-3p	56.3723	33.1808	56.3743	79.2434	26.7713	33.5142	5.61917	19.896	16.2046	5.13648	0	0
hsa-miR-556-3p	40.4287	33.1808	26.7292	31.2171	89.4163	30.2178	82.6821	5.85175	28.3581	35.9554	32.0096	0
hsa-miR-6802-3p	37.0121	33.1808	41.7948	49.8273	24.0942	25.273	17.6603	51.4954	12.1535	30.8189	43.7682	8.70158
hsa-miR-6849-3p	19.3602	33.1808	13.1216	22.8125	19.2754	9.34003	6.42191	10.5332	4.05116	0	15.0249	0
hsa-miR-3665	14.8049	33.1808	5.83183	19.2105	16.5982	7.14238	12.0411	33.9402	105.33	42.804	107.787	17.4032
hsa-miR-199a-3p	92.2457	32.5302	89.9074	44.4244	33.1965	64.8308	248.849	29.2588	24.307	46.2283	26.1303	0
hsa-miR-550a-3p	19.9296	32.5302	142.88	160.288	24.0942	28.0201	116.397	269.181	70.8953	256.824	146.983	269.749
hsa-miR-6789-5p	17.0825	32.5302	26.2432	21.0115	3.21256	2.74707	0	4.6814	2.02558	1.71216	0.653257	17.4032
hsa-miR-6775-3p	10.2495	32.5302	21.8694	3.00165	10.1731	9.88945	3.21096	0	10.1279	0	0.653257	0
hsa-miR-374a-3p	174.242	31.8796	79.2157	10.2056	95.8414	30.2178	415.819	33.9402	62.793	46.2283	117.586	52.2095
hsa-miR-7705	44.984	31.8796	61.2342	54.6299	87.81	134.606	159.745	44.4733	50.6395	53.077	50.3008	17.4032
hsa-miR-6759-3p	23.3461	31.8796	15.5515	24.6135	21.9525	21.4271	1.60548	8.19246	8.10232	3.42432	0	0
hsa-miR-4691-3p	9.11068	31.8796	21.8694	12.6069	12.3148	12.0871	8.02739	1.17035	10.1279	1.71216	0	0
hsa-miR-18a-5p	331.97	31.229	391.704	404.622	116.723	523.042	1207.32	639.012	583.367	481.117	1329.38	104.419
hsa-miR-6875-3p	59.7889	31.229	33.047	25.8142	21.9525	25.273	10.4356	23.407	10.1279	37.6675	1.95977	8.70158
hsa-miR-4501	34.7345	31.229	34.991	3.60197	2.67713	0.549414	0	0	0	0	0	0
hsa-miR-6845-5p	0	31.229	1.45796	0.600329	0	0	0	0	0	1.71216	0	26.1048
hsa-miR-1283	66.6219	30.5784	90.3933	94.852	88.8809	113.179	91.5122	57.3472	44.5628	70.1986	158.741	52.2095
hsa-miR-6847-3p	33.5956	30.5784	43.2527	14.4079	11.7794	24.7236	12.8438	1.17035	20.2558	0	5.22605	0
hsa-miR-3651	17.6519	30.5784	19.9254	22.8125	22.4879	26.3719	21.6739	31.5995	34.4349	53.077	135.224	252.346
hsa-miR-155-3p	17.0825	30.5784	58.8043	33.6184	104.408	120.322	0	0	4.05116	0	0	0
hsa-miR-4731-5p	10.2495	30.5784	14.0936	36.6201	81.3849	53.2931	3.21096	55.0065	42.5372	63.35	41.8084	69.6127
hsa-miR-4664-5p	683.301	29.9278	196.338	1049.98	475.994	10.9883	7.22465	0	12.1535	0	25.477	0
hsa-miR-6735-3p	19.3602	29.9278	25.7572	58.2319	47.653	43.9531	6.42191	22.2367	22.2814	10.273	9.79885	17.4032
hsa-miR-6869-3p	18.7908	29.9278	14.0936	15.6086	13.9211	4.94472	8.83013	45.6437	62.793	29.1067	60.0996	34.8063
hsa-miR-4750-3p	11.3884	29.9278	15.0656	45.0247	40.6924	23.6248	11.2383	21.0663	14.1791	20.5459	24.8237	147.927
hsa-miR-548j-5p	0	29.9278	6.8038	2.40132	17.6691	58.2378	102.751	37.4512	8.10232	8.5608	36.5824	0
hsa-miR-550b-2-5p	65.483	29.2772	47.6266	294.161	169.73	187.899	61.8109	143.953	194.456	11.9851	108.441	69.6127
hsa-miR-6862-3p	48.9699	29.2772	13.6076	13.8076	21.9525	17.0318	0	0	10.1279	0	0	0
hsa-miR-3139	47.2617	29.2772	81.6456	20.4112	14.992	26.3719	0	2.3407	12.1535	0	11.1054	0
hsa-miR-3620-3p	44.4146	29.2772	24.7853	37.2204	9.10226	24.7236	0.802739	7.02211	14.1791	8.5608	13.0651	60.9111
hsa-miR-3138	42.1369	29.2772	42.2808	45.625	45.5113	41.7554	97.1314	142.783	83.0488	82.1837	110.4	113.121
hsa-miR-6770-5p	21.0685	29.2772	60.7482	33.6184	32.661	42.8543	11.2383	4.6814	6.07674	11.9851	0	8.70158
hsa-miR-6514-3p	8.54126	29.2772	18.9534	5.40296	3.21256	21.4271	12.0411	19.896	10.1279	11.9851	6.53257	0
hsa-miR-4659a-3p	1.13884	29.2772	6.31781	1.80099	6.42512	40.6566	32.1096	17.5553	32.4093	1.71216	4.5728	0
hsa-miR-3194-3p	142.924	28.6266	26.2432	118.265	42.8341	7.69179	0	11.7035	4.05116	61.6378	187.485	26.1048
hsa-miR-224-3p	102.495	28.6266	20.4114	82.2451	78.7077	28.0201	22255.9	9558.26	12354	4230.75	9280.16	12356.2
hsa-miR-597-3p	39.8592	28.6266	31.1031	51.028	60.5032	47.799	36.1232	28.0884	24.307	23.9703	20.9042	0
hsa-miR-4667-3p	54.0947	27.976	51.5145	48.6267	20.3462	46.7002	16.8575	42.1326	26.3325	11.9851	51.6073	60.9111
hsa-miR-143-3p	51.817	27.976	118.581	26.4145	28.913	52.7437	71.4438	45.6437	62.793	3.42432	20.251	113.121
hsa-miR-4747-3p	30.7486	27.976	8.74774	18.6102	12.8502	23.6248	10.4356	40.9623	8.10232	44.5162	20.9042	0
hsa-miR-3934-5p	21.6379	27.976	1.94394	39.0214	25.1651	32.9648	20.0685	70.2211	52.6651	18.8338	63.3659	8.70158
hsa-miR-3153	11.9578	27.976	10.2057	16.8092	13.9211	10.4389	47.3616	52.6658	2.02558	47.9405	30.7031	208.838
hsa-miR-6800-5p	32.4568	27.3254	23.8133	14.4079	7.49598	19.7789	4.81643	9.36281	8.10232	0	3.91954	0
hsa-miR-4738-3p	22.7767	27.3254	33.047	28.8158	31.0548	25.8224	15.252	7.02211	4.05116	5.13648	32.0096	0
hsa-miR-31-5p	16.5131	27.3254	6.8038	3.60197	0.535427	58.2378	1.60548	0	4.05116	0	25.477	0
hsa-miR-378f	6.83301	27.3254	36.4489	13.8076	0.535427	42.3049	0.802739	35.1105	2.02558	3.42432	18.2912	0
hsa-miR-3610	5.12476	27.3254	6.8038	7.80428	6.42512	20.8777	10.4356	4.6814	10.1279	34.2432	17.6379	17.4032
hsa-miR-5701	68.3301	26.6748	134.132	78.0428	59.4324	50.5461	288.986	76.0728	99.2535	142.109	132.611	26.1048
hsa-miR-3677-5p	41.5675	26.6748	33.533	72.0395	20.3462	13.1859	1.60548	0	18.2302	6.84864	33.9693	8.70158
hsa-miR-5695	35.3039	26.6748	25.7572	9.00494	32.1256	18.1307	43.3479	15.2146	12.1535	18.8338	30.7031	0
hsa-miR-6873-3p	25.0544	26.6748	35.477	16.2089	19.2754	25.273	46.5588	70.2211	38.486	35.9554	6.53257	95.7174
hsa-miR-129-2-3p	18.2214	26.6748	15.5515	45.625	16.0628	35.1625	64.2191	57.3472	32.4093	102.73	111.054	26.1048
hsa-miR-150-5p	11.9578	26.6748	24.7853	16.8092	15.5274	9.34003	7.22465	7.02211	8.10232	37.6675	0	17.4032
hsa-miR-338-3p	8.54126	26.6748	13.1216	13.2072	11.7794	20.8777	49.7698	73.7321	10.1279	73.6229	78.3908	26.1048
hsa-miR-3181	23.3461	26.0242	9.71971	19.8109	19.8108	14.2848	12.0411	5.85175	24.307	13.6973	16.3314	52.2095
hsa-miR-3186-5p	5.69418	26.0242	0	4.80263	12.8502	4.39531	0	0	2.02558	0	0	0
hsa-miR-4446-5p	115.592	25.3736	99.1411	97.8536	62.6449	93.4003	0.802739	1.17035	0	3.42432	0	8.70158
hsa-miR-6847-5p	25.6238	25.3736	41.3088	18.6102	21.9525	12.0871	11.2383	7.02211	6.07674	3.42432	5.22605	0
hsa-miR-4665-5p	6.26359	25.3736	8.26176	18.6102	4.81884	0	2.40822	7.02211	0	6.84864	9.79885	17.4032
hsa-miR-1251-3p	4.55534	25.3736	0.971971	6.00329	0	3.29648	0	0	0	0	0	0
hsa-miR-548d-5p	3.41651	25.3736	11.6637	14.4079	5.35427	59.8861	58.5999	31.5995	2.02558	3.42432	20.251	0
hsa-miR-3653-5p	54.6641	24.723	32.561	103.257	223.273	158.781	3.21096	50.3251	34.4349	35.9554	165.927	174.032
hsa-miR-6804-5p	47.2617	24.723	31.1031	30.0165	41.7633	29.1189	32.1096	24.5774	38.486	75.3351	13.7184	8.70158
hsa-miR-6765-3p	23.3461	24.723	9.23373	22.2122	12.3148	3.8459	0	0	2.02558	0	1.30651	0
hsa-miR-6832-3p	10.2495	24.723	29.6451	8.40461	1.60628	6.59296	7.22465	19.896	4.05116	6.84864	1.95977	26.1048
hsa-miR-6819-3p	8.54126	24.723	20.8974	17.4095	3.21256	10.4389	21.6739	53.8361	64.8186	11.9851	25.477	26.1048
hsa-miR-199b-5p	2.27767	24.723	1.94394	1.80099	81.9203	79.1156	8.02739	32.7698	72.9209	13.6973	2.61303	0
hsa-miR-6757-3p	23.9155	24.0724	27.2152	43.824	43.905	40.1072	18.463	29.2588	20.2558	8.5608	9.79885	0
hsa-miR-4717-3p	62.6359	23.4218	67.066	24.6135	61.0387	42.3049	20.0685	25.7477	36.4605	25.6824	37.2356	26.1048
hsa-miR-4730	39.8592	23.4218	28.6732	33.6184	63.7158	23.6248	11.2383	8.19246	36.4605	5.13648	10.4521	0
hsa-miR-6747-3p	32.4568	23.4218	27.7012	35.4194	18.2045	18.1307	31.3068	14.0442	26.3325	17.1216	16.9847	0
hsa-miR-643	24.485	23.4218	39.8508	32.4178	33.7319	37.3601	18.463	16.3849	24.307	8.5608	23.5172	0
hsa-miR-218-2-3p	4.55534	23.4218	70.9539	1.80099	29.9839	72.5226	130.044	314.824	563.111	426.328	2776.34	739.635
hsa-miR-660-5p	1913.24	22.7711	2257.89	1287.71	290.737	2487.74	2376.11	814.564	30.3837	1854.27	1720.02	95.7174
hsa-miR-504-5p	354.747	22.7711	125.384	779.227	172.943	513.702	1.60548	1.17035	4.05116	56.5013	46.3812	252.346
hsa-miR-4687-3p	20.499	22.7711	6.8038	15.0082	30.5193	16.4824	25.6876	50.3251	186.353	51.3648	21.5575	0
hsa-miR-4661-5p	2.84709	22.7711	42.7667	16.8092	16.5982	4.94472	56.9945	37.4512	0	5.13648	36.5824	8.70158
hsa-miR-450b-3p	18.2214	22.1205	20.8974	30.6168	69.0701	48.3484	94.7232	2.3407	8.10232	22.2581	64.6724	0
hsa-miR-6832-5p	14.8049	22.1205	17.9815	6.60362	12.8502	6.04355	7.22465	3.51105	6.07674	1.71216	3.91954	0
hsa-miR-4485-5p	12.5272	22.1205	4.85986	8.40461	3.74799	5.49414	33.715	126.398	190.405	39.3797	93.4157	121.822
hsa-miR-548c-3p	5.69418	22.1205	9.71971	12.0066	4.81884	10.9883	2.40822	12.8739	18.2302	1.71216	2.61303	0
hsa-miR-6807-5p	36.4427	21.4699	50.5425	15.6086	15.5274	9.34003	1.60548	7.02211	2.02558	0	7.18582	0
hsa-miR-5004-3p	23.9155	21.4699	30.6171	16.8092	13.9211	8.79062	15.252	23.407	10.1279	15.4094	0	0
hsa-miR-6834-3p	20.499	21.4699	42.2808	7.20395	10.1731	3.29648	0	0	14.1791	0	6.53257	0
hsa-miR-6816-3p	17.0825	21.4699	23.8133	29.4161	29.4485	38.459	0.802739	26.9181	2.02558	5.13648	61.4061	52.2095
hsa-miR-4449	14.8049	21.4699	32.0751	16.8092	16.0628	31.3166	4.01369	11.7035	36.4605	22.2581	109.094	43.5079
hsa-miR-561-3p	5.69418	21.4699	48.1126	1.80099	45.5113	10.4389	42.5452	7.02211	34.4349	25.6824	7.18582	0
hsa-miR-6744-5p	40.4287	20.8193	77.7577	39.0214	20.8816	34.6131	0	0	0	0	0	0
hsa-miR-498	38.151	20.8193	53.4584	4.80263	7.49598	24.1742	0	0	2.02558	0	0	0
hsa-miR-19b-1-5p	35.8733	20.8193	20.8974	37.8207	24.0942	29.1189	32.9123	25.7477	14.1791	30.8189	67.2854	69.6127
hsa-miR-6886-5p	31.8874	20.8193	30.1311	27.6151	1.07085	20.8777	2.40822	2.3407	2.02558	0	11.1054	0
hsa-miR-4750-5p	30.1791	20.8193	17.9815	5.40296	19.8108	9.34003	4.81643	0	4.05116	8.5608	16.3314	0
hsa-miR-6741-3p	29.6097	20.8193	19.4394	21.6118	13.3857	19.2295	36.1232	31.5995	14.1791	18.8338	53.567	34.8063
hsa-miR-3691-5p	25.6238	20.8193	6.8038	12.0066	14.992	27.4707	29.7013	44.4733	36.4605	11.9851	8.49233	0
hsa-miR-3960	12.5272	20.8193	7.77577	9.60527	18.7399	9.34003	8.83013	46.814	12.1535	3.42432	45.728	43.5079
hsa-miR-6851-3p	11.3884	20.8193	23.8133	13.2072	13.3857	6.59296	4.01369	28.0884	4.05116	13.6973	3.91954	60.9111
hsa-miR-6781-3p	4.55534	20.8193	5.83183	4.2023	8.56683	6.04355	0	3.51105	4.05116	0	23.5172	0
hsa-miR-378d	192.463	20.1687	51.5145	23.4128	41.2279	157.132	113.989	3.51105	10.1279	5.13648	54.8735	8.70158
hsa-miR-549a	22.7767	20.1687	47.1406	8.40461	14.992	14.8342	1040.35	584.005	757.567	6.84864	5.22605	0
hsa-miR-6825-3p	21.6379	20.1687	10.6917	20.4112	13.9211	15.3836	0	5.85175	14.1791	3.42432	15.6782	26.1048
hsa-miR-4707-5p	21.0685	20.1687	8.26176	9.60527	17.6691	6.04355	3.21096	0	28.3581	0	37.2356	95.7174
hsa-miR-6826-3p	17.6519	20.1687	31.1031	15.6086	17.1337	15.933	3.21096	12.8739	2.02558	0	3.26628	0
hsa-miR-6894-3p	17.0825	20.1687	26.7292	39.6217	27.3068	13.1859	19.2657	58.5175	58.7418	30.8189	20.9042	43.5079
hsa-miR-4661-3p	14.8049	20.1687	27.7012	16.2089	16.5982	21.4271	16.0548	98.3095	44.5628	143.822	3.91954	17.4032
hsa-miR-6737-5p	3.41651	20.1687	3.88789	1.20066	2.67713	3.29648	0	0	0	0	0	0
hsa-miR-30a-5p	278.445	19.5181	137.048	256.341	22.4879	128.563	29267.9	4213.26	14616.6	18977.6	28480.7	7883.63
hsa-miR-155-5p	30.1791	19.5181	52.9724	12.0066	23.0234	42.3049	0	0	2.02558	0	0	0
hsa-miR-6799-5p	24.485	19.5181	2.42993	19.2105	26.7713	15.933	7.22465	12.8739	8.10232	1.71216	2.61303	0
hsa-miR-3192-3p	22.7767	19.5181	20.8974	48.0263	30.5193	42.8543	12.8438	12.8739	24.307	25.6824	14.3716	0
hsa-miR-4690-3p	17.0825	19.5181	7.77577	7.80428	12.8502	1.09883	2.40822	3.51105	8.10232	10.273	47.6877	0
hsa-miR-5787	1.13884	19.5181	4.37387	10.8059	1.07085	11.5377	28.0959	74.9025	78.9976	6.84864	120.852	0
hsa-miR-3195	0.569418	19.5181	0	0	0.535427	6.04355	6.42191	1.17035	18.2302	6.84864	241.705	8.70158
hsa-miR-516a-5p	147.479	18.8675	327.554	195.707	228.627	435.685	187.841	4.6814	62.793	104.442	15.6782	0
hsa-miR-188-5p	120.717	18.8675	50.0565	156.086	5.8897	14.8342	2.40822	45.6437	20.2558	61.6378	334.467	0
hsa-miR-3158-3p	44.984	18.8675	17.4955	41.4227	27.3068	34.6131	8.83013	32.7698	22.2814	8.5608	20.251	34.8063
hsa-miR-20b-3p	13.0966	18.8675	25.2713	0.600329	4.28341	2.19765	7.22465	1.17035	6.07674	1.71216	0	0
hsa-miR-3917	12.5272	18.8675	4.37387	34.2188	18.2045	8.2412	18.463	19.896	40.5116	42.804	39.1954	113.121
hsa-miR-6514-5p	10.2495	18.8675	34.991	14.4079	12.3148	7.69179	18.463	4.6814	16.2046	22.2581	7.18582	0
hsa-miR-4726-5p	6.83301	18.8675	20.8974	3.00165	6.42512	9.34003	0	0	4.05116	0	0	0
hsa-miR-6767-3p	5.12476	18.8675	10.2057	4.80263	9.63768	3.8459	5.61917	1.17035	14.1791	0	1.30651	0
hsa-miR-365a-5p	246.558	18.2169	83.5895	94.852	162.234	44.5025	24.8849	7.02211	8.10232	41.0919	0	43.5079
hsa-miR-600	50.1088	18.2169	60.2622	37.2204	61.0387	74.1708	11.2383	1.17035	6.07674	8.5608	9.79885	0
hsa-miR-3691-3p	25.0544	18.2169	53.9444	16.2089	41.7633	14.8342	52.9808	29.2588	16.2046	53.077	11.7586	0
hsa-miR-6736-3p	23.9155	18.2169	18.4675	4.80263	15.5274	17.5812	4.81643	5.85175	14.1791	5.13648	2.61303	8.70158
hsa-miR-548b-3p	17.6519	18.2169	21.3834	7.20395	9.10226	12.0871	6.42191	3.51105	4.05116	8.5608	23.5172	0
hsa-miR-146b-5p	16.5131	18.2169	16.5235	209.515	102.267	404.918	6.42191	124.057	119.509	44.5162	162.008	8.70158
hsa-miR-4423-5p	13.0966	18.2169	3.4019	18.0099	32.1256	11.5377	1.60548	7.02211	6.07674	1.71216	9.79885	0
hsa-miR-224-5p	10.8189	18.2169	35.477	31.8174	147.778	30.7672	23976.2	28500.4	19921.6	25629.3	14424.6	2741
hsa-miR-7114-3p	45.5534	17.5663	45.1967	40.2221	23.5588	29.6683	16.8575	26.9181	10.1279	54.7891	54.2203	17.4032
hsa-miR-548l	35.8733	17.5663	87.9634	10.8059	32.1256	67.5779	61.8109	31.5995	52.6651	3.42432	18.2912	0
hsa-miR-4799-3p	26.7626	17.5663	20.4114	7.20395	9.10226	31.866	32.9123	24.5774	8.10232	23.9703	2.61303	0
hsa-miR-519d-3p	25.6238	17.5663	36.4489	15.0082	4.81884	12.6365	0	0	6.07674	0	0	0
hsa-miR-548az-3p	22.7767	17.5663	47.1406	11.4063	18.2045	32.9648	0	1.17035	14.1791	0	1.30651	0
hsa-miR-6125	20.499	17.5663	15.0656	20.4112	20.8816	13.7353	1.60548	10.5332	6.07674	17.1216	24.8237	17.4032
hsa-miR-4689	17.6519	17.5663	7.28979	9.00494	14.992	17.5812	4.81643	19.896	30.3837	0	14.3716	0
hsa-miR-3912-3p	15.3743	17.5663	9.23373	13.8076	25.1651	26.9213	48.9671	2.3407	38.486	0	6.53257	0
hsa-miR-483-5p	14.8049	17.5663	5.34584	1.80099	4.28341	1.09883	0	0	2.02558	0	0	0
hsa-miR-3115	11.9578	17.5663	15.0656	7.20395	14.4565	14.8342	20.8712	8.19246	8.10232	0	3.26628	0
hsa-miR-3656	11.3884	17.5663	5.83183	10.8059	3.21256	0.549414	12.8438	19.896	6.07674	5.13648	115.626	34.8063
hsa-miR-6895-5p	6.83301	17.5663	6.8038	16.2089	4.81884	3.29648	0.802739	1.17035	2.02558	10.273	0	34.8063
hsa-miR-4749-5p	5.12476	17.5663	5.34584	8.40461	12.3148	4.39531	9.63287	10.5332	8.10232	23.9703	2.61303	8.70158
hsa-miR-4688	4.55534	17.5663	3.4019	9.00494	3.21256	3.8459	0	10.5332	4.05116	3.42432	1.30651	0
hsa-miR-6516-5p	2.27767	17.5663	6.31781	12.0066	9.63768	2.74707	2.40822	5.85175	2.02558	1.71216	1.95977	0
hsa-miR-616-3p	25.6238	16.9157	55.4024	33.0181	23.5588	47.799	34.5178	35.1105	10.1279	15.4094	43.7682	34.8063
hsa-miR-6827-3p	25.0544	16.9157	32.561	30.0165	23.0234	17.5812	15.252	24.5774	44.5628	32.5311	21.5575	121.822
hsa-miR-6808-3p	18.7908	16.9157	16.5235	20.4112	15.5274	24.7236	24.0822	11.7035	18.2302	22.2581	33.3161	0
hsa-miR-6746-5p	14.2354	16.9157	10.6917	3.00165	7.49598	2.74707	3.21096	4.6814	4.05116	27.3946	16.9847	34.8063
hsa-miR-3928-5p	10.2495	16.9157	25.7572	3.00165	9.10226	6.59296	4.01369	18.7256	4.05116	1.71216	1.95977	0
hsa-miR-6509-3p	6.26359	16.9157	26.7292	21.0115	11.244	22.526	28.8986	9.36281	24.307	11.9851	3.26628	0
hsa-miR-4792	4.55534	16.9157	0.971971	7.80428	5.8897	16.4824	39.3342	49.1547	30.3837	34.2432	504.314	60.9111
hsa-miR-486-5p	1.70825	16.9157	31.1031	17.4095	11.244	27.4707	1181.63	286.736	224.839	2352.51	139.797	426.378
hsa-miR-1255a	18.2214	16.2651	22.8413	6.00329	18.7399	18.1307	29.7013	12.8739	10.1279	13.6973	3.91954	8.70158
hsa-miR-944	17.6519	16.2651	13.1216	2.40132	12.3148	6.59296	0	2.3407	34.4349	0	1.30651	0
hsa-miR-664a-5p	11.3884	16.2651	1.45796	10.8059	19.2754	36.8107	30.5041	22.2367	32.4093	18.8338	37.8889	26.1048
hsa-miR-1224-3p	10.2495	16.2651	13.1216	19.8109	16.0628	30.2178	0	0	0	0	0	0
hsa-miR-762	9.11068	16.2651	2.91591	3.60197	5.35427	3.8459	0	5.85175	6.07674	0	9.14559	0
hsa-miR-4768-3p	7.97185	16.2651	19.4394	22.2122	12.3148	26.3719	24.0822	5.85175	30.3837	13.6973	18.2912	8.70158
hsa-miR-4492	7.40243	16.2651	3.88789	7.80428	2.14171	2.74707	8.83013	11.7035	30.3837	23.9703	20.9042	0
hsa-miR-937-5p	6.26359	16.2651	17.4955	4.80263	8.0314	8.2412	4.01369	9.36281	16.2046	5.13648	1.95977	0
hsa-miR-1909-5p	5.69418	16.2651	17.9815	9.60527	16.0628	9.34003	24.0822	67.8804	97.2279	22.2581	46.3812	34.8063
hsa-miR-616-5p	1.13884	16.2651	4.85986	9.60527	21.9525	2.74707	19.2657	18.7256	10.1279	20.5459	10.4521	8.70158
hsa-miR-19a-3p	86.5515	15.6145	23.8133	41.4227	25.1651	62.0837	91.5122	47.9844	14.1791	17.1216	141.757	17.4032
hsa-miR-5684	19.9296	15.6145	30.6171	6.00329	8.0314	10.4389	7.22465	0	2.02558	5.13648	5.87931	0
hsa-miR-6887-3p	19.3602	15.6145	24.7853	31.2171	13.3857	18.6801	0	0	0	0	0	0
hsa-miR-4474-3p	18.2214	15.6145	18.9534	26.4145	36.9445	31.866	0	7.02211	2.02558	0	5.22605	0
hsa-miR-8072	11.9578	15.6145	7.28979	17.4095	6.96055	4.39531	13.6466	50.3251	26.3325	22.2581	32.6628	139.225
hsa-miR-7111-5p	6.26359	15.6145	2.42993	7.80428	9.63768	4.39531	0	9.36281	2.02558	0	4.5728	0
hsa-miR-6837-5p	5.69418	15.6145	0.971971	3.60197	11.7794	3.8459	1.60548	11.7035	12.1535	8.5608	5.22605	43.5079
hsa-miR-146a-3p	3.41651	15.6145	10.2057	22.2122	53.5427	2.19765	2766.24	3937.06	6903.18	426.328	7743.05	530.797
hsa-miR-6820-5p	2.27767	15.6145	7.77577	3.00165	10.7085	11.5377	26.4904	19.896	26.3325	32.5311	21.5575	26.1048
hsa-miR-4662a-5p	0	15.6145	0	0	3.21256	1.09883	0	0	2.02558	0	0	0
hsa-miR-219b-5p	215.24	14.9639	4.37387	32.4178	268.249	49.9966	3.21096	237.581	162.046	0	325.975	0
hsa-miR-1180-5p	34.1651	14.9639	15.5515	33.6184	2.67713	1.09883	2.40822	22.2367	6.07674	5.13648	17.6379	0
hsa-miR-6815-3p	29.0403	14.9639	9.71971	12.0066	17.1337	3.8459	4.81643	28.0884	34.4349	0	5.87931	0
hsa-miR-518b	25.6238	14.9639	42.7667	16.8092	9.10226	7.69179	0	0	2.02558	0	1.30651	0
hsa-miR-6772-3p	22.7767	14.9639	6.31781	9.00494	7.49598	8.79062	45.7561	30.4291	46.5884	47.9405	45.0747	34.8063
hsa-miR-548w	21.6379	14.9639	36.4489	13.2072	19.8108	30.7672	188.644	120.546	89.1255	41.0919	67.9387	26.1048
hsa-miR-548ay-5p	17.6519	14.9639	14.0936	3.00165	13.3857	12.6365	8.83013	3.51105	6.07674	0	5.22605	0
hsa-miR-6805-5p	17.6519	14.9639	36.4489	27.6151	6.96055	13.7353	3.21096	8.19246	6.07674	0	9.79885	17.4032
hsa-miR-1273h-3p	16.5131	14.9639	12.6356	6.00329	4.81884	10.9883	7.22465	26.9181	24.307	29.1067	26.1303	8.70158
hsa-miR-4459	16.5131	14.9639	6.31781	2.40132	5.35427	12.0871	5.61917	30.4291	12.1535	13.6973	51.6073	8.70158
hsa-miR-767-3p	15.9437	14.9639	19.4394	9.00494	11.7794	8.2412	31.3068	22.2367	24.307	26276.5	8133.7	20292.1
hsa-miR-6848-5p	11.3884	14.9639	7.28979	13.2072	14.992	17.0318	2.40822	0	30.3837	0	18.2912	0
hsa-miR-548h-3p	10.8189	14.9639	86.5055	20.4112	15.5274	47.2496	47.3616	3.51105	28.3581	8.5608	48.9942	43.5079
hsa-miR-7845-5p	10.2495	14.9639	10.6917	11.4063	16.0628	10.9883	1.60548	3.51105	14.1791	27.3946	15.6782	0
hsa-miR-6859-5p	9.6801	14.9639	3.88789	2.40132	4.28341	6.59296	0	0	0	0	0	17.4032
hsa-miR-3591-3p	5.69418	14.9639	10.2057	0	6.42512	10.9883	44.1506	39.7919	22.2814	0	54.2203	0
hsa-miR-622	2.84709	14.9639	0.971971	3.60197	1.07085	25.273	0	0	42.5372	0	1.95977	0
hsa-miR-3124-5p	36.4427	14.3133	18.4675	69.0378	24.0942	41.206	36.926	14.0442	22.2814	3.42432	33.9693	60.9111
hsa-miR-34b-3p	17.6519	14.3133	17.0095	30.0165	36.9445	7.69179	10020.6	14050.1	7480.47	1210.5	747.979	1566.29
hsa-miR-7113-5p	15.9437	14.3133	10.2057	10.2056	5.8897	13.7353	10.4356	4.6814	8.10232	0	7.83908	0
hsa-miR-6836-3p	13.666	14.3133	5.34584	6.60362	11.244	2.74707	7.22465	14.0442	26.3325	25.6824	50.3008	34.8063
hsa-miR-653-5p	10.2495	14.3133	26.7292	206.513	3.21256	8.2412	0	0	2.02558	0	0.653257	0
hsa-miR-4700-3p	10.2495	14.3133	16.5235	13.2072	6.96055	20.3283	0	7.02211	58.7418	0	1.95977	0
hsa-miR-6736-5p	7.97185	14.3133	7.28979	31.2171	19.8108	17.0318	12.8438	0	2.02558	6.84864	3.91954	0
hsa-miR-7113-3p	5.69418	14.3133	20.8974	16.2089	27.3068	3.8459	7.22465	11.7035	20.2558	3.42432	3.26628	0
hsa-miR-6810-5p	4.55534	14.3133	7.28979	3.00165	1.07085	1.64824	0	0	0	0	0	0
hsa-miR-145-5p	33.5956	13.6627	11.6637	12.0066	42.8341	12.0871	11.2383	4.6814	26.3325	0	1.95977	0
hsa-miR-449a	14.8049	13.6627	17.4955	37.2204	71.7472	94.4991	283.367	165.019	117.484	92.4567	113.013	26.1048
hsa-miR-4768-5p	14.2354	13.6627	7.28979	6.00329	9.63768	3.8459	36.1232	43.303	18.2302	13.6973	0.653257	17.4032
hsa-miR-4723-5p	13.666	13.6627	23.3273	13.2072	20.3462	29.1189	4.01369	3.51105	8.10232	10.273	8.49233	0
hsa-miR-129-1-3p	13.0966	13.6627	21.8694	1.20066	3.21256	13.7353	24.0822	26.9181	14.1791	61.6378	142.41	52.2095
hsa-miR-4674	10.2495	13.6627	9.23373	8.40461	12.3148	10.4389	7.22465	0	6.07674	6.84864	13.0651	17.4032
hsa-miR-4470	9.11068	13.6627	11.6637	7.20395	23.5588	6.04355	15.252	1.17035	16.2046	0	4.5728	0
hsa-miR-6727-3p	7.40243	13.6627	1.45796	8.40461	7.49598	7.69179	6.42191	10.5332	12.1535	27.3946	28.7433	34.8063
hsa-miR-1256	6.83301	13.6627	1.94394	6.60362	4.81884	4.39531	4.01369	3.51105	6.07674	0	5.22605	0
hsa-miR-1271-5p	6.83301	13.6627	2.42993	0	0.535427	6.59296	56.1917	1577.63	160.021	5.13648	17.6379	26.1048
hsa-miR-4508	3.98592	13.6627	11.1777	1.80099	3.74799	0.549414	18.463	25.7477	76.9721	32.5311	109.094	60.9111
hsa-miR-4488	0.569418	13.6627	0.485986	0.600329	1.07085	0	11.2383	46.814	0	6.84864	24.8237	113.121
hsa-miR-212-5p	67.1913	13.0121	24.2993	9.00494	9.63768	17.5812	38.5315	28.0884	2.02558	56.5013	37.8889	0
hsa-miR-6782-3p	16.5131	13.0121	14.5796	32.4178	14.992	2.74707	4.81643	12.8739	4.05116	0	22.2107	0
hsa-miR-7703	12.5272	13.0121	13.6076	33.0181	19.8108	16.4824	12.8438	2.3407	6.07674	6.84864	9.79885	0
hsa-miR-4764-3p	12.5272	13.0121	15.0656	3.60197	7.49598	9.88945	0	0	0	0	0	8.70158
hsa-miR-5088-5p	11.9578	13.0121	3.4019	0	1.60628	3.29648	0	0	2.02558	0	0	0
hsa-miR-6815-5p	10.2495	13.0121	24.2993	67.2369	43.905	22.526	23.2794	94.7984	26.3325	13.6973	0	0
hsa-miR-1233-3p	9.6801	13.0121	17.9815	10.2056	5.8897	12.6365	17.6603	15.2146	8.10232	0	16.3314	0
hsa-miR-4755-3p	8.54126	13.0121	28.6732	31.2171	18.2045	6.04355	39.3342	36.2809	6.07674	23.9703	0.653257	0
hsa-miR-1199-3p	8.54126	13.0121	2.91591	0	1.60628	2.19765	0	0	4.05116	0	0	0
hsa-miR-4769-3p	7.40243	13.0121	16.0375	24.6135	16.5982	9.88945	26.4904	73.7321	20.2558	10.273	7.83908	139.225
hsa-miR-6893-3p	3.98592	13.0121	3.88789	1.80099	2.14171	8.2412	0.802739	0	2.02558	1.71216	0	0
hsa-miR-6793-5p	3.41651	13.0121	8.26176	14.4079	7.49598	4.39531	4.81643	9.36281	8.10232	3.42432	17.6379	60.9111
hsa-miR-4646-3p	3.41651	13.0121	12.6356	6.60362	3.74799	13.7353	5.61917	5.85175	6.07674	0	4.5728	0
hsa-miR-1228-5p	1.70825	13.0121	0.971971	0.600329	0	0	0	1.17035	0	13.6973	3.26628	17.4032
hsa-miR-6720-5p	0	13.0121	0	0	12.8502	0	0	0	0	0	0	0
hsa-miR-7976	40.9981	12.3615	46.6546	33.0181	22.4879	48.8978	27.2931	57.3472	8.10232	25.6824	50.3008	26.1048
hsa-miR-628-5p	31.318	12.3615	6.8038	0.600329	9.10226	16.4824	12.8438	3.51105	4.05116	0	18.9444	0
hsa-miR-6824-3p	26.1932	12.3615	17.0095	26.4145	14.992	25.273	40.9397	52.6658	26.3325	90.7445	46.3812	43.5079
hsa-miR-520b	22.2073	12.3615	0.971971	3.00165	37.4799	2.74707	26.4904	0	8.10232	0	64.0191	0
hsa-miR-885-5p	18.7908	12.3615	22.8413	7.80428	29.4485	7.14238	126.833	12.8739	145.842	1.71216	0.653257	0
hsa-miR-6751-5p	11.9578	12.3615	12.1496	5.40296	6.42512	7.14238	0	0	10.1279	0	2.61303	0
hsa-miR-708-5p	11.9578	12.3615	32.561	25.8142	32.661	13.1859	49.7698	0	24.307	25.6824	138.49	60.9111
hsa-miR-548az-5p	7.97185	12.3615	11.6637	4.80263	5.8897	19.2295	0	1.17035	2.02558	0	1.30651	0
hsa-miR-3161	4.55534	12.3615	14.0936	7.20395	10.1731	4.39531	0	0	2.02558	0	3.26628	0
hsa-miR-4662b	1.13884	12.3615	0.971971	3.60197	0	33.5142	0	0	0	0	0	0
hsa-miR-1238-3p	1.13884	12.3615	10.6917	2.40132	8.56683	2.19765	0.802739	2.3407	12.1535	0	2.61303	0
hsa-miR-20b-5p	30.7486	11.7109	25.2713	1.80099	0.535427	1.09883	0	1.17035	4.05116	0	11.1054	0
hsa-miR-150-3p	27.332	11.7109	15.0656	24.6135	21.4171	20.8777	6.42191	39.7919	32.4093	10.273	7.83908	26.1048
hsa-miR-4746-3p	24.485	11.7109	4.37387	27.0148	6.96055	7.14238	11.2383	21.0663	54.6907	116.427	60.0996	8.70158
hsa-miR-130a-3p	21.0685	11.7109	3.4019	13.2072	16.0628	2.19765	6173.86	3568.4	2256.5	3739.36	8709.22	1427.06
hsa-miR-1273h-5p	17.6519	11.7109	22.8413	16.2089	3.21256	13.7353	16.0548	9.36281	6.07674	32.5311	12.4119	34.8063
hsa-miR-5194	12.5272	11.7109	7.77577	6.60362	2.67713	8.79062	0	0	4.05116	0	2.61303	0
hsa-miR-4642	9.6801	11.7109	6.31781	0.600329	4.28341	3.8459	0	0	8.10232	0	7.83908	0
hsa-miR-4733-3p	7.97185	11.7109	14.5796	5.40296	13.9211	9.88945	0	1.17035	2.02558	0	2.61303	0
hsa-miR-450b-5p	7.40243	11.7109	7.28979	0.600329	22.4879	15.933	31.3068	15.2146	42.5372	3.42432	5.22605	34.8063
hsa-miR-374c-5p	6.83301	11.7109	85.5335	25.2138	82.9912	3.8459	152.52	3.51105	4.05116	0	5.87931	0
hsa-miR-6785-3p	5.69418	11.7109	7.28979	18.0099	10.1731	9.34003	2.40822	2.3407	0	8.5608	0	60.9111
hsa-miR-1228-3p	2.27767	11.7109	2.42993	9.60527	0	0	6.42191	15.2146	44.5628	35.9554	33.9693	165.33
hsa-miR-499a-3p	81.9961	11.0603	5.34584	1.80099	88.3454	107.136	183.024	5.85175	36.4605	25.6824	25.477	69.6127
hsa-miR-4448	54.6641	11.0603	5.83183	4.2023	6.42512	7.14238	16.0548	33.9402	38.486	20.5459	13.7184	8.70158
hsa-miR-3144-3p	25.6238	11.0603	31.1031	18.0099	41.2279	23.6248	0	0	2.02558	0	0	0
hsa-miR-6734-3p	18.2214	11.0603	26.7292	21.6118	11.244	24.7236	18.463	23.407	10.1279	18.8338	14.3716	26.1048
hsa-miR-548o-3p	18.2214	11.0603	15.5515	15.0082	42.2987	9.88945	49.7698	17.5553	4.05116	15.4094	34.6226	0
hsa-miR-939-3p	17.0825	11.0603	6.31781	33.0181	8.0314	1.64824	0.802739	1.17035	2.02558	1.71216	8.49233	17.4032
hsa-miR-1224-5p	15.9437	11.0603	7.28979	21.6118	46.0467	12.0871	0.802739	0	2.02558	0	2.61303	0
hsa-miR-6871-5p	14.2354	11.0603	14.5796	24.0132	6.96055	3.29648	4.81643	4.6814	4.05116	11.9851	5.87931	17.4032
hsa-miR-6872-5p	13.666	11.0603	14.0936	13.8076	12.8502	10.9883	0.802739	0	6.07674	1.71216	0	0
hsa-miR-4754	10.2495	11.0603	11.6637	12.0066	12.3148	9.34003	52.178	76.0728	105.33	106.154	11.1054	191.435
hsa-miR-5196-3p	9.11068	11.0603	14.0936	21.0115	10.1731	13.7353	16.8575	24.5774	2.02558	39.3797	15.0249	130.524
hsa-miR-6716-3p	7.40243	11.0603	17.4955	12.6069	3.74799	7.14238	12.0411	12.8739	8.10232	15.4094	8.49233	26.1048
hsa-miR-6857-3p	3.98592	11.0603	3.88789	2.40132	1.60628	4.39531	9.63287	0	14.1791	0	7.18582	0
hsa-miR-548am-3p	3.98592	11.0603	11.1777	3.00165	6.42512	17.5812	14.4493	112.354	10.1279	17.1216	5.87931	26.1048
hsa-miR-2355-3p	21.6379	10.4097	28.6732	18.6102	29.4485	41.7554	3.21096	0	0	3.42432	1.30651	8.70158
hsa-miR-3197	13.0966	10.4097	5.34584	10.8059	4.81884	5.49414	2.40822	11.7035	16.2046	3.42432	0	0
hsa-miR-6859-3p	10.8189	10.4097	11.1777	10.8059	15.5274	7.69179	0.802739	9.36281	2.02558	1.71216	12.4119	0
hsa-miR-7106-3p	9.11068	10.4097	14.5796	15.0082	12.3148	4.94472	0	0	16.2046	0	7.18582	0
hsa-miR-6827-5p	9.11068	10.4097	15.0656	24.0132	14.992	18.6801	7.22465	22.2367	2.02558	20.5459	3.26628	0
hsa-miR-4519	8.54126	10.4097	0.485986	1.80099	2.14171	0	0	0	4.05116	0	13.0651	17.4032
hsa-miR-3605-5p	7.97185	10.4097	17.4955	13.2072	11.244	34.6131	150.112	35.1105	123.56	35.9554	30.7031	0
hsa-miR-4676-3p	6.26359	10.4097	6.8038	9.60527	1.60628	5.49414	20.0685	7.02211	8.10232	8.5608	2.61303	0
hsa-miR-422a	5.69418	10.4097	0	0	36.409	1.09883	0	0	32.4093	0	0	0
hsa-miR-190a-3p	5.12476	10.4097	0	3.00165	10.1731	6.04355	33.715	3.51105	20.2558	11.9851	73.818	8.70158
hsa-miR-6727-5p	2.27767	10.4097	1.45796	1.20066	4.28341	3.29648	7.22465	9.36281	10.1279	23.9703	11.7586	60.9111
hsa-miR-3918	1.70825	10.4097	3.4019	9.00494	2.14171	1.64824	6.42191	8.19246	6.07674	1.71216	22.864	0
hsa-miR-328-5p	1.13884	10.4097	5.83183	5.40296	4.81884	5.49414	0	0	0	0	0	0
hsa-miR-31-3p	68.8995	9.75906	51.0285	55.2303	59.4324	25.8224	0	0	50.6395	0	0	0
hsa-miR-3663-3p	19.3602	9.75906	1.94394	6.00329	1.07085	2.74707	0	0	4.05116	0	0	0
hsa-miR-138-2-3p	17.6519	9.75906	10.2057	72.6398	33.1965	36.2613	25772.7	11695.3	21602.8	2715.49	8272.19	1705.51
hsa-miR-6501-5p	16.5131	9.75906	1.45796	1.80099	50.8656	37.9095	11.2383	9.36281	10.1279	3.42432	30.7031	0
hsa-miR-6814-3p	12.5272	9.75906	7.28979	18.0099	1.60628	1.64824	6.42191	14.0442	0	5.13648	0	8.70158
hsa-miR-218-5p	11.3884	9.75906	5.34584	384.211	117.794	1081.25	434.282	4050.58	374.732	2301.14	66.6322	200.136
hsa-miR-4799-5p	7.40243	9.75906	16.0375	27.6151	24.0942	6.59296	6.42191	14.0442	12.1535	5.13648	11.7586	8.70158
hsa-miR-657	5.12476	9.75906	2.42993	2.40132	4.28341	0	0	0	0	0	0	0
hsa-miR-659-3p	5.12476	9.75906	4.37387	2.40132	4.28341	8.2412	4.81643	14.0442	2.02558	0	15.0249	0
hsa-miR-6721-5p	3.98592	9.75906	11.1777	21.6118	10.1731	9.88945	23.2794	29.2588	14.1791	1.71216	0	8.70158
hsa-miR-1976	3.41651	9.75906	16.5235	16.8092	6.42512	4.39531	2.40822	8.19246	8.10232	6.84864	8.49233	43.5079
hsa-miR-1265	0	9.75906	0	0	0	0	0	0	0	0	0	0
hsa-miR-6749-5p	0	9.75906	0	0	0.535427	0	0	0	0	0	0	0
hsa-miR-6852-3p	0	9.75906	6.31781	0	3.21256	11.5377	47.3616	23.407	34.4349	25.6824	2.61303	60.9111
hsa-miR-6781-5p	0	9.75906	5.83183	4.2023	8.0314	8.2412	15.252	10.5332	8.10232	1.71216	0	8.70158
hsa-miR-3191-5p	47.2617	9.10846	26.2432	36.6201	14.992	15.933	7.22465	9.36281	8.10232	3.42432	5.22605	52.2095
hsa-miR-1301-5p	40.9981	9.10846	13.1216	7.20395	50.3301	21.9765	0	0	6.07674	0	0.653257	0
hsa-miR-4742-3p	22.7767	9.10846	26.7292	4.80263	6.96055	20.3283	25.6876	10.5332	6.07674	6.84864	9.14559	43.5079
hsa-miR-521	22.2073	9.10846	30.6171	49.227	21.9525	43.9531	15.252	16.3849	4.05116	0	69.2452	8.70158
hsa-miR-6765-5p	13.0966	9.10846	1.94394	3.60197	0	2.74707	0	0	10.1279	0	0	0
hsa-miR-6751-3p	13.0966	9.10846	11.6637	12.0066	3.74799	2.74707	5.61917	11.7035	10.1279	5.13648	14.3716	0
hsa-miR-1257	11.3884	9.10846	23.3273	4.2023	1.07085	6.59296	0	0	2.02558	0	1.30651	0
hsa-miR-4647	7.97185	9.10846	8.74774	7.20395	13.3857	8.2412	28.8986	29.2588	22.2814	10.273	57.4866	0
hsa-miR-4452	6.83301	9.10846	12.1496	7.20395	6.42512	11.5377	15.252	14.0442	18.2302	13.6973	30.0498	0
hsa-miR-6848-3p	6.83301	9.10846	6.8038	13.2072	24.6296	8.2412	3.21096	7.02211	0	3.42432	3.26628	52.2095
hsa-miR-6893-5p	6.26359	9.10846	4.85986	11.4063	0.535427	2.19765	0	0	12.1535	0	0	0
hsa-miR-6880-5p	4.55534	9.10846	2.42993	0.600329	2.14171	3.8459	3.21096	4.6814	0	6.84864	0	26.1048
hsa-miR-3192-5p	4.55534	9.10846	7.77577	4.80263	0	9.88945	6.42191	19.896	2.02558	1.71216	15.6782	8.70158
hsa-miR-6748-3p	3.41651	9.10846	3.4019	8.40461	8.0314	7.14238	0	3.51105	4.05116	0	1.30651	0
hsa-miR-6783-5p	3.41651	9.10846	0	4.80263	6.96055	2.19765	41.7424	0	14.1791	3.42432	4.5728	17.4032
hsa-miR-4728-5p	2.84709	9.10846	2.42993	10.8059	4.28341	13.1859	0	12.8739	6.07674	0	1.95977	0
hsa-miR-4442	1.70825	9.10846	3.88789	0	3.74799	1.64824	0	0	6.07674	0	0	0
hsa-miR-6776-5p	1.70825	9.10846	2.42993	0.600329	0.535427	0	0	0	0	6.84864	0	60.9111
hsa-miR-6754-3p	25.6238	8.45786	17.0095	31.2171	12.3148	11.5377	0.802739	0	2.02558	0	7.83908	0
hsa-miR-6820-3p	25.0544	8.45786	29.6451	28.8158	15.5274	17.5812	16.8575	26.9181	38.486	70.1986	25.477	52.2095
hsa-miR-4726-3p	24.485	8.45786	5.83183	9.00494	12.3148	27.4707	8.02739	5.85175	18.2302	18.8338	14.3716	34.8063
hsa-miR-3622a-3p	22.7767	8.45786	17.4955	10.8059	1.07085	6.59296	8.02739	33.9402	18.2302	11.9851	0	43.5079
hsa-miR-5006-3p	15.9437	8.45786	14.5796	6.00329	9.63768	15.3836	6.42191	3.51105	2.02558	0	9.14559	8.70158
hsa-miR-767-5p	15.3743	8.45786	16.0375	14.4079	8.56683	1.64824	30.5041	21.0663	64.8186	1674.49	4523.8	600.409
hsa-miR-3121-3p	13.666	8.45786	13.6076	13.2072	26.7713	11.5377	0	2.3407	10.1279	0	5.87931	0
hsa-miR-6857-5p	9.6801	8.45786	3.4019	4.2023	1.60628	3.29648	0	0	8.10232	0	8.49233	0
hsa-miR-4657	9.11068	8.45786	5.34584	11.4063	7.49598	13.7353	14.4493	5.85175	10.1279	1.71216	4.5728	0
hsa-miR-4748	7.40243	8.45786	9.23373	12.6069	9.63768	9.88945	11.2383	21.0663	6.07674	1.71216	3.91954	8.70158
hsa-miR-939-5p	7.40243	8.45786	9.23373	14.4079	10.1731	9.34003	3.21096	0	4.05116	0	9.79885	8.70158
hsa-miR-6737-3p	6.83301	8.45786	4.85986	7.80428	3.21256	5.49414	0	2.3407	30.3837	0	5.87931	0
hsa-miR-4804-5p	6.83301	8.45786	16.0375	24.6135	44.4404	28.5695	13.6466	22.2367	34.4349	13.6973	5.22605	8.70158
hsa-miR-6885-3p	6.26359	8.45786	6.31781	7.20395	0.535427	3.29648	15.252	18.7256	8.10232	13.6973	21.5575	52.2095
hsa-miR-1233-5p	3.98592	8.45786	3.4019	4.2023	3.21256	5.49414	3.21096	3.51105	20.2558	1.71216	3.26628	43.5079
hsa-miR-1229-5p	3.41651	8.45786	3.88789	1.20066	0	0	0	0	0	0	0	8.70158
hsa-miR-4648	2.27767	8.45786	11.6637	3.60197	9.10226	4.39531	0	0	0	0	0	0
hsa-miR-548at-3p	1.70825	8.45786	11.1777	1.20066	3.21256	5.49414	5.61917	1.17035	4.05116	0	3.26628	0
hsa-miR-5584-3p	0	8.45786	0	0	4.81884	2.74707	0	0	87.1	0	3.26628	0
hsa-miR-548x-5p	0	8.45786	0	0	7.49598	1.64824	0	0	0	0	0	0
hsa-miR-29a-5p	19.3602	7.80725	23.3273	12.6069	31.0548	7.69179	1198.49	110.013	478.037	70.1986	2373.28	78.3143
hsa-miR-6794-3p	16.5131	7.80725	0.971971	3.60197	0.535427	4.94472	1.60548	16.3849	6.07674	13.6973	20.251	26.1048
hsa-miR-7110-3p	15.9437	7.80725	13.1216	12.0066	6.42512	9.88945	9.63287	17.5553	6.07674	8.5608	10.4521	34.8063
hsa-miR-466	13.666	7.80725	12.6356	9.60527	5.35427	13.7353	1.60548	0	18.2302	0	4.5728	0
hsa-miR-551a	10.2495	7.80725	6.31781	6.60362	3.21256	10.4389	0	0	6.07674	0	2.61303	0
hsa-miR-1290	10.2495	7.80725	17.4955	17.4095	4.28341	11.5377	78.6684	101.821	151.919	18.8338	75.7778	8.70158
hsa-miR-6852-5p	9.11068	7.80725	6.31781	12.0066	4.28341	4.39531	39.3342	32.7698	24.307	3.42432	24.8237	69.6127
hsa-miR-1295a	7.97185	7.80725	5.34584	27.6151	13.9211	14.8342	0	0	6.07674	0	3.26628	0
hsa-miR-6880-3p	7.40243	7.80725	4.37387	7.20395	6.42512	5.49414	4.81643	43.303	16.2046	3.42432	1.95977	43.5079
hsa-miR-3652	6.83301	7.80725	1.94394	8.40461	5.8897	3.8459	2.40822	3.51105	4.05116	0	2.61303	0
hsa-miR-1250-3p	4.55534	7.80725	9.71971	10.2056	56.7552	44.5025	0	0	4.05116	0	0	0
hsa-miR-4695-5p	3.41651	7.80725	3.88789	4.80263	4.81884	10.9883	0	0	6.07674	0	9.14559	0
hsa-miR-3116	2.27767	7.80725	10.6917	2.40132	4.28341	4.94472	0	0	4.05116	0	0.653257	0
hsa-miR-5004-5p	1.13884	7.80725	3.88789	2.40132	1.07085	0.549414	0	0	2.02558	0	0.653257	0
hsa-miR-6817-3p	0.569418	7.80725	1.45796	2.40132	1.60628	1.64824	0	0	0	0	0	0
hsa-miR-6813-5p	0.569418	7.80725	11.1777	3.00165	3.74799	1.64824	0	0	4.05116	0	1.30651	0
hsa-miR-523-5p	0	7.80725	2.91591	0	0.535427	0	0	0	0	0	0	0
hsa-miR-3654	0	7.80725	0	0	1.07085	0	0	0	0	0	0	0
hsa-miR-624-5p	102.495	7.15665	35.9629	114.663	60.5032	229.655	270.523	59.6879	81.0232	5.13648	59.4463	60.9111
hsa-miR-148b-5p	65.483	7.15665	12.1496	9.60527	1.07085	18.1307	24.8849	14.0442	0	6.84864	105.828	8.70158
hsa-miR-33b-5p	55.2335	7.15665	21.3834	15.6086	26.7713	13.7353	8.02739	14.0442	2.02558	0	90.1494	78.3143
hsa-miR-6510-3p	38.7204	7.15665	50.5425	79.2434	44.4404	41.7554	5.61917	3.51105	18.2302	5.13648	0.653257	0
hsa-miR-4721	23.3461	7.15665	9.71971	3.60197	4.81884	1.64824	0	0	2.02558	0	0	0
hsa-miR-6882-5p	16.5131	7.15665	13.6076	24.0132	19.2754	32.4154	2.40822	2.3407	2.02558	1.71216	16.9847	0
hsa-miR-6735-5p	14.8049	7.15665	14.5796	21.0115	7.49598	7.14238	1.60548	7.02211	4.05116	10.273	2.61303	0
hsa-miR-6884-3p	9.6801	7.15665	21.8694	12.0066	12.8502	6.04355	0	22.2367	4.05116	5.13648	1.30651	0
hsa-miR-6767-5p	9.6801	7.15665	1.94394	7.20395	8.0314	2.19765	4.01369	3.51105	4.05116	3.42432	0	0
hsa-miR-6734-5p	7.40243	7.15665	6.8038	0.600329	7.49598	6.59296	7.22465	19.896	2.02558	6.84864	15.6782	0
hsa-miR-6836-5p	5.12476	7.15665	0.971971	1.80099	3.21256	2.19765	3.21096	9.36281	8.10232	15.4094	2.61303	0
hsa-miR-4698	3.41651	7.15665	7.28979	1.20066	5.35427	2.74707	0	0	10.1279	0	0.653257	0
hsa-miR-6798-3p	2.84709	7.15665	1.94394	4.2023	1.60628	3.29648	4.01369	7.02211	0	3.42432	16.9847	43.5079
hsa-miR-4797-3p	2.27767	7.15665	11.6637	3.60197	5.35427	2.74707	14.4493	16.3849	2.02558	11.9851	17.6379	34.8063
hsa-miR-6865-3p	2.27767	7.15665	6.31781	3.60197	4.81884	4.94472	6.42191	0	6.07674	5.13648	1.95977	26.1048
hsa-miR-338-5p	1.70825	7.15665	32.561	14.4079	12.3148	18.6801	5.61917	3.51105	0	17.1216	10.4521	34.8063
hsa-miR-3913-5p	1.13884	7.15665	0	1.20066	3.21256	2.19765	0.802739	2.3407	6.07674	0	1.95977	0
hsa-miR-4532	0.569418	7.15665	0.485986	0.600329	2.14171	8.2412	5.61917	4.6814	36.4605	0	170.5	43.5079
hsa-miR-4751	0	7.15665	1.45796	0	1.60628	2.19765	0	0	0	0	0	0
hsa-miR-1244	0	7.15665	0	0	1.60628	2.19765	0	3.51105	50.6395	0	3.26628	0
hsa-miR-3133	0	7.15665	0	0	0.535427	0.549414	0	0	0	0	0	0
hsa-miR-2682-5p	0	7.15665	0	0	0	0	0	0	0	0	0	0
hsa-miR-4690-5p	0	7.15665	0.485986	0	0.535427	1.64824	0	10.5332	12.1535	6.84864	6.53257	26.1048
hsa-miR-4715-5p	0	7.15665	0	0	0	0	0	0	0	0	0	0
hsa-miR-4708-3p	18.7908	6.50604	11.6637	7.80428	10.1731	9.34003	0	0	0	0	0	0
hsa-miR-4498	15.9437	6.50604	7.77577	6.60362	5.8897	7.14238	0	5.85175	4.05116	8.5608	13.0651	8.70158
hsa-miR-4665-3p	11.3884	6.50604	1.94394	2.40132	4.81884	15.933	2.40822	1.17035	0	1.71216	0	8.70158
hsa-miR-320e	8.54126	6.50604	9.71971	6.60362	6.96055	12.0871	41.7424	22.2367	20.2558	5.13648	21.5575	8.70158
hsa-miR-3199	6.83301	6.50604	3.4019	5.40296	9.10226	7.14238	14.4493	23.407	2.02558	0	5.87931	0
hsa-miR-3179	6.26359	6.50604	13.6076	6.00329	8.0314	13.7353	0	1.17035	4.05116	0	2.61303	0
hsa-miR-545-3p	6.26359	6.50604	0.971971	0.600329	0	3.8459	0.802739	2.3407	4.05116	0	14.3716	0
hsa-miR-4800-3p	5.12476	6.50604	3.4019	16.2089	5.8897	14.8342	0	0	2.02558	6.84864	22.864	26.1048
hsa-miR-6825-5p	5.12476	6.50604	11.6637	12.6069	10.1731	7.69179	0	0	12.1535	0	2.61303	0
hsa-miR-548h-5p	5.12476	6.50604	1.94394	1.20066	11.7794	17.0318	7.22465	0	2.02558	3.42432	22.864	0
hsa-miR-485-3p	3.98592	6.50604	0	0	1.07085	2.74707	0.802739	0	6.07674	1.71216	10.4521	0
hsa-miR-4675	3.98592	6.50604	12.6356	3.60197	7.49598	1.64824	0	0	0	0	0	0
hsa-miR-6812-5p	3.41651	6.50604	16.5235	1.20066	5.8897	1.64824	2.40822	8.19246	6.07674	8.5608	1.30651	0
hsa-miR-135a-3p	3.41651	6.50604	32.0751	3.60197	55.6844	64.2814	7.22465	0	2.02558	6.84864	2.61303	0
hsa-miR-3155b	2.27767	6.50604	5.34584	6.00329	1.60628	2.74707	1.60548	0	2.02558	20.5459	8.49233	0
hsa-miR-411-5p	1.70825	6.50604	1.45796	0	2.67713	8.2412	0.802739	0	4.05116	1.71216	9.14559	17.4032
hsa-miR-6762-5p	1.70825	6.50604	2.42993	0.600329	1.07085	2.74707	0	0	10.1279	0	2.61303	0
hsa-miR-6843-3p	1.13884	6.50604	5.83183	7.20395	2.14171	3.8459	0	0	2.02558	0	0	0
hsa-miR-4716-3p	0.569418	6.50604	2.91591	6.60362	1.60628	6.04355	1.60548	1.17035	0	5.13648	11.1054	43.5079
hsa-miR-6823-3p	0	6.50604	3.4019	1.80099	5.35427	6.04355	9.63287	15.2146	4.05116	1.71216	0.653257	0
hsa-miR-7843-3p	0	6.50604	0	0	5.8897	6.04355	0	0	0	0	0	0
hsa-miR-6764-3p	62.0665	5.85544	22.3553	13.2072	57.2907	8.79062	20.8712	3.51105	8.10232	1.71216	1.30651	0
hsa-miR-186-5p	29.0403	5.85544	244.937	195.707	269.32	132.409	28.8986	117.035	93.1767	73.6229	401.1	60.9111
hsa-miR-3934-3p	23.3461	5.85544	30.1311	1.80099	21.9525	29.1189	28.8986	17.5553	4.05116	47.9405	38.5421	26.1048
hsa-miR-6793-3p	21.0685	5.85544	28.1872	15.0082	16.0628	10.9883	8.83013	15.2146	12.1535	18.8338	56.1801	34.8063
hsa-miR-1250-5p	20.499	5.85544	5.34584	36.6201	12.8502	0	0	0	0	1.71216	0	69.6127
hsa-miR-548ay-3p	17.0825	5.85544	48.5986	19.8109	34.8027	9.88945	4.81643	10.5332	8.10232	1.71216	14.3716	8.70158
hsa-miR-548d-3p	13.0966	5.85544	25.2713	13.8076	25.7005	72.5226	30.5041	25.7477	18.2302	3.42432	39.8486	8.70158
hsa-miR-4646-5p	9.6801	5.85544	1.94394	7.20395	1.60628	1.64824	8.02739	0	0	5.13648	0	17.4032
hsa-miR-642b-3p	7.97185	5.85544	17.4955	1.20066	3.21256	0	7.22465	3.51105	26.3325	868.066	22.864	52.2095
hsa-miR-6855-3p	7.40243	5.85544	4.37387	3.60197	2.67713	14.2848	0	0	14.1791	0	1.95977	0
hsa-miR-6741-5p	3.98592	5.85544	4.85986	1.20066	3.74799	5.49414	0.802739	1.17035	12.1535	5.13648	4.5728	0
hsa-miR-548ad-3p	3.98592	5.85544	6.31781	1.20066	4.28341	13.1859	0	1.17035	2.02558	0	2.61303	0
hsa-miR-6778-3p	3.98592	5.85544	3.88789	5.40296	1.07085	2.74707	0	0	4.05116	0	0	0
hsa-miR-6795-5p	2.84709	5.85544	1.94394	3.60197	0.535427	2.19765	0	0	10.1279	0	0	0
hsa-miR-5093	2.84709	5.85544	1.45796	0	0.535427	0	0	0	0	3.42432	0	8.70158
hsa-miR-6766-5p	1.70825	5.85544	2.42993	0.600329	1.07085	0	0	0	0	3.42432	0	8.70158
hsa-miR-6884-5p	1.70825	5.85544	2.42993	5.40296	1.07085	0.549414	1.60548	0	2.02558	0	1.30651	0
hsa-miR-3131	1.70825	5.85544	2.91591	3.60197	4.81884	0.549414	2.40822	0	12.1535	11.9851	14.3716	0
hsa-miR-4761-3p	1.13884	5.85544	5.34584	5.40296	2.67713	7.14238	3.21096	0	8.10232	1.71216	9.79885	0
hsa-miR-6759-5p	0.569418	5.85544	11.1777	1.20066	13.9211	3.29648	0	0	12.1535	0	1.30651	0
hsa-miR-211-3p	0	5.85544	0.971971	0	1.07085	0	0	0	0	0	0	8.70158
hsa-miR-449b-3p	0	5.85544	0.971971	0	2.14171	5.49414	27.2931	49.1547	6.07674	22.2581	9.79885	87.0158
hsa-miR-6726-5p	0	5.85544	0.485986	0.600329	0	2.74707	0	0	28.3581	0	0.653257	0
hsa-miR-6838-5p	0	5.85544	1.45796	1.80099	0	0.549414	0	0	2.02558	0	2.61303	0
hsa-miR-337-3p	0	5.85544	0	0	2.14171	0.549414	0	0	0	0	0	0
hsa-miR-3065-3p	67.7607	5.20483	18.9534	1.20066	15.5274	19.7789	13.6466	4.6814	18.2302	0	51.6073	17.4032
hsa-miR-4659b-3p	49.5393	5.20483	9.71971	1.80099	36.409	4.39531	21.6739	4.6814	2.02558	27.3946	5.87931	0
hsa-miR-4517	30.1791	5.20483	8.74774	6.00329	6.42512	8.2412	0	3.51105	36.4605	0	3.91954	0
hsa-miR-3620-5p	17.0825	5.20483	0.971971	1.20066	0	1.64824	0	0	2.02558	0	5.22605	0
hsa-miR-18b-3p	14.8049	5.20483	3.88789	1.80099	0.535427	0	0	0	0	10.273	0	26.1048
hsa-miR-5690	13.666	5.20483	5.83183	9.00494	6.42512	3.8459	12.0411	5.85175	4.05116	1.71216	6.53257	0
hsa-miR-6839-3p	13.666	5.20483	3.4019	3.00165	1.60628	4.94472	0	0	20.2558	0	0	0
hsa-miR-6784-3p	10.8189	5.20483	0	0	2.14171	0.549414	0	0	12.1535	0	5.22605	0
hsa-miR-1286	9.11068	5.20483	3.88789	7.80428	11.7794	24.1742	0	0	4.05116	0	0	0
hsa-miR-3935	8.54126	5.20483	14.5796	11.4063	5.35427	12.0871	15.252	18.7256	20.2558	71.9108	53.567	34.8063
hsa-miR-3189-5p	7.40243	5.20483	0	1.80099	0.535427	0.549414	0	0	0	0	0	0
hsa-miR-6826-5p	7.40243	5.20483	7.28979	4.2023	12.3148	0	0	0	0	0	0	17.4032
hsa-miR-3186-3p	6.83301	5.20483	16.5235	6.60362	5.35427	6.59296	0	0	2.02558	0	0.653257	0
hsa-miR-4652-3p	6.26359	5.20483	13.1216	3.60197	4.81884	0	0	0	0	0	0	17.4032
hsa-miR-4765	5.12476	5.20483	10.6917	4.80263	0	6.04355	2.40822	5.85175	2.02558	0	4.5728	0
hsa-miR-3158-5p	5.12476	5.20483	23.8133	16.8092	17.6691	19.7789	1.60548	12.8739	4.05116	5.13648	37.8889	0
hsa-miR-6089	5.12476	5.20483	0	1.20066	5.35427	0.549414	0	0	2.02558	3.42432	5.87931	8.70158
hsa-miR-6786-5p	5.12476	5.20483	2.91591	2.40132	0	0.549414	0	0	14.1791	0	0.653257	0
hsa-miR-4682	3.98592	5.20483	12.6356	10.8059	11.244	8.79062	0	5.85175	8.10232	0	1.30651	0
hsa-miR-891a-5p	3.41651	5.20483	0.971971	4.2023	3.74799	5.49414	3.21096	3.51105	50.6395	0	5.22605	0
hsa-miR-6755-3p	3.41651	5.20483	12.6356	2.40132	4.28341	7.69179	0	3.51105	12.1535	0	3.91954	0
hsa-miR-6780b-5p	2.84709	5.20483	3.4019	4.2023	2.67713	3.29648	4.81643	0	6.07674	0	14.3716	0
hsa-miR-548al	2.84709	5.20483	3.88789	3.60197	1.60628	2.74707	7.22465	3.51105	2.02558	1.71216	1.95977	0
hsa-miR-4645-3p	2.27767	5.20483	10.2057	4.80263	6.42512	2.19765	0	8.19246	2.02558	0	15.6782	0
hsa-miR-4687-5p	1.70825	5.20483	1.94394	14.4079	3.74799	2.74707	4.01369	74.9025	20.2558	3.42432	12.4119	78.3143
hsa-miR-6855-5p	1.70825	5.20483	2.91591	10.2056	2.67713	1.64824	0	8.19246	8.10232	0	4.5728	0
hsa-miR-4784	1.13884	5.20483	2.42993	8.40461	2.14171	2.19765	0.802739	2.3407	2.02558	0	2.61303	0
hsa-miR-6837-3p	1.13884	5.20483	11.1777	8.40461	1.07085	2.19765	4.01369	4.6814	8.10232	8.5608	0	0
hsa-miR-1973	1.13884	5.20483	6.8038	9.60527	3.74799	4.39531	8.83013	16.3849	14.1791	3.42432	39.1954	8.70158
hsa-miR-518a-5p	0.569418	5.20483	1.45796	9.00494	4.28341	0	0	0	0	0	0	121.822
hsa-miR-6778-5p	0	5.20483	2.91591	0	0.535427	0.549414	0	0	2.02558	0	3.91954	0
hsa-miR-3681-5p	0	5.20483	0	0	24.6296	1.09883	0	0	14.1791	0	0	0
hsa-miR-2114-3p	0	5.20483	1.45796	3.60197	0	0	0	0	0	0	0	17.4032
hsa-miR-4433a-5p	0	5.20483	0	0	0.535427	0	0	0	0	0	0	0
hsa-miR-204-3p	27.9015	4.55423	81.1596	124.868	209.887	46.7002	4896.71	4098.57	11501.2	113.003	146.983	34.8063
hsa-miR-4724-3p	21.0685	4.55423	3.4019	17.4095	13.9211	28.5695	0	0	0	0	0	0
hsa-miR-4638-5p	16.5131	4.55423	2.91591	6.60362	2.67713	2.19765	1.60548	0	12.1535	0	7.18582	0
hsa-miR-23c	16.5131	4.55423	13.1216	9.60527	27.8422	22.526	11.2383	26.9181	14.1791	3.42432	11.7586	0
hsa-miR-570-3p	15.9437	4.55423	17.4955	18.6102	10.7085	10.9883	0	19.896	66.8442	0	3.91954	0
hsa-miR-627-5p	13.0966	4.55423	0.485986	3.00165	1.07085	3.8459	3.21096	2.3407	8.10232	0	1.30651	0
hsa-miR-6750-3p	13.0966	4.55423	4.85986	4.2023	2.14171	8.2412	0	0	4.05116	0	1.30651	0
hsa-miR-3165	11.9578	4.55423	7.28979	6.00329	4.28341	7.69179	4.81643	2.3407	12.1535	13.6973	0	0
hsa-miR-4757-5p	7.97185	4.55423	5.34584	3.60197	2.67713	0	12.8438	1.17035	26.3325	20.5459	0	34.8063
hsa-miR-548e-3p	7.40243	4.55423	11.1777	5.40296	3.74799	17.0318	6.42191	15.2146	2.02558	1.71216	18.2912	0
hsa-miR-933	6.83301	4.55423	0.971971	5.40296	3.74799	1.09883	18.463	16.3849	50.6395	25.6824	26.7835	0
hsa-miR-145-3p	6.26359	4.55423	29.6451	66.6365	4.28341	82.412	0	12.8739	8.10232	0	1.95977	0
hsa-miR-5010-5p	5.12476	4.55423	1.45796	4.80263	2.14171	0.549414	8.02739	0	8.10232	0	5.87931	26.1048
hsa-miR-431-5p	5.12476	4.55423	0	0.600329	0	0	0	0	0	0	0	0
hsa-miR-3913-3p	5.12476	4.55423	5.34584	5.40296	7.49598	8.2412	10.4356	11.7035	4.05116	1.71216	10.4521	0
hsa-miR-6769a-5p	5.12476	4.55423	1.94394	2.40132	0.535427	2.74707	0	0	4.05116	0	0	0
hsa-miR-6889-5p	5.12476	4.55423	0	0.600329	1.60628	1.09883	2.40822	2.3407	8.10232	0	4.5728	0
hsa-miR-3198	4.55534	4.55423	8.26176	12.6069	8.0314	3.8459	2.40822	0	2.02558	3.42432	0	26.1048
hsa-miR-5587-5p	4.55534	4.55423	4.37387	7.20395	5.8897	6.59296	0	0	2.02558	0	0.653257	0
hsa-miR-3126-5p	3.98592	4.55423	0.485986	14.4079	11.244	4.94472	9.63287	23.407	2.02558	8.5608	0	0
hsa-miR-627-3p	3.41651	4.55423	5.34584	7.80428	0.535427	1.64824	12.8438	7.02211	2.02558	0	19.5977	0
hsa-miR-3684	3.41651	4.55423	9.23373	7.80428	9.63768	7.69179	9.63287	1.17035	4.05116	5.13648	5.87931	8.70158
hsa-miR-6890-3p	3.41651	4.55423	1.94394	3.00165	0	0.549414	0	0	2.02558	0	3.91954	0
hsa-miR-4672	3.41651	4.55423	5.83183	3.60197	10.1731	2.74707	2.40822	5.85175	14.1791	0	5.22605	0
hsa-miR-6829-5p	2.84709	4.55423	0.485986	4.80263	0	0	0	0	0	0	0	8.70158
hsa-miR-6515-3p	2.27767	4.55423	5.34584	1.80099	3.74799	0.549414	5.61917	4.6814	4.05116	1.71216	6.53257	0
hsa-miR-6742-3p	2.27767	4.55423	1.45796	0.600329	1.07085	3.8459	0.802739	0	8.10232	3.42432	0	0
hsa-miR-6797-5p	1.70825	4.55423	0	3.60197	1.07085	1.09883	0	0	6.07674	0	0	0
hsa-miR-6728-3p	1.70825	4.55423	4.85986	4.2023	6.42512	3.29648	11.2383	5.85175	6.07674	5.13648	0.653257	0
hsa-miR-5092	1.70825	4.55423	8.74774	3.00165	0.535427	0	4.01369	8.19246	0	3.42432	0	8.70158
hsa-miR-6889-3p	1.70825	4.55423	5.34584	1.20066	2.67713	7.14238	4.01369	1.17035	12.1535	8.5608	15.6782	26.1048
hsa-miR-6508-3p	1.13884	4.55423	7.77577	3.60197	9.10226	20.8777	0	0	6.07674	0	2.61303	0
hsa-miR-6865-5p	1.13884	4.55423	3.4019	1.20066	0	3.8459	1.60548	0	0	3.42432	0	43.5079
hsa-miR-492	0.569418	4.55423	4.37387	0	2.14171	1.64824	0	0	2.02558	0	0	0
hsa-miR-3682-3p	0.569418	4.55423	4.85986	0.600329	1.07085	1.09883	13.6466	3.51105	2.02558	3.42432	5.22605	8.70158
hsa-miR-3655	0.569418	4.55423	7.77577	1.80099	0	1.09883	0	0	14.1791	0	2.61303	0
hsa-miR-4677-5p	0.569418	4.55423	5.83183	6.00329	3.21256	0.549414	6.42191	0	10.1279	5.13648	1.95977	0
hsa-miR-5680	0	4.55423	1.94394	0.600329	0	0.549414	0	0	0	0	0	0
hsa-miR-6753-5p	0	4.55423	0	0	0	0	0	0	0	0	0	0
hsa-miR-92a-2-5p	0	4.55423	0	0	0	0	0	0	0	0	0	0
hsa-miR-5089-3p	0	4.55423	0	0	1.07085	2.19765	2.40822	0	12.1535	0	1.30651	0
hsa-miR-509-3p	0	4.55423	0	0	2.67713	2.74707	0.802739	0	8.10232	0	7.83908	0
hsa-miR-4436b-5p	0	4.55423	0	0	0.535427	1.64824	0	0	0	0	0	0
hsa-miR-3126-3p	18.2214	3.90363	19.9254	43.2237	43.905	27.4707	80.2739	58.5175	52.6651	44.5162	4.5728	0
hsa-miR-3136-3p	17.6519	3.90363	14.0936	3.00165	12.3148	6.59296	20.8712	5.85175	2.02558	0	3.26628	0
hsa-miR-3155a	12.5272	3.90363	12.6356	6.00329	4.81884	4.39531	0	2.3407	2.02558	0	2.61303	0
hsa-miR-4734	10.8189	3.90363	2.42993	7.80428	1.60628	4.39531	5.61917	16.3849	8.10232	3.42432	11.7586	87.0158
hsa-miR-4733-5p	10.8189	3.90363	5.83183	6.00329	6.96055	6.59296	4.01369	0	4.05116	3.42432	0	0
hsa-miR-6509-5p	10.8189	3.90363	1.45796	1.20066	27.3068	5.49414	3.21096	9.36281	4.05116	0	1.30651	0
hsa-miR-6802-5p	9.6801	3.90363	0.485986	1.80099	8.0314	5.49414	11.2383	1.17035	4.05116	5.13648	1.30651	0
hsa-miR-3156-3p	9.6801	3.90363	6.8038	3.00165	4.28341	2.19765	0	0	4.05116	0	0	0
hsa-miR-6840-3p	8.54126	3.90363	3.4019	4.2023	1.07085	0	1.60548	0	0	11.9851	0	8.70158
hsa-miR-3164	7.40243	3.90363	2.42993	0.600329	2.67713	1.09883	0	3.51105	10.1279	0	0.653257	0
hsa-miR-4775	6.83301	3.90363	5.83183	1.80099	3.74799	4.39531	12.8438	5.85175	2.02558	1.71216	7.18582	0
hsa-miR-4781-3p	6.26359	3.90363	9.23373	6.60362	11.7794	7.14238	13.6466	24.5774	14.1791	5.13648	10.4521	0
hsa-miR-34c-3p	5.69418	3.90363	3.88789	4.2023	9.63768	1.64824	2502.94	2802.99	1610.34	390.373	637.578	191.435
hsa-miR-4677-3p	5.69418	3.90363	4.37387	1.80099	3.74799	18.1307	14.4493	5.85175	8.10232	0	3.91954	0
hsa-miR-3170	5.69418	3.90363	3.4019	1.80099	3.74799	7.14238	6.42191	10.5332	2.02558	5.13648	0	8.70158
hsa-miR-3617-3p	5.12476	3.90363	6.8038	9.60527	10.1731	10.4389	430.268	305.462	222.814	166.08	90.8027	17.4032
hsa-miR-517b-3p	5.12476	3.90363	0	0	1.60628	2.74707	0	0	0	0	0	0
hsa-miR-1277-3p	5.12476	3.90363	0	0	2.14171	0.549414	8.02739	2.3407	2.02558	0	5.87931	0
hsa-miR-4747-5p	4.55534	3.90363	16.5235	10.2056	5.35427	1.09883	9.63287	26.9181	24.307	17.1216	11.1054	0
hsa-miR-887-3p	4.55534	3.90363	0	0	1.60628	0.549414	0	14.0442	36.4605	0	26.7835	0
hsa-miR-5091	4.55534	3.90363	4.37387	2.40132	0.535427	0	1.60548	17.5553	0	17.1216	9.79885	8.70158
hsa-miR-6742-5p	4.55534	3.90363	3.4019	1.20066	3.74799	6.04355	0	1.17035	8.10232	0	1.30651	0
hsa-miR-1537-3p	4.55534	3.90363	3.88789	1.20066	3.21256	4.94472	12.8438	0	20.2558	1.71216	5.22605	0
hsa-miR-4419b	3.41651	3.90363	1.94394	2.40132	3.21256	3.8459	6.42191	1.17035	2.02558	1.71216	9.14559	0
hsa-miR-6753-3p	2.84709	3.90363	5.83183	6.00329	0	7.14238	14.4493	26.9181	4.05116	0	0.653257	0
hsa-miR-4463	2.27767	3.90363	0.485986	2.40132	1.07085	0	6.42191	9.36281	8.10232	13.6973	11.1054	34.8063
hsa-miR-3146	2.27767	3.90363	2.91591	1.20066	3.21256	5.49414	8.02739	2.3407	4.05116	5.13648	6.53257	0
hsa-miR-6732-5p	2.27767	3.90363	0.971971	3.60197	3.21256	0.549414	0	0	6.07674	0	3.91954	0
hsa-miR-5580-3p	2.27767	3.90363	3.88789	2.40132	4.81884	1.64824	87.4985	49.1547	48.6139	106.154	78.3908	26.1048
hsa-miR-661	1.70825	3.90363	0.485986	1.80099	1.60628	0.549414	0	0	2.02558	0	1.30651	0
hsa-miR-1273g-5p	1.70825	3.90363	1.45796	0	3.21256	1.64824	4.81643	4.6814	2.02558	3.42432	3.91954	0
hsa-miR-548ab	1.70825	3.90363	0	0.600329	1.07085	4.39531	0	0	20.2558	0	1.95977	0
hsa-miR-4670-3p	1.13884	3.90363	4.37387	5.40296	2.14171	4.94472	0	5.85175	4.05116	0	1.30651	0
hsa-miR-6845-3p	1.13884	3.90363	0.971971	1.80099	0.535427	2.19765	4.81643	7.02211	10.1279	18.8338	11.7586	8.70158
hsa-miR-6794-5p	0.569418	3.90363	0.971971	0	3.21256	0	1.60548	0	0	8.5608	0	69.6127
hsa-miR-215-3p	0.569418	3.90363	2.42993	0	1.07085	0.549414	0	0	10.1279	0	2.61303	0
hsa-miR-4746-5p	0.569418	3.90363	9.23373	40.2221	38.5507	23.0754	21.6739	7.02211	10.1279	34.2432	113.667	17.4032
hsa-miR-129-5p	0.569418	3.90363	16.0375	10.8059	40.157	18.6801	62.6136	40.9623	68.8697	47.9405	11.1054	8.70158
hsa-miR-4709-3p	0	3.90363	0	0	0.535427	1.09883	0	2.3407	20.2558	0	1.95977	0
hsa-miR-4420	0	3.90363	0	0	1.60628	0	0	0	0	0	0	0
hsa-miR-6784-5p	0	3.90363	0	0	1.60628	0	0	0	0	0	0	0
hsa-miR-3923	0	3.90363	0	0	1.60628	0.549414	0	0	0	0	0	0
hsa-miR-1199-5p	0	3.90363	0	0	5.8897	0.549414	0	0	2.02558	0	0	0
hsa-miR-6879-5p	0	3.90363	0	0	0	0	0	0	0	0	0	0
hsa-miR-34b-5p	0	3.90363	0	0	1.07085	0.549414	48.1643	147.464	20.2558	15.4094	71.8582	0
hsa-miR-8069	0	3.90363	0	0	0	0	0	0	0	0	0	0
hsa-miR-1267	0	3.90363	0	0	1.07085	0	0	0	0	0	0	0
hsa-miR-223-3p	0	3.90363	0	0	1.60628	2.19765	2.40822	2.3407	2.02558	0	3.91954	0
hsa-miR-3065-5p	0	3.90363	59.7762	15.0082	27.3068	0	3.21096	0	0	6.84864	0	130.524
hsa-miR-4783-5p	0	3.90363	0	0	3.21256	0	0	0	0	0	0	0
hsa-miR-556-5p	0	3.90363	0.971971	6.60362	6.96055	9.88945	0	1.17035	107.356	0	5.22605	0
hsa-miR-3121-5p	0	3.90363	0.971971	0	1.60628	7.69179	0	0	12.1535	0	1.30651	0
hsa-miR-4652-5p	0	3.90363	0	0	0	0	0	0	0	0	0	0
hsa-miR-548g-5p	0	3.90363	0.485986	0	3.21256	1.09883	0	0	14.1791	0	15.6782	0
hsa-miR-6846-3p	0	3.90363	6.8038	2.40132	0	1.09883	0	0	2.02558	0	0	0
hsa-miR-6516-3p	40.9981	3.25302	52.0005	6.00329	12.8502	32.4154	25.6876	2.3407	8.10232	11.9851	90.8027	26.1048
hsa-miR-219a-2-3p	39.8592	3.25302	258.544	12.6069	2.67713	395.028	46.5588	33.9402	18.2302	275.658	34.6226	217.54
hsa-miR-548c-5p	19.3602	3.25302	16.0375	7.20395	38.0153	9.88945	9.63287	18.7256	4.05116	5.13648	11.7586	0
hsa-miR-6876-3p	14.2354	3.25302	21.3834	16.2089	10.1731	6.04355	14.4493	14.0442	12.1535	10.273	11.7586	8.70158
hsa-miR-3922-5p	13.666	3.25302	6.31781	4.2023	5.35427	0	14.4493	15.2146	8.10232	27.3946	13.0651	8.70158
hsa-miR-3140-3p	13.666	3.25302	9.23373	4.2023	3.21256	5.49414	10.4356	5.85175	6.07674	3.42432	3.26628	0
hsa-miR-1261	13.666	3.25302	4.85986	3.60197	7.49598	6.04355	29.7013	8.19246	40.5116	6.84864	15.0249	0
hsa-miR-516b-3p	11.3884	3.25302	8.74774	1.80099	0.535427	7.14238	0	0	2.02558	5.13648	4.5728	0
hsa-miR-548t-3p	10.2495	3.25302	12.1496	3.00165	17.6691	10.9883	15.252	0	16.2046	5.13648	11.7586	0
hsa-miR-548ac	10.2495	3.25302	5.34584	0	3.21256	6.04355	2.40822	4.6814	2.02558	1.71216	5.22605	0
hsa-miR-6758-3p	8.54126	3.25302	8.26176	0	2.14171	2.19765	0	1.17035	2.02558	0	0.653257	0
hsa-miR-639	7.97185	3.25302	1.94394	0.600329	0	0	0.802739	4.6814	0	23.9703	7.18582	8.70158
hsa-miR-3622b-3p	7.40243	3.25302	6.31781	2.40132	13.9211	4.39531	25.6876	11.7035	38.486	61.6378	9.14559	208.838
hsa-miR-1288-3p	7.40243	3.25302	2.42993	11.4063	5.35427	21.9765	4.01369	0	2.02558	1.71216	6.53257	0
hsa-miR-548o-5p	6.83301	3.25302	33.533	1.80099	10.1731	10.4389	0	2.3407	24.307	0	16.9847	0
hsa-miR-4791	3.98592	3.25302	3.88789	5.40296	6.42512	1.64824	26.4904	5.85175	14.1791	1.71216	9.79885	8.70158
hsa-miR-6868-3p	3.41651	3.25302	1.94394	1.20066	1.60628	3.8459	0	0	0	0	0	0
hsa-miR-3680-3p	3.41651	3.25302	10.2057	6.60362	8.0314	7.69179	5.61917	0	2.02558	0	1.30651	0
hsa-miR-548au-5p	3.41651	3.25302	0	0	3.21256	0	0	0	0	0	0	0
hsa-miR-6862-5p	3.41651	3.25302	6.31781	15.6086	5.8897	0.549414	0	0	0	0	0	0
hsa-miR-4762-3p	3.41651	3.25302	4.37387	3.00165	2.14171	13.1859	8.02739	2.3407	4.05116	1.71216	7.18582	0
hsa-miR-4686	2.84709	3.25302	3.88789	0.600329	13.3857	2.74707	0	0	0	0	0	0
hsa-miR-4760-3p	2.84709	3.25302	3.88789	6.60362	9.63768	14.8342	0	0	0	0	0	0
hsa-miR-6754-5p	2.27767	3.25302	2.42993	1.20066	1.60628	9.34003	0	0	0	0	0	8.70158
hsa-miR-1184	2.27767	3.25302	7.28979	7.20395	1.07085	6.59296	4.81643	0	10.1279	1.71216	41.1552	0
hsa-miR-6831-3p	2.27767	3.25302	4.85986	0	2.14171	0.549414	0	0	10.1279	0	0	0
hsa-miR-4720-3p	2.27767	3.25302	4.85986	0.600329	3.74799	0.549414	0	0	0	0	0	0
hsa-miR-3159	2.27767	3.25302	3.4019	1.20066	2.14171	3.29648	7.22465	8.19246	4.05116	0	1.95977	0
hsa-miR-598-5p	1.70825	3.25302	0.971971	0.600329	3.21256	1.09883	2.40822	4.6814	2.02558	3.42432	5.22605	0
hsa-miR-4455	1.70825	3.25302	3.88789	2.40132	2.14171	1.64824	6.42191	14.0442	4.05116	0	3.91954	0
hsa-miR-6874-3p	1.13884	3.25302	0.971971	3.00165	0	3.29648	0	0	0	0	0	0
hsa-miR-6792-5p	1.13884	3.25302	5.83183	6.00329	0	2.74707	0	0	2.02558	0	3.91954	0
hsa-miR-1270	1.13884	3.25302	1.45796	3.00165	5.35427	1.09883	1200.9	822.757	621.853	868.066	611.448	243.644
hsa-miR-662	1.13884	3.25302	2.42993	6.00329	0	0.549414	28.0959	8.19246	34.4349	23.9703	12.4119	0
hsa-miR-5187-5p	1.13884	3.25302	3.4019	0.600329	9.63768	7.69179	5.61917	2.3407	10.1279	8.5608	4.5728	26.1048
hsa-miR-4515	1.13884	3.25302	1.45796	0.600329	0	0	0	0	0	0	0	0
hsa-miR-3622b-5p	1.13884	3.25302	3.4019	16.8092	19.8108	2.19765	0.802739	18.7256	0	58.2135	19.5977	43.5079
hsa-miR-5047	0.569418	3.25302	0	4.80263	0.535427	6.04355	0	0	0	0	0	0
hsa-miR-301b-5p	0.569418	3.25302	8.26176	4.2023	4.28341	3.8459	0	0	4.05116	0	0.653257	0
hsa-miR-3685	0.569418	3.25302	5.83183	3.00165	5.35427	7.69179	2.40822	4.6814	12.1535	1.71216	7.83908	0
hsa-miR-4779	0.569418	3.25302	3.4019	1.80099	0.535427	0.549414	4.81643	2.3407	8.10232	0	3.26628	0
hsa-miR-4658	0.569418	3.25302	0	0	2.14171	1.64824	0	0	4.05116	0	4.5728	0
hsa-miR-6715b-3p	0	3.25302	0	0	1.60628	0	0	0	0	0	0	0
hsa-miR-7151-5p	0	3.25302	0	0	0	0	0	0	0	0	0	0
hsa-miR-892a	0	3.25302	0	0	0.535427	0	0	0	0	0	0	0
hsa-miR-638	0	3.25302	0	0	1.07085	0	0	0	0	0	0	0
hsa-miR-1305	0	3.25302	0	0	4.28341	0	0	0	0	0	0	0
hsa-miR-5000-3p	0	3.25302	3.88789	3.60197	4.28341	0	0	0	0	0	0	0
hsa-miR-1225-3p	0	3.25302	0	1.80099	1.07085	0	0	0	0	0	0	0
hsa-miR-5682	0	3.25302	0	0	1.60628	7.69179	0	0	0	0	0	0
hsa-miR-4633-3p	0	3.25302	2.42993	2.40132	0	0	0	0	0	0	0	0
hsa-miR-4632-3p	0	3.25302	0	0	2.14171	3.29648	0	0	8.10232	0	0	0
hsa-miR-6840-5p	0	3.25302	1.45796	2.40132	1.60628	7.69179	0	1.17035	10.1279	0	0.653257	0
hsa-miR-6823-5p	0	3.25302	0	0	1.60628	0.549414	0	0	4.05116	0	0	0
hsa-miR-651-3p	47.2617	2.60242	9.23373	54.6299	175.62	29.6683	10.4356	4.6814	20.2558	11.9851	19.5977	0
hsa-miR-548ap-3p	30.7486	2.60242	0.971971	3.00165	33.1965	10.9883	0	7.02211	0	3.42432	3.26628	26.1048
hsa-miR-519a-3p	15.3743	2.60242	41.7948	86.4474	19.8108	67.0285	8.02739	21.0663	6.07674	32.5311	27.4368	121.822
hsa-miR-2467-3p	9.11068	2.60242	4.85986	15.6086	7.49598	4.94472	6.42191	28.0884	8.10232	3.42432	1.30651	0
hsa-miR-548am-5p	7.97185	2.60242	3.4019	5.40296	12.3148	35.7119	6.42191	21.0663	12.1535	6.84864	0	0
hsa-miR-4793-3p	7.40243	2.60242	3.88789	10.2056	12.8502	9.34003	0	5.85175	14.1791	0	1.30651	0
hsa-miR-4651	6.83301	2.60242	0	0.600329	0.535427	1.09883	3.21096	7.02211	12.1535	0	20.9042	0
hsa-miR-3162-3p	6.26359	2.60242	7.77577	2.40132	5.35427	8.79062	0	25.7477	10.1279	10.273	7.83908	0
hsa-miR-4326	6.26359	2.60242	6.31781	5.40296	12.8502	4.39531	499.304	621.456	336.246	568.437	537.63	426.378
hsa-miR-3141	6.26359	2.60242	1.94394	2.40132	3.21256	0	0	0	0	8.5608	0	17.4032
hsa-miR-3137	5.69418	2.60242	11.1777	12.0066	9.10226	4.94472	3.21096	7.02211	2.02558	1.71216	0	0
hsa-miR-548ae-5p	5.12476	2.60242	1.94394	4.2023	3.74799	1.64824	0	8.19246	2.02558	0	2.61303	0
hsa-miR-548ae-3p	4.55534	2.60242	7.77577	3.60197	3.21256	22.526	5.61917	3.51105	2.02558	5.13648	10.4521	0
hsa-miR-3936	4.55534	2.60242	7.28979	3.00165	3.74799	6.59296	15.252	3.51105	2.02558	8.5608	3.91954	8.70158
hsa-miR-5003-3p	3.98592	2.60242	1.45796	6.00329	3.21256	2.74707	0	0	4.05116	0	2.61303	0
hsa-miR-6779-3p	3.98592	2.60242	1.45796	1.20066	0.535427	2.74707	16.0548	21.0663	14.1791	8.5608	41.8084	0
hsa-miR-4756-5p	3.98592	2.60242	0	0.600329	1.07085	0.549414	0	0	0	0	0	0
hsa-miR-4644	3.41651	2.60242	0.971971	1.20066	3.74799	3.8459	4.01369	0	0	5.13648	0	17.4032
hsa-miR-1251-5p	3.41651	2.60242	1.45796	1.20066	4.28341	5.49414	0	0	0	0	0	0
hsa-miR-5698	3.41651	2.60242	5.83183	2.40132	1.60628	2.74707	0.802739	0	2.02558	5.13648	4.5728	0
hsa-miR-548as-3p	3.41651	2.60242	3.88789	1.20066	1.07085	1.09883	0	0	8.10232	0	1.30651	0
hsa-miR-4668-3p	2.27767	2.60242	2.91591	1.20066	6.42512	2.19765	2.40822	5.85175	2.02558	5.13648	5.22605	0
hsa-miR-6831-5p	2.27767	2.60242	9.71971	1.20066	2.14171	1.64824	0	0	0	0	0	0
hsa-miR-658	2.27767	2.60242	0.971971	1.20066	0	4.94472	3.21096	2.3407	8.10232	0	6.53257	43.5079
hsa-miR-3134	1.70825	2.60242	2.42993	0	0.535427	2.74707	2.40822	7.02211	0	5.13648	12.4119	8.70158
hsa-miR-1237-5p	1.70825	2.60242	3.88789	1.80099	0	3.29648	0	12.8739	16.2046	0	0.653257	113.121
hsa-miR-4254	1.70825	2.60242	7.28979	1.20066	0.535427	2.74707	8.02739	1.17035	0	6.84864	0	8.70158
hsa-miR-5689	1.70825	2.60242	2.91591	2.40132	1.60628	0	2.40822	3.51105	0	11.9851	0	8.70158
hsa-miR-518c-3p	1.70825	2.60242	3.88789	2.40132	0.535427	1.09883	0	0	2.02558	0	0	0
hsa-miR-3162-5p	1.13884	2.60242	0.971971	2.40132	0.535427	3.29648	0	0	2.02558	0	3.91954	0
hsa-miR-548n	1.13884	2.60242	6.8038	0	6.42512	7.69179	14.4493	0	4.05116	1.71216	14.3716	0
hsa-miR-4762-5p	1.13884	2.60242	2.42993	2.40132	5.35427	2.19765	5.61917	8.19246	8.10232	0	4.5728	0
hsa-miR-3659	1.13884	2.60242	2.91591	1.80099	0.535427	1.09883	0	0	0	0	0	0
hsa-miR-4428	1.13884	2.60242	0.485986	0.600329	0	0	2.40822	0	0	58.2135	0	52.2095
hsa-miR-6752-3p	1.13884	2.60242	0.971971	1.20066	4.81884	0	0	0	0	5.13648	0	17.4032
hsa-miR-4653-3p	0.569418	2.60242	1.45796	0.600329	0	0.549414	0	0	0	0	0	0
hsa-miR-5192	0.569418	2.60242	1.45796	1.20066	1.07085	1.09883	0	0	4.05116	0	0	0
hsa-miR-6780a-3p	0.569418	2.60242	3.88789	1.80099	1.60628	0.549414	1.60548	5.85175	8.10232	18.8338	20.251	0
hsa-miR-206	0.569418	2.60242	0	0	0.535427	0.549414	0	0	12.1535	0	1.30651	0
hsa-miR-5089-5p	0	2.60242	0	0	0	0	0	0	0	0	0	0
hsa-miR-1289	0	2.60242	1.45796	1.20066	1.07085	0	4.81643	0	0	1.71216	2.61303	52.2095
hsa-miR-5584-5p	0	2.60242	0	0	0	0	0	0	0	0	0	0
hsa-miR-6787-3p	0	2.60242	0	0	1.07085	3.29648	4.01369	4.6814	14.1791	5.13648	7.83908	69.6127
hsa-miR-4436b-3p	0	2.60242	0	0	1.07085	2.19765	0	0	16.2046	0	0	0
hsa-miR-518e-3p	0	2.60242	46.1686	2.40132	2.67713	8.79062	0	0	8.10232	0	2.61303	0
hsa-miR-329-3p	0	2.60242	0	0	0.535427	1.64824	0	0	0	0	0	0
hsa-miR-7107-5p	0	2.60242	0	0	2.14171	1.64824	0	0	0	0	0	0
hsa-miR-4694-3p	0	2.60242	0	0	1.60628	0	0	0	0	0	0	0
hsa-miR-3937	0	2.60242	0	0	8.56683	0	0	0	0	0	0	0
hsa-miR-4433b-5p	0	2.60242	0	0	0.535427	1.09883	0	0	2.02558	0	0	0
hsa-miR-3657	0	2.60242	0	0	0.535427	0	0	0	0	0	0	0
hsa-miR-4441	0	2.60242	0	0	0	0	0	0	0	0	0	0
hsa-miR-6833-3p	0	2.60242	3.88789	10.2056	1.60628	10.4389	13.6466	9.36281	4.05116	1.71216	3.26628	26.1048
hsa-miR-3973	0	2.60242	0	0	0	0	0	0	0	0	0	0
hsa-miR-6124	0	2.60242	0	0	0	0	0	0	0	0	0	0
hsa-miR-6506-3p	0	2.60242	0	0	0	0	0	0	0	0	0	0
hsa-miR-758-3p	0	2.60242	0	0	0	0	0	0	0	0	0	0
hsa-miR-3925-3p	0	2.60242	0.485986	0	2.14171	0.549414	0	2.3407	2.02558	0	1.30651	0
hsa-miR-4740-3p	0	2.60242	0	0	2.14171	1.09883	0	0	0	0	0	0
hsa-miR-4790-5p	0	2.60242	0	0	0	0	0	0	0	0	0	0
hsa-miR-548aq-5p	0	2.60242	0	0	0	0	0	0	0	0	0	0
hsa-miR-873-3p	0	2.60242	0	0	1.07085	0	0	0	0	0	0	0
hsa-miR-4506	0	2.60242	0	0	0	0	0	0	0	0	0	0
hsa-miR-3120-5p	0	2.60242	3.88789	0	1.07085	2.19765	0	3.51105	14.1791	0	0.653257	0
hsa-miR-3196	0	2.60242	0.485986	0	6.42512	8.2412	13.6466	12.8739	42.5372	8.5608	34.6226	0
hsa-miR-6853-3p	0	2.60242	1.94394	0	1.07085	1.09883	0	0	4.05116	0	0.653257	0
hsa-miR-4649-3p	0	2.60242	0	0	0.535427	1.09883	0	0	0	0	0	0
hsa-miR-7161-3p	0	2.60242	0	0	0.535427	1.09883	0	0	0	0	0	0
hsa-miR-4787-5p	0	2.60242	0	0	4.81884	0	0	0	0	0	0	0
hsa-miR-4262	0	2.60242	0	0	0	0	0	0	0	0	0	0
hsa-miR-383-5p	0	2.60242	0	0	0.535427	2.19765	0	0	0	0	0	0
hsa-miR-4712-3p	0	2.60242	2.42993	0	2.67713	1.09883	0	0	0	0	0	0
hsa-miR-449b-5p	0	2.60242	0	0	0.535427	0.549414	0	0	20.2558	0	0.653257	0
hsa-miR-4468	0	2.60242	0	0	0.535427	0	0	0	0	0	0	0
hsa-miR-6126	0	2.60242	0	0	0.535427	0.549414	0	0	6.07674	0	0	0
hsa-miR-6796-3p	0	2.60242	0	0	1.07085	1.64824	0	0	0	0	0	0
hsa-miR-548j-3p	30.7486	1.95181	40.8228	12.0066	17.6691	2.19765	37.7287	31.5995	50.6395	17.1216	13.7184	8.70158
hsa-miR-6791-3p	17.0825	1.95181	1.94394	1.20066	1.60628	0.549414	0	3.51105	18.2302	0	9.14559	0
hsa-miR-3607-3p	9.11068	1.95181	22.8413	7.80428	9.10226	16.4824	7.22465	4.6814	16.2046	5.13648	20.9042	0
hsa-miR-4511	7.40243	1.95181	7.28979	0	2.67713	5.49414	4.81643	0	2.02558	0	2.61303	0
hsa-miR-573	6.83301	1.95181	10.2057	1.20066	3.74799	6.04355	0	5.85175	4.05116	3.42432	2.61303	0
hsa-miR-548aj-3p	6.83301	1.95181	0.485986	0	6.42512	6.04355	0	1.17035	2.02558	0	26.7835	0
hsa-miR-664b-5p	6.26359	1.95181	11.6637	1.80099	4.81884	7.69179	4.81643	0	20.2558	15.4094	3.26628	0
hsa-miR-6858-5p	5.12476	1.95181	18.9534	0.600329	5.35427	3.29648	0	0	0	0	0	34.8063
hsa-miR-4659b-5p	4.55534	1.95181	31.5891	22.2122	10.1731	0	1.60548	0	0	6.84864	0.653257	8.70158
hsa-miR-1255b-2-3p	4.55534	1.95181	7.77577	3.00165	0	0	6.42191	1.17035	0	6.84864	5.22605	43.5079
hsa-miR-6851-5p	4.55534	1.95181	9.71971	4.2023	6.96055	1.64824	1.60548	36.2809	2.02558	5.13648	2.61303	8.70158
hsa-miR-3916	4.55534	1.95181	17.0095	2.40132	4.81884	16.4824	16.8575	39.7919	14.1791	42.804	43.7682	34.8063
hsa-miR-487b-3p	3.98592	1.95181	3.4019	3.60197	3.74799	4.39531	0	0	2.02558	0	1.95977	0
hsa-miR-6743-5p	3.98592	1.95181	1.45796	0.600329	0	0	0	0	0	0	0	34.8063
hsa-miR-6755-5p	3.98592	1.95181	1.94394	0	3.74799	2.19765	0	0	8.10232	0	0	0
hsa-miR-6892-5p	3.41651	1.95181	10.2057	1.20066	0.535427	1.09883	0	0	6.07674	0	0	0
hsa-miR-4700-5p	3.41651	1.95181	4.85986	2.40132	1.60628	0.549414	0	0	2.02558	0	0	0
hsa-miR-590-5p	3.41651	1.95181	1.45796	2.40132	0	0	1.60548	0	0	73.6229	0	26.1048
hsa-miR-4497	3.41651	1.95181	0	0	0.535427	1.09883	0	0	0	0	0	0
hsa-miR-4716-5p	3.41651	1.95181	0.971971	2.40132	0	1.64824	0.802739	1.17035	2.02558	5.13648	7.18582	0
hsa-miR-3940-5p	2.84709	1.95181	2.91591	2.40132	0	0	11.2383	11.7035	14.1791	15.4094	33.3161	26.1048
hsa-miR-4778-3p	2.84709	1.95181	3.4019	1.20066	2.67713	1.09883	0	0	0	0	0	0
hsa-miR-4504	2.84709	1.95181	3.88789	0	1.60628	2.19765	0	0	2.02558	0	2.61303	0
hsa-miR-5585-3p	2.84709	1.95181	5.83183	4.2023	5.35427	4.39531	11.2383	8.19246	18.2302	1.71216	39.8486	26.1048
hsa-miR-5705	2.27767	1.95181	8.74774	2.40132	11.7794	8.2412	0	0	0	0	0	0
hsa-miR-599	2.27767	1.95181	0.485986	0	0.535427	0.549414	0	0	0	0	0	0
hsa-miR-548v	2.27767	1.95181	2.42993	2.40132	3.21256	4.39531	5.61917	4.6814	4.05116	1.71216	0.653257	0
hsa-miR-4458	2.27767	1.95181	0.485986	1.20066	0	0	7.22465	0	0	22.2581	0	8.70158
hsa-miR-765	2.27767	1.95181	7.77577	3.00165	2.67713	8.79062	1.60548	11.7035	6.07674	1.71216	2.61303	0
hsa-miR-3163	2.27767	1.95181	7.28979	0.600329	1.07085	1.64824	3.21096	2.3407	0	13.6973	0	17.4032
hsa-miR-3609	2.27767	1.95181	5.83183	1.20066	6.96055	2.74707	11.2383	30.4291	8.10232	1.71216	15.6782	0
hsa-miR-6876-5p	1.70825	1.95181	6.8038	3.60197	5.35427	9.88945	4.01369	1.17035	4.05116	6.84864	19.5977	8.70158
hsa-miR-1323	1.70825	1.95181	12.6356	3.00165	3.21256	6.59296	0	0	8.10232	0	0	0
hsa-miR-6726-3p	1.70825	1.95181	4.37387	10.8059	0.535427	6.59296	5.61917	9.36281	12.1535	3.42432	5.87931	0
hsa-miR-524-5p	1.70825	1.95181	0	0.600329	0	0	0	0	0	0	0	0
hsa-miR-3664-5p	1.70825	1.95181	2.42993	1.20066	1.07085	0.549414	0	0	6.07674	0	0	0
hsa-miR-105-3p	1.13884	1.95181	0.971971	1.80099	2.14171	0	3.21096	9.36281	0	933.128	642.804	583.006
hsa-miR-564	1.13884	1.95181	0	1.80099	1.60628	1.09883	0	0	0	0	0	0
hsa-miR-4635	1.13884	1.95181	6.31781	0.600329	6.42512	6.04355	0	0	10.1279	0	1.30651	0
hsa-miR-6891-3p	1.13884	1.95181	0.485986	6.00329	2.14171	0	5.61917	26.9181	12.1535	3.42432	5.87931	34.8063
hsa-miR-3178	1.13884	1.95181	1.94394	5.40296	1.07085	1.64824	0	0	8.10232	0	0.653257	0
hsa-miR-187-5p	1.13884	1.95181	0	0.600329	1.07085	1.09883	0	0	0	0	0	0
hsa-miR-3690	1.13884	1.95181	0.971971	2.40132	3.21256	0.549414	150.112	190.767	145.842	220.869	82.3103	0
hsa-miR-3122	1.13884	1.95181	0.485986	0.600329	1.60628	1.64824	0	0	26.3325	0	0.653257	0
hsa-miR-10b-5p	1.13884	1.95181	5.34584	1.20066	4.28341	4.94472	5.61917	3.51105	6.07674	15.4094	3.91954	0
hsa-miR-142-3p	1.13884	1.95181	0.971971	0	0.535427	0.549414	5.61917	0	4.05116	0	6.53257	0
hsa-miR-4426	1.13884	1.95181	0	0	2.67713	1.09883	0	11.7035	2.02558	6.84864	13.0651	0
hsa-miR-2861	1.13884	1.95181	0	3.00165	1.60628	1.09883	0	0	4.05116	0	0.653257	0
hsa-miR-4636	1.13884	1.95181	5.83183	1.20066	2.14171	3.8459	17.6603	3.51105	8.10232	0	0.653257	0
hsa-miR-7107-3p	1.13884	1.95181	1.45796	0.600329	0.535427	2.19765	0	2.3407	30.3837	0	1.30651	0
hsa-miR-548aw	1.13884	1.95181	3.4019	0	3.74799	2.19765	17.6603	0	4.05116	1.71216	28.7433	0
hsa-miR-1269a	0.569418	1.95181	0.971971	1.80099	0.535427	2.19765	36.1232	52.6658	48.6139	78.7594	128.038	139.225
hsa-miR-543	0.569418	1.95181	2.42993	1.80099	1.07085	1.09883	0	0	0	0	0	0
hsa-miR-4742-5p	0.569418	1.95181	0.485986	0.600329	0	1.09883	0	0	4.05116	0	3.26628	0
hsa-miR-614	0.569418	1.95181	1.94394	0	2.14171	0	0	0	0	0	0	69.6127
hsa-miR-5703	0.569418	1.95181	0.971971	0	2.14171	1.09883	0	3.51105	4.05116	8.5608	6.53257	0
hsa-miR-4692	0.569418	1.95181	0.485986	5.40296	3.74799	2.19765	0	0	0	0	0	0
hsa-miR-6515-5p	0.569418	1.95181	0.485986	0.600329	0	1.64824	0	3.51105	2.02558	0	1.30651	0
hsa-miR-3941	0.569418	1.95181	0	0.600329	0.535427	3.8459	0	0	4.05116	0	0	0
hsa-miR-611	0.569418	1.95181	1.94394	1.20066	3.21256	2.19765	7.22465	0	10.1279	0	5.87931	0
hsa-miR-4493	0	1.95181	0	0	0	0	0	0	0	0	0	0
hsa-miR-515-5p	0	1.95181	0	0	0	0	0	0	0	0	0	0
hsa-miR-5002-5p	0	1.95181	0	0	0	0	0	0	0	0	0	0
hsa-miR-371a-3p	0	1.95181	0	0	1.07085	0.549414	0	0	0	0	0	0
hsa-miR-7150	0	1.95181	0	0	0	0	0	0	0	0	0	0
hsa-miR-511-3p	0	1.95181	0.971971	0.600329	0	0	0	0	0	1.71216	0	8.70158
hsa-miR-379-5p	0	1.95181	1.94394	0.600329	1.60628	0.549414	0	0	0	0	0	0
hsa-miR-6715a-3p	0	1.95181	0	0	1.07085	10.4389	0	0	0	0	0	0
hsa-miR-6500-3p	0	1.95181	0	0	1.07085	7.69179	37.7287	24.5774	30.3837	0	34.6226	0
hsa-miR-302a-3p	0	1.95181	0	0	0	0	0	0	0	0	0	0
hsa-miR-3972	0	1.95181	0	0	1.60628	0	0	0	0	0	0	0
hsa-miR-6867-3p	0	1.95181	1.94394	0	0.535427	1.09883	0	0	2.02558	0	0	0
hsa-miR-6761-5p	0	1.95181	0	0	1.60628	0	0	0	0	0	0	0
hsa-miR-520h	0	1.95181	0.485986	0.600329	3.21256	1.09883	0	0	0	0	0	0
hsa-miR-3927-5p	0	1.95181	0	0	1.07085	3.29648	0	0	0	0	0	0
hsa-miR-8075	0	1.95181	0	0	1.07085	2.19765	0.802739	0	4.05116	0	16.3314	0
hsa-miR-892b	0	1.95181	0.485986	1.20066	0	0	0	0	0	0	0	17.4032
hsa-miR-2467-5p	0	1.95181	0	5.40296	3.21256	1.09883	0	0	0	0	0	0
hsa-miR-6806-5p	0	1.95181	0	0	2.14171	0.549414	0	0	6.07674	0	0	0
hsa-miR-412-5p	0	1.95181	0	0	0.535427	2.19765	0	0	0	0	0	0
hsa-miR-7156-3p	0	1.95181	0	0	0	0	0	0	0	0	0	0
hsa-miR-676-5p	0	1.95181	6.8038	7.80428	6.42512	9.88945	0	0	0	0	0	0
hsa-miR-2115-5p	0	1.95181	0	0	0	0	0	0	0	0	0	0
hsa-miR-6084	0	1.95181	0	0	0.535427	2.19765	0	1.17035	12.1535	0	0.653257	0
hsa-miR-6722-3p	0	1.95181	0	0	0	0	0	0	0	0	0	0
hsa-miR-3674	0	1.95181	0	0	0.535427	0	0	0	0	0	0	0
hsa-miR-152-5p	0	1.95181	0	0	1.60628	3.8459	0	0	10.1279	0	0	0
hsa-miR-214-3p	0	1.95181	0	0	2.14171	0.549414	4.01369	2.3407	10.1279	3.42432	18.9444	0
hsa-miR-5693	0	1.95181	0	0	1.60628	1.09883	0	0	0	0	0	0
hsa-miR-4524b-3p	0	1.95181	0	0	2.67713	1.64824	0	0	0	0	0	0
hsa-miR-302b-3p	0	1.95181	0	0	0.535427	1.64824	0	0	4.05116	0	0	0
hsa-miR-551b-5p	0	1.95181	0	0	2.14171	19.7789	0	30.4291	76.9721	0	50.954	0
hsa-miR-7155-5p	0	1.95181	0	0	0	0	0	0	0	0	0	0
hsa-miR-1912	0	1.95181	0	0	0	0	0	0	0	0	0	0
hsa-miR-3678-3p	0	1.95181	0	0	1.07085	1.09883	0	0	2.02558	0	0	0
hsa-miR-5591-5p	0	1.95181	0	0	0.535427	0.549414	0	0	0	0	0	0
hsa-miR-6506-5p	0	1.95181	0	0	0	0	0	0	0	0	0	0
hsa-miR-3688-3p	0	1.95181	12.6356	3.00165	4.81884	7.69179	9.63287	4.6814	8.10232	0	1.95977	0
hsa-miR-5685	0	1.95181	0	0	0.535427	3.29648	0	0	0	0	0	0
hsa-miR-5586-3p	0	1.95181	0	0	0	0	0	0	0	0	0	0
hsa-miR-4477b	0	1.95181	1.45796	0	1.60628	0	0	0	0	0	0	17.4032
hsa-miR-6890-5p	0	1.95181	0	0	0.535427	3.29648	0	1.17035	2.02558	0	0.653257	8.70158
hsa-miR-216a-3p	0	1.95181	0	0	2.14171	0	0	0	0	0	0	0
hsa-miR-4743-5p	0	1.95181	0.971971	0	1.60628	0.549414	0.802739	0	0	3.42432	0	26.1048
hsa-miR-890	0	1.95181	0	0	0.535427	1.64824	0	0	6.07674	0	0	0
hsa-miR-4699-5p	0	1.95181	2.42993	0	4.28341	3.29648	0	0	0	0	0	0
hsa-miR-6803-5p	0	1.95181	1.45796	0	3.74799	0	0	0	0	0	0	0
hsa-miR-8077	0	1.95181	0	0	0	0	0	0	0	0	0	0
hsa-miR-4433a-3p	0	1.95181	0	0	2.67713	0.549414	0	0	10.1279	0	0	0
hsa-miR-1269b	0	1.95181	0	0	0.535427	1.09883	159.745	104.161	42.5372	308.189	489.289	278.451
hsa-miR-642b-5p	0	1.95181	0.971971	0.600329	0	6.59296	28.0959	1.17035	22.2814	5.13648	4.5728	0
hsa-miR-4753-5p	0	1.95181	0	2.40132	1.60628	0.549414	0	0	0	0	0	0
hsa-miR-4738-5p	0	1.95181	0	0	0	0	0	0	0	0	0	0
hsa-miR-6798-5p	0	1.95181	0	0	2.67713	0	0	0	0	0	0	0
hsa-miR-1299	0	1.95181	0	0	0.535427	2.74707	0	1.17035	28.3581	0	6.53257	0
hsa-miR-3678-5p	0	1.95181	0.971971	0	2.67713	0	0	0	0	0	0	0
hsa-miR-199a-5p	17.6519	1.30121	0.971971	0.600329	11.7794	1.09883	0	9.36281	16.2046	0	1.30651	0
hsa-miR-3529-5p	10.8189	1.30121	0.485986	1.20066	3.21256	0	0.802739	2.3407	0	1.71216	0	26.1048
hsa-miR-190a-5p	9.6801	1.30121	1.94394	1.80099	1.60628	0	5.61917	3.51105	0	3.42432	3.91954	8.70158
hsa-miR-3922-3p	8.54126	1.30121	5.83183	3.00165	6.42512	2.74707	65.0218	55.0065	68.8697	83.8959	46.3812	78.3143
hsa-miR-4663	7.97185	1.30121	5.83183	8.40461	2.67713	0	0	0	0	0	0	0
hsa-miR-1181	7.97185	1.30121	1.94394	1.20066	0	0.549414	0	12.8739	0	1.71216	13.0651	8.70158
hsa-miR-105-5p	7.97185	1.30121	10.6917	3.60197	0	1.09883	0	0	14.1791	996.478	1114.46	269.749
hsa-miR-3125	7.40243	1.30121	0	0	2.67713	0.549414	0.802739	4.6814	6.07674	0	1.30651	0
hsa-miR-6881-3p	6.26359	1.30121	11.1777	7.20395	1.60628	5.49414	51.3753	32.7698	24.307	68.4864	40.5019	87.0158
hsa-miR-5008-5p	6.26359	1.30121	0	0	19.2754	2.19765	0	0	10.1279	0	7.18582	0
hsa-miR-3680-5p	6.26359	1.30121	1.94394	1.80099	1.07085	7.14238	0	2.3407	2.02558	0	0.653257	0
hsa-miR-4639-3p	6.26359	1.30121	9.71971	1.20066	1.60628	0	0	0	0	3.42432	0	17.4032
hsa-miR-5708	5.69418	1.30121	0	2.40132	1.60628	0.549414	0	0	2.02558	0	8.49233	0
hsa-miR-1248	5.12476	1.30121	4.85986	6.00329	6.96055	17.0318	1.60548	15.2146	2.02558	8.5608	107.134	0
hsa-miR-520f-3p	5.12476	1.30121	6.31781	0	2.14171	2.19765	0	0	2.02558	0	0	0
hsa-miR-449c-5p	4.55534	1.30121	0	17.4095	6.42512	2.19765	6.42191	10.5332	20.2558	6.84864	5.87931	0
hsa-miR-1179	4.55534	1.30121	0	1.80099	1.07085	8.2412	0	0	12.1535	0	0	0
hsa-miR-3151-3p	3.98592	1.30121	13.6076	0	2.14171	0	0	0	0	0	0	26.1048
hsa-miR-6740-3p	3.98592	1.30121	2.42993	4.2023	1.60628	1.64824	1.60548	0	2.02558	1.71216	0	0
hsa-miR-4753-3p	3.98592	1.30121	3.88789	0.600329	1.60628	7.69179	5.61917	2.3407	4.05116	5.13648	1.95977	0
hsa-miR-448	3.41651	1.30121	4.37387	0	1.07085	0.549414	0	0	0	0	0	0
hsa-miR-4755-5p	3.41651	1.30121	3.88789	0	4.81884	3.8459	5.61917	22.2367	34.4349	0	7.18582	8.70158
hsa-miR-4429	3.41651	1.30121	1.94394	4.2023	3.74799	2.74707	8.02739	8.19246	8.10232	0	1.30651	0
hsa-miR-378h	3.41651	1.30121	0.971971	0.600329	0.535427	2.19765	0	0	2.02558	0	0.653257	0
hsa-miR-6891-5p	2.84709	1.30121	0	0	2.14171	3.29648	0	14.0442	14.1791	0	4.5728	0
hsa-miR-6745	2.84709	1.30121	5.34584	0	0.535427	1.09883	0	0	2.02558	0	0	0
hsa-miR-517a-3p	2.84709	1.30121	20.8974	0.600329	0.535427	1.64824	0	0	0	0	0	0
hsa-miR-5188	2.84709	1.30121	5.83183	3.60197	1.60628	4.39531	7.22465	1.17035	4.05116	0	7.83908	0
hsa-miR-7109-5p	2.84709	1.30121	0	4.80263	0.535427	0	0	0	0	0	0	0
hsa-miR-3149	2.84709	1.30121	4.85986	1.80099	3.74799	2.74707	2.40822	1.17035	4.05116	0	2.61303	0
hsa-miR-5000-5p	2.84709	1.30121	0.971971	1.20066	0	4.39531	0	0	0	0	0	0
hsa-miR-517c-3p	2.84709	1.30121	1.45796	0.600329	0	0	0	0	0	15.4094	0	60.9111
hsa-miR-5697	2.27767	1.30121	0.485986	2.40132	5.8897	8.79062	18.463	1.17035	14.1791	3.42432	5.22605	0
hsa-miR-718	2.27767	1.30121	0.971971	4.2023	1.07085	1.09883	0	0	4.05116	0	1.30651	0
hsa-miR-1911-3p	2.27767	1.30121	1.94394	0	1.07085	0.549414	0	0	0	0	0	0
hsa-miR-6866-5p	2.27767	1.30121	1.45796	0.600329	0	0.549414	4.01369	1.17035	6.07674	0	1.30651	0
hsa-miR-6844	1.70825	1.30121	0	0	0.535427	0	0	0	0	0	0	0
hsa-miR-885-3p	1.70825	1.30121	0.485986	28.8158	2.14171	51.6449	4.81643	117.035	6.07674	1.71216	5.87931	34.8063
hsa-miR-6818-5p	1.70825	1.30121	7.77577	1.20066	0	0	0	0	0	10.273	0	87.0158
hsa-miR-378e	1.70825	1.30121	3.88789	1.20066	1.07085	4.94472	0	0	6.07674	0	2.61303	0
hsa-miR-5009-5p	1.70825	1.30121	0	0	0.535427	0	0	0	0	0	0	0
hsa-miR-4708-5p	1.70825	1.30121	1.94394	0.600329	1.07085	3.29648	0	0	0	0	0	0
hsa-miR-548ax	1.13884	1.30121	0.971971	0.600329	0	0	0	0	0	0	0	0
hsa-miR-517-5p	1.13884	1.30121	1.94394	0	6.96055	0.549414	0	0	4.05116	0	0	0
hsa-miR-6864-3p	1.13884	1.30121	2.42993	1.20066	0.535427	4.39531	0	0	4.05116	0	0	0
hsa-miR-3646	1.13884	1.30121	0.485986	3.60197	0	0.549414	0	0	2.02558	0	0	0
hsa-miR-520d-5p	1.13884	1.30121	2.91591	0.600329	0	0	0	0	0	0	0	0
hsa-miR-6739-3p	1.13884	1.30121	0	0	1.07085	0.549414	0	2.3407	2.02558	0	0.653257	0
hsa-miR-4724-5p	1.13884	1.30121	6.31781	5.40296	13.9211	12.6365	0	0	0	0	0	0
hsa-miR-5006-5p	0.569418	1.30121	0	0	1.60628	2.74707	0	0	2.02558	0	0.653257	0
hsa-miR-18b-5p	0.569418	1.30121	3.88789	0.600329	2.67713	1.64824	1.60548	0	6.07674	1.71216	1.95977	0
hsa-miR-548ap-5p	0.569418	1.30121	0	0.600329	1.07085	0.549414	0	1.17035	4.05116	0	1.30651	0
hsa-miR-142-5p	0.569418	1.30121	0.971971	0	0.535427	1.09883	0	0	2.02558	0	2.61303	0
hsa-miR-4489	0.569418	1.30121	0	0	1.07085	4.94472	0	0	6.07674	0	0	0
hsa-miR-4524a-3p	0.569418	1.30121	0	0	0.535427	0	0	0	0	0	0	0
hsa-miR-4667-5p	0.569418	1.30121	2.42993	1.20066	0	0	0	0	0	5.13648	0	8.70158
hsa-miR-1295b-3p	0.569418	1.30121	0	1.80099	0	0	0	0	0	0	0	0
hsa-miR-4670-5p	0.569418	1.30121	2.91591	1.80099	0	0.549414	0	0	2.02558	0	1.95977	0
hsa-miR-4795-3p	0.569418	1.30121	0.971971	1.20066	0.535427	0.549414	0	0	0	0	0	0
hsa-miR-516b-5p	0.569418	1.30121	2.42993	0	1.07085	1.64824	0	0	0	0	0	0
hsa-miR-133a-3p	0	1.30121	6.31781	1.80099	0	2.74707	4.81643	9.36281	2.02558	0	14.3716	391.571
hsa-miR-548ao-3p	0	1.30121	0	0	0	0	0	0	0	0	0	0
hsa-miR-6740-5p	0	1.30121	0	0	0.535427	0.549414	0	1.17035	4.05116	0	1.95977	0
hsa-miR-4650-3p	0	1.30121	0	0	0	0	0	0	0	0	0	0
hsa-miR-302c-5p	0	1.30121	0	0	0	0	0	0	0	0	0	0
hsa-miR-371b-3p	0	1.30121	0	0	0.535427	1.09883	0	0	4.05116	0	1.95977	0
hsa-miR-1255b-5p	0	1.30121	0	0	1.60628	4.39531	1.60548	0	2.02558	0	6.53257	0
hsa-miR-513b-3p	0	1.30121	0	0	0	0	0	0	0	0	0	0
hsa-miR-6075	0	1.30121	0	0	0	0	0	0	0	0	0	0
hsa-miR-551b-3p	0	1.30121	0	0	1.07085	1.09883	36.926	51.4954	54.6907	27.3946	54.2203	0
hsa-miR-4539	0	1.30121	0	0	1.07085	0	0	0	0	0	0	0
hsa-miR-608	0	1.30121	0	0	0	0	0	0	0	0	0	0
hsa-miR-4650-5p	0	1.30121	0	0	0	0	0	0	0	0	0	0
hsa-miR-6790-3p	0	1.30121	0	0	0.535427	1.09883	0	2.3407	28.3581	0	3.26628	0
hsa-miR-3129-5p	0	1.30121	0	0	1.60628	0	0	0	0	0	0	0
hsa-miR-1258	0	1.30121	0	0	0	0	0	0	0	0	0	0
hsa-miR-548ag	0	1.30121	0	0	0	0	0	0	0	0	0	0
hsa-miR-4472	0	1.30121	0	0	0.535427	3.8459	0	3.51105	6.07674	3.42432	7.83908	0
hsa-miR-5580-5p	0	1.30121	0	3.00165	4.28341	1.64824	100.342	26.9181	16.2046	37.6675	15.0249	0
hsa-miR-6761-3p	0	1.30121	0	0	0.535427	1.64824	0	0	20.2558	0	0	0
hsa-miR-379-3p	0	1.30121	0.485986	0	0.535427	2.19765	0	0	12.1535	0	0	0
hsa-miR-5191	0	1.30121	0	0	0	0	0	0	0	0	0	0
hsa-miR-509-5p	0	1.30121	0	0	1.07085	0	0	0	0	0	0	0
hsa-miR-5694	0	1.30121	0	0	2.67713	2.19765	0	0	0	0	0	0
hsa-miR-548x-3p	0	1.30121	2.42993	1.20066	0.535427	1.09883	0	0	2.02558	0	0	0
hsa-miR-570-5p	0	1.30121	0	0	4.28341	0.549414	0	0	8.10232	0	3.91954	0
hsa-miR-6839-5p	0	1.30121	0	0	0	0	0	0	0	0	0	0
hsa-miR-510-5p	0	1.30121	0	0	1.60628	0	0	0	0	0	0	0
hsa-miR-6733-5p	0	1.30121	0	0	0	0	0	0	0	0	0	0
hsa-miR-6791-5p	0	1.30121	0	0	0	0	0	0	0	0	0	0
hsa-miR-3683	0	1.30121	0	0	0	0	0	0	0	0	0	0
hsa-miR-4794	0	1.30121	0	0	0	0	0	0	0	0	0	0
hsa-miR-646	0	1.30121	0	0	0	0	0	0	0	0	0	0
hsa-miR-1281	0	1.30121	0	0	3.21256	1.09883	0	0	0	0	0	0
hsa-miR-4483	0	1.30121	3.4019	1.20066	0.535427	0	0	0	0	0	0	8.70158
hsa-miR-2113	0	1.30121	0	0	2.14171	0.549414	0	0	0	0	0	0
hsa-miR-1207-3p	0	1.30121	0	0	0.535427	2.19765	0	0	0	0	0	0
hsa-miR-506-3p	0	1.30121	0	0	0.535427	0	0	0	0	0	0	0
hsa-miR-7152-5p	0	1.30121	0	0	1.07085	0	0	0	0	0	0	0
hsa-miR-1324	0	1.30121	0	0	0.535427	0	0	0	0	0	0	0
hsa-miR-6771-5p	0	1.30121	0	0	0.535427	1.64824	0	0	0	0	0	0
hsa-miR-1253	0	1.30121	0	0	0	0	0	0	0	0	0	0
hsa-miR-4764-5p	0	1.30121	0	0	1.07085	0	0	0	0	0	0	0
hsa-miR-134-3p	0	1.30121	0	0	0	0	0	0	0	0	0	0
hsa-miR-588	0	1.30121	0	0	0.535427	1.64824	0	2.3407	4.05116	0	1.30651	0
hsa-miR-8078	0	1.30121	0	0	0.535427	0	0	0	0	0	0	0
hsa-miR-7847-3p	0	1.30121	0	0	0.535427	1.64824	0	0	6.07674	0	0	0
hsa-miR-1204	0	1.30121	0.485986	0	1.60628	0	0	0	0	0	0	17.4032
hsa-miR-520e	0	1.30121	0	0	0	0	0	0	0	0	0	0
hsa-miR-4766-5p	0	1.30121	0	0.600329	0.535427	1.09883	0	0	0	0	0	0
hsa-miR-6881-5p	0	1.30121	0	0	1.07085	1.64824	0	0	0	0	0	0
hsa-miR-1295b-5p	0	1.30121	0	0	0.535427	0.549414	0	0	0	0	0	0
hsa-miR-4273	0	1.30121	0	0	0	0	0	0	0	0	0	0
hsa-miR-4433b-3p	0	1.30121	0	0	0.535427	0.549414	0	0	12.1535	0	0	0
hsa-miR-495-3p	0	1.30121	0	0	1.07085	0	0	0	0	0	0	0
hsa-miR-524-3p	0	1.30121	0	0	0	0	0	0	0	0	0	0
hsa-miR-3689b-3p	0	1.30121	0	0	1.60628	0	0	0	0	0	0	0
hsa-miR-4453	0	1.30121	0.485986	0.600329	0.535427	0	4.81643	11.7035	2.02558	1.71216	0.653257	8.70158
hsa-miR-433-3p	0	1.30121	0	0	0	0	0	0	0	0	0	0
hsa-miR-6760-3p	0	1.30121	0	0	0.535427	0	0	0	0	0	0	0
hsa-miR-892c-5p	0	1.30121	0	0	0	0	0	0	0	0	0	0
hsa-miR-518e-5p	0	1.30121	0.971971	0	1.07085	0	1.60548	0	0	5.13648	0	78.3143
hsa-miR-3618	0	1.30121	0	0	0.535427	3.29648	0	0	4.05116	0	1.30651	0
hsa-miR-1-3p	0	1.30121	0.485986	0	3.21256	1.09883	4.01369	4.6814	4.05116	0	0.653257	1044.19
hsa-miR-6833-5p	0	1.30121	0	0	1.60628	0	0	0	0	0	0	0
hsa-miR-4491	0	1.30121	0	0	0	0	0	0	0	0	0	0
hsa-miR-876-5p	0	1.30121	0	0	0.535427	0	0	0	0	0	0	0
hsa-miR-7849-3p	0	1.30121	0	0	1.07085	0	0	0	0	0	0	0
hsa-miR-376a-3p	0	1.30121	0	0	0	0	0	0	0	0	0	0
hsa-miR-6729-5p	0	1.30121	0	0	1.07085	3.29648	0	0	2.02558	0	0	0
hsa-miR-4292	0	1.30121	0	0	1.60628	0	0	0	0	0	0	0
hsa-miR-4699-3p	0	1.30121	2.42993	2.40132	0.535427	0.549414	0	0	4.05116	0	0	0
hsa-miR-654-3p	0	1.30121	6.8038	0.600329	4.28341	0	0	0	0	0	0	34.8063
hsa-miR-4999-3p	0	1.30121	0	0	0.535427	0	0	0	0	0	0	0
hsa-miR-7843-5p	0	1.30121	0	0	1.60628	0.549414	0	0	0	0	0	0
hsa-miR-4798-3p	0	1.30121	0	0	7.49598	0.549414	0	0	2.02558	0	0	0
hsa-miR-410-5p	0	1.30121	0	0	0	0	0	0	0	0	0	0
hsa-miR-6757-5p	0	1.30121	1.45796	2.40132	6.96055	3.29648	0	1.17035	4.05116	0	1.95977	8.70158
hsa-miR-548t-5p	0	1.30121	2.42993	0	2.14171	0	0	0	0	3.42432	0	17.4032
hsa-miR-4684-3p	0	1.30121	0	0	0.535427	0.549414	0	3.51105	48.6139	0	3.91954	0
hsa-miR-7850-5p	0	1.30121	0	0	0.535427	0.549414	6.42191	1.17035	2.02558	1.71216	2.61303	0
hsa-miR-6756-5p	0	1.30121	0	0	0	0	0	0	0	0	0	0
hsa-miR-4474-5p	0	1.30121	0	0	0	0	0	0	0	0	0	0
hsa-miR-6809-3p	0	1.30121	0	0	0	0	0	0	0	0	0	0
hsa-miR-3118	0	1.30121	0	0	0.535427	0	0	0	0	0	0	0
hsa-miR-6076	0	1.30121	0	0	0	0	0	0	0	0	0	0
hsa-miR-548f-3p	0	1.30121	0	0	0.535427	0	0	0	0	0	0	0
hsa-miR-8068	0	1.30121	0	0	0	0	0	0	0	0	0	0
hsa-miR-1825	0	1.30121	0	0	0	0	0	0	0	0	0	0
hsa-miR-1182	0	1.30121	0	0	0	0	0	0	0	0	0	0
hsa-miR-5579-3p	0	1.30121	0	0	0.535427	0	0	0	0	0	0	0
hsa-miR-4533	0	1.30121	0	0	6.42512	3.8459	0	0	2.02558	0	0	0
hsa-miR-4309	0	1.30121	0	0	2.67713	0	0	0	0	0	0	0
hsa-miR-4290	0	1.30121	0	0	0	0	0	0	0	0	0	0
hsa-miR-6835-5p	0	1.30121	0	0	2.14171	0.549414	0	0	0	0	0	0
hsa-miR-371b-5p	0	1.30121	0.971971	0	1.60628	0	0	0	0	0	0	0
hsa-miR-6752-5p	0	1.30121	0	0	0	0	0	0	0	0	0	0
hsa-miR-4790-3p	0	1.30121	0	0	0.535427	0	0	0	0	0	0	0
hsa-miR-6502-3p	0	1.30121	0	0	0	0	0	0	0	0	0	0
hsa-miR-609	0	1.30121	0	0	0	0	0	0	0	0	0	0
hsa-miR-548a-3p	0	1.30121	0	0	2.67713	0.549414	0	0	2.02558	0	0.653257	0
hsa-miR-4301	0	1.30121	0.971971	2.40132	1.60628	1.09883	4.01369	0	4.05116	0	5.22605	0
hsa-miR-7846-3p	0	1.30121	0	0	4.28341	6.04355	3.21096	1.17035	10.1279	0	5.87931	0
hsa-miR-7162-3p	0	1.30121	0	0	4.81884	0	0	0	0	0	0	0
hsa-miR-412-3p	0	1.30121	1.94394	0.600329	0	0	0	0	0	0	0	0
hsa-miR-6888-5p	0	1.30121	0	0	0	0	0	0	0	0	0	0
hsa-miR-519c-5p	0	1.30121	0	0	4.81884	18.1307	0	0	0	0	0	0
hsa-miR-502-5p	35.8733	0.650604	12.6356	18.0099	24.0942	32.4154	8.83013	19.896	0	17.1216	85.5766	17.4032
hsa-miR-1468-3p	30.7486	0.650604	10.2057	78.6431	80.8495	78.5662	65.8246	30.4291	149.893	75.3351	220.147	200.136
hsa-miR-548aa	30.1791	0.650604	56.8603	6.00329	16.0628	13.1859	4.81643	8.19246	22.2814	18.8338	9.14559	17.4032
hsa-miR-561-5p	24.485	0.650604	0.971971	13.8076	0.535427	39.5578	0.802739	0	4.05116	1.71216	23.5172	17.4032
hsa-miR-4691-5p	15.9437	0.650604	2.91591	5.40296	12.3148	1.09883	0	0	0	0	0	0
hsa-miR-3622a-5p	10.2495	0.650604	2.91591	1.20066	1.07085	0	1.60548	0	10.1279	0	6.53257	8.70158
hsa-miR-548aj-5p	10.2495	0.650604	0.971971	0.600329	1.07085	2.74707	0	0	70.8953	0	0	0
hsa-miR-4284	9.11068	0.650604	0	0	0.535427	1.09883	13.6466	19.896	2.02558	3.42432	16.3314	0
hsa-miR-3938	8.54126	0.650604	2.91591	1.20066	0	0	0	0	0	1.71216	0	8.70158
hsa-miR-5187-3p	8.54126	0.650604	0	3.60197	1.60628	0.549414	12.0411	4.6814	0	1.71216	5.87931	17.4032
hsa-miR-6801-5p	7.97185	0.650604	13.1216	7.20395	7.49598	6.04355	6.42191	0	4.05116	3.42432	3.26628	0
hsa-miR-6830-3p	7.97185	0.650604	3.88789	1.20066	1.60628	4.39531	0	0	4.05116	0	0.653257	0
hsa-miR-1236-5p	5.69418	0.650604	1.45796	0.600329	0	5.49414	0	0	8.10232	0	0	0
hsa-miR-888-5p	5.12476	0.650604	0	0	1.07085	1.09883	0	0	0	0	0	0
hsa-miR-550a-3-5p	4.55534	0.650604	2.91591	1.20066	3.21256	1.09883	50.5725	57.3472	48.6139	20.5459	60.7529	8.70158
hsa-miR-6769a-3p	3.98592	0.650604	1.45796	4.2023	2.67713	0.549414	0	0	2.02558	0	0	0
hsa-miR-642a-3p	3.98592	0.650604	3.4019	37.2204	32.661	12.6365	295.408	24.5774	271.428	80.4716	34.6226	495.99
hsa-miR-6819-5p	3.41651	0.650604	6.31781	3.60197	0	1.64824	0	0	2.02558	0	0	0
hsa-miR-3136-5p	3.41651	0.650604	1.94394	7.20395	1.07085	4.94472	0	0	12.1535	0	1.30651	0
hsa-miR-548ah-3p	3.41651	0.650604	3.4019	1.80099	1.60628	5.49414	0	0	14.1791	0	2.61303	0
hsa-miR-4520-3p	3.41651	0.650604	1.94394	9.60527	5.35427	4.94472	0	0	0	0	0	0
hsa-miR-323a-3p	3.41651	0.650604	6.8038	2.40132	5.8897	9.34003	0	0	4.05116	0	8.49233	0
hsa-miR-6783-3p	3.41651	0.650604	11.1777	7.20395	5.8897	8.79062	8.02739	15.2146	10.1279	11.9851	0.653257	8.70158
hsa-miR-527	2.84709	0.650604	5.34584	4.2023	0	1.64824	8.83013	0	4.05116	0	10.4521	0
hsa-miR-6750-5p	2.84709	0.650604	1.94394	1.20066	1.60628	0	0	0	0	0	0	0
hsa-miR-6780a-5p	2.84709	0.650604	0.485986	3.00165	1.07085	3.29648	8.02739	2.3407	2.02558	0	7.18582	0
hsa-miR-548p	2.84709	0.650604	1.45796	7.80428	1.60628	1.64824	2.40822	1.17035	2.02558	0	5.22605	0
hsa-miR-5699-5p	2.27767	0.650604	9.23373	7.80428	2.67713	2.74707	7.22465	2.3407	2.02558	6.84864	9.79885	0
hsa-miR-4476	2.27767	0.650604	2.42993	6.00329	2.14171	4.39531	0	0	2.02558	0	0	0
hsa-miR-4727-3p	2.27767	0.650604	1.45796	1.20066	1.07085	1.64824	0	0	8.10232	0	0	0
hsa-miR-4422	2.27767	0.650604	0.971971	0	3.74799	4.94472	14.4493	0	6.07674	8.5608	8.49233	0
hsa-miR-525-3p	2.27767	0.650604	8.74774	1.20066	0	0.549414	0	0	0	0	0	0
hsa-miR-4668-5p	2.27767	0.650604	1.94394	0	5.8897	9.88945	24.0822	2.3407	2.02558	0	17.6379	0
hsa-miR-6728-5p	2.27767	0.650604	2.42993	0.600329	2.67713	0.549414	0	0	2.02558	0	5.87931	0
hsa-miR-520a-5p	2.27767	0.650604	0	1.20066	0.535427	0.549414	0	0	0	0	0	0
hsa-miR-578	2.27767	0.650604	3.4019	2.40132	1.07085	2.19765	0	0	4.05116	0	0	0
hsa-miR-6771-3p	1.70825	0.650604	0.485986	0.600329	3.21256	0.549414	2.40822	3.51105	12.1535	0	3.91954	0
hsa-miR-4781-5p	1.70825	0.650604	1.45796	0.600329	1.07085	1.09883	0	4.6814	6.07674	0	3.26628	0
hsa-miR-607	1.70825	0.650604	3.88789	1.20066	0.535427	2.74707	0	0	6.07674	0	1.30651	0
hsa-miR-5583-3p	1.70825	0.650604	0	0	0	0	0	0	0	0	0	0
hsa-miR-548e-5p	1.70825	0.650604	0	0	1.07085	0.549414	0	0	0	0	0	0
hsa-miR-3607-5p	1.70825	0.650604	0.971971	2.40132	1.60628	4.94472	0	0	2.02558	0	7.18582	0
hsa-miR-369-5p	1.70825	0.650604	0	0.600329	0.535427	1.09883	0	0	6.07674	0	1.30651	0
hsa-miR-7110-5p	1.70825	0.650604	0.485986	2.40132	0	0	0	0	0	0	0	0
hsa-miR-4660	1.70825	0.650604	5.34584	1.80099	0.535427	2.19765	0	0	10.1279	3.42432	1.95977	0
hsa-miR-4425	1.70825	0.650604	0	0	0.535427	1.09883	1.60548	2.3407	2.02558	0	7.83908	0
hsa-miR-4671-3p	1.70825	0.650604	0	0	1.07085	2.74707	14.4493	11.7035	24.307	0	18.2912	0
hsa-miR-548g-3p	1.70825	0.650604	0	0	0.535427	4.39531	0	0	8.10232	0	0.653257	0
hsa-miR-518f-3p	1.13884	0.650604	0	0.600329	0.535427	0	0	0	0	0	0	0
hsa-miR-6816-5p	1.13884	0.650604	0	0	0.535427	0.549414	0	0	0	0	0	0
hsa-miR-6748-5p	1.13884	0.650604	0	0	1.60628	3.8459	0	0	0	0	0	0
hsa-miR-2355-5p	1.13884	0.650604	0.971971	0.600329	0	0	0	0	0	0	0	0
hsa-miR-202-3p	1.13884	0.650604	0	0	0.535427	1.64824	0	0	2.02558	0	0	0
hsa-miR-298	1.13884	0.650604	0.971971	0.600329	0	2.19765	0	0	0	0	0	0
hsa-miR-2116-5p	1.13884	0.650604	4.37387	1.20066	3.21256	1.09883	24.0822	8.19246	4.05116	6.84864	2.61303	8.70158
hsa-miR-548as-5p	1.13884	0.650604	2.42993	1.80099	1.60628	4.94472	0	1.17035	2.02558	0	2.61303	0
hsa-miR-1262	1.13884	0.650604	1.94394	9.00494	18.7399	19.2295	37.7287	18.7256	28.3581	25.6824	72.5115	17.4032
hsa-miR-1298-5p	0.569418	0.650604	0	0	0	0	0	0	0	0	0	0
hsa-miR-6513-5p	0.569418	0.650604	0	0.600329	1.07085	0.549414	36.926	21.0663	8.10232	23.9703	45.728	8.70158
hsa-miR-130a-5p	0.569418	0.650604	0	0	0.535427	2.19765	0	4.6814	176.226	0	1.95977	0
hsa-miR-409-3p	0.569418	0.650604	0.485986	5.40296	3.74799	1.09883	7.22465	3.51105	2.02558	25.6824	2.61303	0
hsa-miR-6758-5p	0.569418	0.650604	8.26176	0.600329	1.60628	3.29648	0	0	0	0	0	0
hsa-miR-548ah-5p	0.569418	0.650604	0.971971	0	1.07085	0	0	0	0	0	0	0
hsa-miR-548i	0.569418	0.650604	2.91591	0.600329	0	6.59296	0	0	2.02558	0	5.87931	0
hsa-miR-3148	0.569418	0.650604	1.45796	0.600329	0.535427	1.64824	0	0	2.02558	0	4.5728	0
hsa-miR-522-5p	0	0.650604	0.485986	40.2221	0	0	0	0	0	0	0	0
hsa-miR-1298-3p	0	0.650604	0	0	0.535427	0	0	0	0	0	0	0
hsa-miR-541-5p	0	0.650604	0	0	0	0	0	0	0	0	0	0
hsa-miR-4769-5p	0	0.650604	0	0	1.60628	0	0	0	0	0	0	0
hsa-miR-496	0	0.650604	0	0	1.60628	0	0	0	0	0	0	0
hsa-miR-4477a	0	0.650604	1.94394	4.2023	1.60628	0	0	0	0	0	0	17.4032
hsa-miR-7157-5p	0	0.650604	0	0	0	0	0	0	0	0	0	0
hsa-miR-4436a	0	0.650604	0	0	0	0	0	0	0	0	0	0
hsa-miR-489-5p	0	0.650604	0.485986	0	3.74799	5.49414	0	0	0	0	0	0
hsa-miR-4710	0	0.650604	0	0	2.14171	3.8459	0	8.19246	54.6907	0	5.22605	0
hsa-miR-1282	0	0.650604	0	0	0.535427	0	0	0	0	0	0	0
hsa-miR-4715-3p	0	0.650604	0	0	1.07085	1.09883	0	0	0	0	0	0
hsa-miR-603	0	0.650604	0	0	0	0	0	0	0	0	0	0
hsa-miR-5706	0	0.650604	0	0	1.07085	4.39531	0	0	0	0	0	0
hsa-miR-136-3p	0	0.650604	0	0	1.60628	0	0	0	0	0	0	0
hsa-miR-586	0	0.650604	0	0	0	0	0	0	0	0	0	0
hsa-miR-3689a-5p	0	0.650604	0	0	0	0	0	0	0	0	0	0
hsa-miR-4282	0	0.650604	0	0	0	0	0	0	0	0	0	0
hsa-miR-6733-3p	0	0.650604	1.45796	0	1.07085	0	0	0	0	0	0	26.1048
hsa-miR-4711-3p	0	0.650604	0	0	0	0	0	0	0	0	0	0
hsa-miR-4457	0	0.650604	0	0	0.535427	0	0	0	0	0	0	0
hsa-miR-2682-3p	0	0.650604	0	0	3.74799	8.2412	77.8657	28.0884	22.2814	0	28.7433	0
hsa-miR-4431	0	0.650604	0	0	0	0	0	0	0	0	0	0
hsa-miR-4645-5p	0	0.650604	0	0	1.60628	1.64824	24.8849	3.51105	4.05116	6.84864	1.30651	0
hsa-miR-6846-5p	0	0.650604	0	0	1.07085	1.09883	0	0	0	0	0	0
hsa-miR-4714-5p	0	0.650604	0	0	1.60628	0	0	0	0	0	0	0
hsa-miR-216b-3p	0	0.650604	0	0	0.535427	3.8459	0	5.85175	60.7674	0	15.6782	0
hsa-miR-214-5p	0	0.650604	0	0	3.21256	0.549414	0	0	0	0	0	0
hsa-miR-770-5p	0	0.650604	0	0	0	0	0	0	0	0	0	0
hsa-miR-154-5p	0	0.650604	0.971971	1.20066	0	0	0	0	0	0	0	26.1048
hsa-miR-4253	0	0.650604	0	0	0	0	0	0	0	0	0	0
hsa-miR-4774-3p	0	0.650604	0	0	1.07085	0.549414	0	0	0	0	0	0
hsa-miR-4323	0	0.650604	0	0	0	0	0	0	0	0	0	0
hsa-miR-6864-5p	0	0.650604	0	0	0.535427	0	0	0	0	0	0	0
hsa-miR-4659a-5p	0	0.650604	0	0	0	0	0	0	0	0	0	0
hsa-miR-376c-3p	0	0.650604	0	0	0.535427	0	0	0	0	0	0	0
hsa-miR-5687	0	0.650604	0	0	0.535427	0.549414	0	0	2.02558	0	0.653257	0
hsa-miR-4524b-5p	0	0.650604	4.85986	0	2.14171	2.19765	0	0	0	0	0	0
hsa-miR-4709-5p	0	0.650604	0	0	0.535427	1.09883	0	0	0	0	0	0
hsa-miR-5702	0	0.650604	0	0	3.21256	1.64824	0	0	0	0	0	0
hsa-miR-8079	0	0.650604	0	0	0	0	0	0	0	0	0	0
hsa-miR-585-3p	0	0.650604	0	0	1.60628	0	0	0	0	0	0	0
hsa-miR-144-3p	0	0.650604	0	0	0	0	0	0	0	0	0	0
hsa-miR-7515	0	0.650604	0	0	0	0	0	0	0	0	0	0
hsa-miR-4656	0	0.650604	0	0	0	0	0	0	0	0	0	0
hsa-miR-1587	0	0.650604	0	0	0	0	0	0	0	0	0	0
hsa-miR-6866-3p	0	0.650604	2.91591	1.20066	2.67713	1.64824	0	5.85175	6.07674	0	0.653257	0
hsa-miR-887-5p	0	0.650604	0	0	0.535427	0.549414	0	0	0	0	0	0
hsa-miR-3193	0	0.650604	0	0	1.07085	1.09883	0	0	4.05116	0	0	0
hsa-miR-6835-3p	0	0.650604	0	0	0.535427	0.549414	0	0	0	0	0	0
hsa-miR-6863	0	0.650604	0	0	0	0	0	0	0	0	0	0
hsa-miR-3166	0	0.650604	0	0	1.07085	1.64824	0	0	0	0	0	0
hsa-miR-5700	0	0.650604	0	0	1.07085	3.29648	0	0	0	0	0	0
hsa-miR-3152-5p	0	0.650604	0	0.600329	0.535427	0.549414	124.425	32.7698	50.6395	59.9256	5.87931	0
hsa-miR-509-3-5p	0	0.650604	0	0	0	0	0	0	0	0	0	0
hsa-miR-4777-3p	0	0.650604	0	0	0	0	0	0	0	0	0	0
hsa-miR-4732-3p	0	0.650604	0	0	0	0	0	0	0	0	0	0
hsa-miR-1245a	0	0.650604	0	0	0	0	0	0	0	0	0	0
hsa-miR-4531	0	0.650604	0	0	0.535427	0	0	0	0	0	0	0
hsa-miR-3943	0	0.650604	0	0	3.21256	24.1742	0	0	214.712	0	2.61303	0
hsa-miR-3611	0	0.650604	0	0	1.07085	2.74707	0	0	2.02558	0	0	0
hsa-miR-490-3p	0	0.650604	0	0	1.60628	0	0	0	0	0	0	0
hsa-miR-6716-5p	0	0.650604	0	0	0	0	0	0	0	0	0	0
hsa-miR-7157-3p	0	0.650604	0	0	0	0	0	0	0	0	0	0
hsa-miR-4430	0	0.650604	0	0	1.60628	0.549414	0	0	0	0	0	0
hsa-miR-6505-5p	0	0.650604	0	0	1.60628	1.09883	0	0	0	0	0	0
hsa-miR-380-3p	0	0.650604	0	0	1.60628	0	0	0	0	0	0	0
hsa-miR-217	0	0.650604	0	0	9.10226	1.09883	0	0	4.05116	0	0	0
hsa-miR-659-5p	0	0.650604	1.94394	3.00165	2.14171	2.74707	0	0	2.02558	1.71216	12.4119	0
hsa-miR-508-5p	0	0.650604	0	0	1.60628	2.74707	0	0	0	0	0	0
hsa-miR-587	0	0.650604	0	0	0	0	0	0	0	0	0	0
hsa-miR-4417	0	0.650604	0	0	4.28341	0	0	0	0	0	0	0
hsa-miR-510-3p	0	0.650604	0	0	1.60628	0	0	0	0	0	0	0
hsa-miR-7155-3p	0	0.650604	0	0	1.07085	0	0	0	0	0	0	0
hsa-miR-548ar-5p	0	0.650604	0	0	0.535427	0	0	0	0	0	0	0
hsa-miR-518c-5p	0	0.650604	0	0	2.67713	0	0	0	0	0	0	0
hsa-miR-4482-3p	0	0.650604	0	0	0	0	0	0	0	0	0	0
hsa-miR-6502-5p	0	0.650604	0	0	0	0	0	0	0	0	0	0
hsa-miR-581	0	0.650604	4.85986	0.600329	0.535427	2.74707	0	0	2.02558	0	0	0
hsa-miR-7156-5p	0	0.650604	0	0	0	0	0	0	0	0	0	0
hsa-miR-4522	0	0.650604	0	0	2.14171	2.19765	6.42191	15.2146	38.486	13.6973	0	8.70158
hsa-miR-633	0	0.650604	0	0	2.67713	1.09883	0	0	0	0	0	0
hsa-miR-4427	0	0.650604	0	0	0.535427	0	0	0	0	0	0	0
hsa-miR-3616-5p	0	0.650604	2.42993	0.600329	0	0	0	0	0	0	0	0
hsa-miR-8058	0	0.650604	0	0	0	0	0	0	0	0	0	0
hsa-miR-452-5p	0	0.650604	0	0	0.535427	1.09883	79.4711	64.3693	38.486	78.7594	292.006	0
hsa-miR-3152-3p	0	0.650604	0	0	1.07085	1.09883	111.581	35.1105	56.7163	11.9851	16.3314	0
hsa-miR-4798-5p	0	0.650604	0	0	1.07085	0	0	0	0	0	0	0
hsa-miR-3167	0	0.650604	0	0	0	0	0	0	0	0	0	0
hsa-miR-605-5p	0	0.650604	0	0	0.535427	0.549414	0.802739	36.2809	8.10232	53.077	32.0096	0
hsa-miR-323a-5p	0	0.650604	0	0	0	0	0	0	0	0	0	0
hsa-miR-640	0	0.650604	0	0	1.60628	0	0	0	0	0	0	0
hsa-miR-137	0	0.650604	0.485986	0	1.07085	0	212.726	22.2367	76.9721	23.9703	44.4214	17.4032
hsa-miR-577	0	0.650604	0	0	0.535427	7.14238	60.2054	0	14.1791	0	18.9444	0
hsa-miR-382-5p	0	0.650604	0	0	0	0	0	0	0	0	0	0
hsa-miR-4475	0	0.650604	0	0	0	0	0	0	0	0	0	0
hsa-miR-1197	0	0.650604	0	0	0	0	0	0	0	0	0	0
hsa-miR-513c-5p	0	0.650604	0	0	0.535427	0.549414	0	0	0	0	0	0
hsa-miR-8065	0	0.650604	0	0	0	0	0	0	0	0	0	0
hsa-miR-6830-5p	0	0.650604	0	0	1.07085	0.549414	0	0	0	0	0	0
hsa-miR-302d-3p	0	0.650604	0	0	0	0	0	0	0	0	0	0
hsa-miR-487a-3p	0	0.650604	0	0	2.14171	0	0	0	0	0	0	0
hsa-miR-548av-5p	0	0.650604	0	0	0	0	0	0	0	0	0	0
hsa-miR-4740-5p	0	0.650604	0	0	0.535427	0	0	0	0	0	0	0
hsa-miR-637	0	0.650604	0	0	0	0	0	0	0	0	0	0
hsa-miR-6873-5p	0	0.650604	0	0	1.07085	3.29648	0	0	2.02558	0	0.653257	0
hsa-miR-3681-3p	0	0.650604	0	0	3.74799	0.549414	0	23.407	22.2814	0	11.7586	0
hsa-miR-5692a	0	0.650604	0	0	0.535427	0	0	0	0	0	0	0
hsa-miR-4732-5p	0	0.650604	0	0	0	0	0	0	0	0	0	0
hsa-miR-4465	0	0.650604	0	0	0	0	0	0	0	0	0	0
hsa-miR-548ar-3p	0	0.650604	0	0	1.60628	0	0	0	0	0	0	0
hsa-miR-4671-5p	0	0.650604	0	0	2.14171	1.64824	0	0	2.02558	0	5.87931	0
hsa-miR-302a-5p	0	0.650604	0	0	0	0	0	0	0	0	0	0
hsa-miR-4505	0	0.650604	0.485986	0.600329	0	0	0	0	0	0	0	0
hsa-miR-4694-5p	0	0.650604	0	0	0	0	0	0	0	0	0	0
hsa-miR-668-3p	0	0.650604	0	0	2.14171	0	0	0	0	0	0	0
hsa-miR-1470	0	0.650604	0	0	0	0	0	0	0	0	0	0
hsa-miR-4291	0	0.650604	1.45796	0.600329	0	0	0	0	0	0	0	0
hsa-miR-1271-3p	0	0.650604	9.23373	12.0066	20.3462	7.69179	2430.69	101.821	2039.76	32.5311	13.0651	0
hsa-miR-6853-5p	0	0.650604	0	0	1.07085	0	0	0	0	0	0	0
hsa-miR-4744	0	0.650604	0	0	0	0	0	0	0	0	0	0
hsa-miR-5585-5p	0	0.650604	0	0	3.21256	0.549414	0	0	0	0	0	0
hsa-miR-4316	0	0.650604	0	0	0	0	0	0	0	0	0	0
hsa-miR-6772-5p	0	0.650604	0	0	1.60628	1.64824	0	0	0	0	0	0
hsa-miR-3912-5p	0	0.650604	0	0	1.60628	0.549414	0	0	0	0	0	0
hsa-miR-3160-5p	0	0.650604	0	0	0	0	0	0	0	0	0	0
hsa-miR-4263	0	0.650604	0	0	0	0	0	0	0	0	0	0
hsa-miR-6854-5p	0	0.650604	0	0	0	0	0	0	0	0	0	0
hsa-miR-4310	0	0.650604	0	0	0	0	0	0	0	0	0	0
hsa-miR-4782-5p	0	0.650604	0	0	0	0	0	0	0	0	0	0
hsa-miR-384	0	0.650604	0	0	0	0	0	0	0	0	0	0
hsa-miR-6090	0	0.650604	0	0	0	0	0	0	0	0	0	0
hsa-miR-6808-5p	0	0.650604	0	0	0	0	0	0	0	0	0	0
hsa-miR-154-3p	0	0.650604	0	0	0	0	0	0	0	0	0	0
hsa-miR-610	0	0.650604	0	0	2.14171	1.64824	1.60548	0	4.05116	0	5.22605	0
hsa-miR-4536-5p	0	0.650604	0	0	1.07085	0	0	0	0	0	0	0
hsa-miR-612	0	0.650604	0	0	1.07085	0.549414	0	0	0	0	0	0
hsa-miR-8089	0	0.650604	0	0	0.535427	0	0	0	0	0	0	0
hsa-miR-3689c	0	0.650604	0	0	0	0	0	0	0	0	0	0
hsa-miR-376b-3p	0	0.650604	0	0	0	0	0	0	0	0	0	0
hsa-miR-133b	0	0.650604	0	0	1.60628	0	0	0	0	0	0	0
hsa-miR-4478	0	0.650604	0.485986	0	0.535427	0	3.21096	4.6814	0	3.42432	0	17.4032
hsa-miR-6842-5p	0	0.650604	0	0	1.07085	6.04355	0	0	0	0	0	0
hsa-miR-3675-3p	0	0.650604	0	0	0	0	0	0	0	0	0	0
hsa-miR-555	0	0.650604	0	0	0	0	0	0	0	0	0	0
hsa-miR-5704	0	0.650604	0	0	0.535427	1.09883	0	0	0	0	0	0
hsa-miR-4450	0	0.650604	0	0	0	0	0	0	0	0	0	0
hsa-miR-654-5p	0	0.650604	0	0	0	0	0	0	0	0	0	0
hsa-miR-548au-3p	0	0.650604	0	0	6.42512	4.39531	0	0	16.2046	0	0.653257	0
hsa-miR-485-5p	0	0.650604	6.31781	1.80099	0	0	0	0	0	0	0	0
hsa-miR-4251	0	0.650604	0	0	0	0	0	0	0	0	0	0
hsa-miR-219a-5p	0	0.650604	2.42993	1.20066	0	0	0	0	0	0	0	0
hsa-miR-369-3p	0	0.650604	5.34584	7.20395	4.28341	3.8459	3.21096	0	0	13.6973	7.83908	8.70158
hsa-miR-6738-3p	0	0.650604	0	0	1.07085	6.59296	0	0	8.10232	0	0	0
hsa-miR-6756-3p	0	0.650604	0	0	4.28341	0.549414	0	0	0	0	0	0
hsa-miR-490-5p	0	0.650604	0	0	0	0	0	0	0	0	0	0
hsa-miR-34c-5p	0	0.650604	0	0	12.8502	0.549414	0	119.376	119.509	0	42.4617	0
hsa-miR-4520-2-3p	0	0.650604	0	0	0.535427	0.549414	0	0	0	0	0	0
hsa-miR-922	0	0.650604	0	0	1.07085	0	0	0	0	0	0	0
hsa-miR-6787-5p	0	0.650604	0	0	0	0	0	0	0	0	0	0
hsa-miR-6824-5p	0	0.650604	0.971971	0	0.535427	1.09883	0	5.85175	4.05116	6.84864	2.61303	0
hsa-miR-3617-5p	0	0.650604	0.485986	0	1.60628	7.69179	8.83013	70.2211	89.1255	0	1.30651	0
hsa-miR-6130	0	0.650604	0	0	0.535427	0	0	0	0	0	0	0
hsa-miR-493-3p	0	0.650604	0	0	2.67713	0.549414	0	0	4.05116	0	0	0
hsa-miR-6809-5p	0	0.650604	0	0	0	0	0	0	0	0	0	0
hsa-miR-548a-5p	0	0.650604	0	0	5.8897	0.549414	0	0	0	0	0	0
hsa-miR-526b-3p	0	0.650604	0	0	0.535427	0	0	0	0	0	0	0
hsa-miR-3154	0	0.650604	0	0	0	0	0	0	0	0	0	0
hsa-miR-6861-5p	0	0.650604	0	0	1.60628	1.09883	0.802739	3.51105	2.02558	1.71216	0	0
hsa-miR-5588-5p	0	0.650604	0	0	0.535427	1.09883	0	0	2.02558	0	0.653257	0
hsa-miR-4439	0	0.650604	0	0	0	0	0	0	0	0	0	0
hsa-miR-3925-5p	0	0.650604	0	0	4.28341	1.64824	0	0	2.02558	0	0	0
hsa-miR-4451	0	0.650604	0	0	1.60628	0.549414	0	0	0	0	0	0
hsa-miR-6715b-5p	0	0.650604	0	0	0	0	0	0	0	0	0	0
hsa-miR-4796-3p	0	0.650604	0	0	0.535427	0	0	0	0	0	0	0
hsa-miR-6854-3p	0	0.650604	0	0	0.535427	0.549414	0	0	0	0	0	0
hsa-miR-3145-3p	0	0.650604	0	0	0.535427	0	0	0	0	0	0	0
hsa-miR-6875-5p	0	0.650604	6.8038	1.20066	0.535427	4.39531	0	4.6814	6.07674	0	3.26628	0
hsa-miR-19a-5p	0	0.650604	0	0	0	0	0	0	0	0	0	0
hsa-miR-6769b-5p	0	0.650604	0	0	0	0	0	0	0	0	0	0
hsa-miR-4536-3p	0	0.650604	0	0	0.535427	0	0	0	0	0	0	0
hsa-miR-5190	0	0.650604	1.45796	0	0.535427	1.64824	0	0	4.05116	0	0	0
hsa-miR-519d-5p	0	0.650604	0	0	0	0	0	0	0	0	0	0
hsa-miR-4258	0	0.650604	0	0	0	0	0	0	0	0	0	0
hsa-miR-4447	0	0.650604	0	0	0.535427	0.549414	0	0	2.02558	0	0	0
hsa-miR-4271	0	0.650604	0	0	0.535427	0	0	0	0	0	0	0
hsa-miR-6747-5p	0	0.650604	0	0	0.535427	0	0	0	0	0	0	0
hsa-miR-299-3p	0	0.650604	0	0	0	0	0	0	0	0	0	0
hsa-miR-548bb-5p	0	0.650604	0	0	0	0	0	0	0	0	0	0
hsa-miR-4727-5p	0	0.650604	0	0	0	0	0	0	0	0	0	0
hsa-miR-597-5p	0	0.650604	0	0	0	0	0	0	0	0	0	0
hsa-miR-6127	0	0.650604	0	0	0	0	0	0	0	0	0	0
hsa-miR-583	0	0.650604	0	0	2.14171	1.64824	0	19.896	52.6651	0	21.5575	0
hsa-miR-4266	0	0.650604	0	0	0.535427	0	0	0	0	0	0	0
hsa-miR-4279	0	0.650604	0	0	0	0	0	0	0	0	0	0
hsa-miR-4766-3p	0	0.650604	0	0	1.07085	2.19765	0	0	10.1279	0	0	0
hsa-miR-1827	0	0.650604	0	0	0	0	0	0	0	0	0	0
hsa-miR-6131	0	0.650604	0	0	0.535427	0	0	0	0	0	0	0
hsa-miR-6849-5p	0	0.650604	0	0	0	0	0	0	0	0	0	0
hsa-miR-888-3p	0	0.650604	0	0	0.535427	0	0	0	0	0	0	0
hsa-miR-5003-5p	0	0.650604	0	0	0	0	0	0	0	0	0	0
hsa-miR-6790-5p	0	0.650604	0	0	0.535427	2.19765	0	0	2.02558	0	0	0
hsa-miR-487b-5p	0	0.650604	0	0	0	0	0	0	0	0	0	0
hsa-miR-649	0	0.650604	0	0	0	0	0	0	0	0	0	0
hsa-miR-8085	0	0.650604	0	0	0	0	0	0	0	0	0	0
hsa-miR-4800-5p	0	0.650604	0	0	2.67713	0.549414	0	0	0	0	0	0
hsa-miR-5591-3p	0	0.650604	0	0	1.07085	0	0	0	0	0	0	0
hsa-miR-512-5p	0	0.650604	0	0	6.42512	0.549414	0	0	0	0	0	0
hsa-miR-301a-5p	120.717	0	35.9629	21.0115	0	76.9179	6.42191	2.3407	4.05116	0	5.87931	0
hsa-miR-455-5p	27.332	0	20.4114	5.40296	2.14171	19.7789	572.353	186.086	210.66	145.534	73.818	0
hsa-miR-146a-5p	26.1932	0	2.91591	6.60362	8.0314	7.14238	15297.8	1187.91	1272.06	3516.78	775.416	3219.59
hsa-miR-106a-3p	20.499	0	3.4019	2.40132	0	0.549414	0	25.7477	16.2046	0	39.1954	0
hsa-miR-519b-5p	20.499	0	2.91591	2.40132	0	0	0	0	0	25.6824	0	8.70158
hsa-miR-106a-5p	19.3602	0	5.34584	1.20066	3.74799	2.19765	4.81643	4.6814	6.07674	34.2432	24.1705	0
hsa-miR-4761-5p	16.5131	0	0.485986	3.60197	0	0	0	0	0	0	0	0
hsa-miR-6785-5p	14.8049	0	0	8.40461	2.14171	9.88945	0	0	4.05116	0	0.653257	0
hsa-miR-6779-5p	14.8049	0	0.485986	6.60362	3.21256	6.59296	1.60548	7.02211	14.1791	0	11.7586	0
hsa-miR-3907	14.2354	0	1.94394	4.80263	5.35427	2.19765	1.60548	0	2.02558	1.71216	0	0
hsa-miR-518a-3p	13.0966	0	2.91591	1.20066	4.81884	10.4389	0.802739	1.17035	4.05116	0	7.18582	0
hsa-miR-4662a-3p	12.5272	0	22.8413	29.4161	0	3.29648	0	0	2.02558	0	0	0
hsa-miR-548ad-5p	11.9578	0	3.88789	1.80099	7.49598	21.9765	5.61917	0	10.1279	0	6.53257	0
hsa-miR-5691	9.11068	0	2.91591	1.20066	1.60628	1.09883	0	0	0	0	0	0
hsa-miR-6077	8.54126	0	0.485986	4.2023	1.07085	0.549414	0	0	2.02558	13.6973	26.7835	8.70158
hsa-miR-548aq-3p	7.97185	0	13.6076	4.2023	6.96055	9.88945	16.0548	0	14.1791	1.71216	7.83908	0
hsa-miR-7975	7.97185	0	4.37387	4.2023	1.60628	2.74707	2.40822	0	0	10.273	0	17.4032
hsa-miR-632	7.40243	0	1.45796	2.40132	0.535427	0	5.61917	0	0	5.13648	1.95977	34.8063
hsa-miR-4760-5p	6.83301	0	2.42993	6.00329	0	0	0	0	0	0	0	0
hsa-miR-122-5p	6.83301	0	0.485986	4.2023	0.535427	0	41.7424	0	0	25.6824	0	87.0158
hsa-miR-4712-5p	6.26359	0	0.971971	1.20066	2.14171	1.09883	0	0	0	0	0	0
hsa-miR-4697-5p	6.26359	0	6.8038	33.6184	17.6691	0.549414	0	0	0	0	0	0
hsa-miR-7112-5p	5.69418	0	0	0	0	0	0	0	0	0	0	0
hsa-miR-153-3p	5.69418	0	1.94394	1.20066	2.67713	2.74707	0	0	4.05116	0	2.61303	0
hsa-miR-5189-5p	5.69418	0	10.2057	18.6102	14.992	6.59296	3.21096	2.3407	2.02558	3.42432	5.87931	0
hsa-miR-3688-5p	5.12476	0	1.94394	4.80263	0.535427	1.09883	0	0	18.2302	0	3.91954	0
hsa-miR-520g-3p	5.12476	0	4.85986	0.600329	0.535427	2.74707	0	0	4.05116	0	0	0
hsa-miR-5588-3p	5.12476	0	0.971971	1.20066	0.535427	1.64824	14.4493	11.7035	14.1791	10.273	4.5728	8.70158
hsa-miR-6775-5p	4.55534	0	2.91591	0.600329	0	0	0	0	0	0	0	0
hsa-miR-6834-5p	4.55534	0	0.485986	1.80099	0	0	0	0	0	0	0	0
hsa-miR-874-5p	4.55534	0	0.485986	8.40461	1.07085	0	8.02739	9.36281	0	6.84864	0	26.1048
hsa-miR-101-5p	3.98592	0	5.34584	1.20066	1.07085	6.59296	7.22465	2.3407	2.02558	0	14.3716	0
hsa-miR-539-3p	3.98592	0	0	0	0	0	0	0	0	0	0	0
hsa-miR-4676-5p	3.98592	0	28.6732	3.00165	5.8897	3.29648	8.02739	7.02211	4.05116	0	9.79885	0
hsa-miR-3156-5p	3.98592	0	6.8038	0.600329	0	1.64824	0	0	0	0	0	0
hsa-miR-3663-5p	3.98592	0	0.971971	0.600329	1.60628	0	0	0	0	0	0	0
hsa-miR-548f-5p	3.98592	0	4.37387	1.20066	1.60628	0	0	0	0	3.42432	0	34.8063
hsa-miR-520d-3p	3.98592	0	6.31781	1.80099	0	0	0	0	0	0	0	26.1048
hsa-miR-558	3.98592	0	2.42993	0.600329	6.42512	7.69179	5.61917	3.51105	6.07674	0	3.91954	0
hsa-miR-3144-5p	3.41651	0	0.485986	2.40132	0.535427	0	0	0	0	1.71216	0	8.70158
hsa-miR-1249-5p	3.41651	0	4.37387	4.80263	5.35427	7.14238	0	1.17035	8.10232	0	1.30651	0
hsa-miR-3926	3.41651	0	0.971971	0.600329	0	0	0	0	0	0	0	8.70158
hsa-miR-1178-3p	3.41651	0	0.485986	4.2023	1.07085	2.19765	0	0	14.1791	0	1.95977	0
hsa-miR-5087	3.41651	0	9.23373	1.80099	4.81884	4.94472	2.40822	2.3407	4.05116	13.6973	3.26628	0
hsa-miR-215-5p	3.41651	0	3.88789	1.80099	1.07085	1.09883	0	0	28.3581	0	1.30651	0
hsa-miR-6887-5p	3.41651	0	0.485986	0.600329	1.60628	1.64824	0	0	0	0	0	0
hsa-miR-1278	3.41651	0	0.485986	1.80099	1.60628	2.19765	2.40822	0	4.05116	0	1.30651	0
hsa-miR-4423-3p	3.41651	0	19.4394	10.2056	1.60628	18.1307	0.802739	1.17035	2.02558	8.5608	17.6379	8.70158
hsa-miR-6817-5p	3.41651	0	0	1.20066	0	0	0	0	0	0	0	0
hsa-miR-1302	3.41651	0	0	0.600329	1.07085	1.09883	0	0	0	0	0	0
hsa-miR-431-3p	2.84709	0	2.42993	2.40132	2.67713	5.49414	0	0	0	0	0	0
hsa-miR-410-3p	2.84709	0	0.971971	2.40132	0	2.19765	0	0	0	1.71216	0	8.70158
hsa-miR-2114-5p	2.84709	0	0	0.600329	0.535427	4.39531	0.802739	0	4.05116	0	18.9444	26.1048
hsa-miR-520a-3p	2.84709	0	0	0.600329	0	0	0	0	0	0	0	0
hsa-miR-6870-3p	2.84709	0	1.94394	1.20066	5.8897	0.549414	31.3068	16.3849	8.10232	18.8338	0	8.70158
hsa-miR-4788	2.84709	0	0.485986	0.600329	0	0.549414	3.21096	19.896	4.05116	11.9851	8.49233	34.8063
hsa-miR-4639-5p	2.84709	0	2.91591	1.20066	2.14171	7.69179	0	0	0	0	0	0
hsa-miR-4786-5p	2.84709	0	0.485986	4.2023	0	0	2.40822	0	0	6.84864	3.26628	8.70158
hsa-miR-6730-3p	2.84709	0	0.485986	3.00165	0	0	0	0	0	0	0	0
hsa-miR-122-3p	2.84709	0	24.7853	7.20395	3.74799	7.69179	56.9945	2.3407	24.307	0	22.2107	0
hsa-miR-3927-3p	2.84709	0	3.88789	1.20066	0	0.549414	0	1.17035	20.2558	5.13648	3.91954	0
hsa-miR-4685-5p	2.84709	0	0.971971	1.20066	0	2.74707	0	0	0	0	0	0
hsa-miR-7855-5p	2.84709	0	0	0	0	0	0	0	0	0	0	0
hsa-miR-4786-3p	2.84709	0	0.971971	10.8059	4.81884	0	2.40822	0	0	3.42432	20.9042	17.4032
hsa-miR-7151-3p	2.84709	0	1.45796	10.2056	18.7399	9.34003	0	0	0	0	0	0
hsa-miR-6894-5p	2.84709	0	1.94394	0.600329	4.81884	1.09883	1.60548	7.02211	2.02558	3.42432	1.95977	8.70158
hsa-miR-519b-3p	2.27767	0	2.91591	1.80099	0	15.3836	0	0	0	0	0	0
hsa-miR-1277-5p	2.27767	0	0	1.20066	1.07085	0.549414	0	1.17035	34.4349	0	1.30651	0
hsa-miR-147b	2.27767	0	1.45796	2.40132	0	1.64824	39.3342	16.3849	8.10232	6.84864	23.5172	52.2095
hsa-miR-4795-5p	2.27767	0	2.91591	0.600329	1.60628	2.19765	0	0	2.02558	0	0	0
hsa-miR-3160-3p	2.27767	0	0.971971	3.60197	0	0	0	0	0	0	0	0
hsa-miR-1272	2.27767	0	0.485986	3.60197	0	0	0	0	0	0	0	8.70158
hsa-miR-515-3p	2.27767	0	2.91591	4.80263	1.60628	1.64824	0	0	0	0	0	0
hsa-miR-6814-5p	2.27767	0	5.83183	4.2023	7.49598	1.64824	0	0	2.02558	0	6.53257	0
hsa-miR-559	2.27767	0	2.42993	0.600329	0	1.09883	0	0	0	0	0	0
hsa-miR-6861-3p	2.27767	0	8.26176	2.40132	2.14171	8.79062	0	5.85175	4.05116	0	3.91954	0
hsa-miR-4469	2.27767	0	1.45796	0.600329	0	0	0	0	0	0	0	8.70158
hsa-miR-3135a	2.27767	0	1.45796	0.600329	3.74799	0.549414	4.01369	1.17035	2.02558	0	5.22605	0
hsa-miR-363-5p	2.27767	0	0.485986	0.600329	0	0	0	0	0	0	0	0
hsa-miR-523-3p	2.27767	0	0	0.600329	0	0	0	0	0	0	0	0
hsa-miR-4739	2.27767	0	0.485986	3.00165	0	0	0	0	0	0	0	0
hsa-miR-4268	2.27767	0	0	0	0	0	0	0	0	0	0	0
hsa-miR-520c-3p	2.27767	0	3.4019	0.600329	0	2.19765	0	0	0	0	0	0
hsa-miR-5696	2.27767	0	1.45796	1.20066	0	1.09883	0	0	4.05116	0	0	0
hsa-miR-1539	2.27767	0	2.42993	1.20066	0	0	2.40822	0	0	3.42432	0	26.1048
hsa-miR-499b-5p	2.27767	0	11.1777	1.20066	0	0	0	0	0	22.2581	0	60.9111
hsa-miR-519c-3p	2.27767	0	0	1.80099	0.535427	1.64824	0	0	113.433	0	0	0
hsa-miR-411-3p	2.27767	0	2.91591	5.40296	1.60628	10.9883	0	0	2.02558	0	1.30651	0
hsa-miR-548at-5p	2.27767	0	0	2.40132	0.535427	0	0	0	0	0	0	0
hsa-miR-6838-3p	2.27767	0	1.94394	3.00165	0	0	0	0	0	10.273	0	8.70158
hsa-miR-6505-3p	2.27767	0	0.971971	3.60197	0.535427	2.74707	0	0	4.05116	0	0.653257	0
hsa-miR-4743-3p	1.70825	0	1.45796	3.60197	0	0	1.60548	3.51105	0	8.5608	0	8.70158
hsa-miR-381-3p	1.70825	0	1.45796	0.600329	0	0	0	0	0	0	0	0
hsa-miR-7106-5p	1.70825	0	0.971971	3.00165	2.14171	5.49414	0	0	0	0	0	0
hsa-miR-6856-5p	1.70825	0	0.971971	1.20066	0	1.64824	0	0	6.07674	0	1.95977	0
hsa-miR-4797-5p	1.70825	0	2.91591	1.20066	0.535427	0	2.40822	0	0	5.13648	14.3716	17.4032
hsa-miR-6508-5p	1.70825	0	1.94394	1.20066	0.535427	0.549414	0	0	2.02558	0	0	0
hsa-miR-2115-3p	1.70825	0	4.37387	3.60197	2.67713	2.19765	6.42191	0	6.07674	6.84864	0	0
hsa-miR-891a-3p	1.70825	0	6.8038	9.60527	2.67713	0	4.81643	0	0	3.42432	18.2912	17.4032
hsa-miR-548y	1.70825	0	0	0.600329	1.07085	0.549414	0	0	2.02558	0	0.653257	0
hsa-miR-4507	1.70825	0	0	1.80099	0	0	0	0	0	0	0	0
hsa-miR-552-5p	1.70825	0	0	2.40132	0	0	0	0	0	0	0	0
hsa-miR-6822-3p	1.70825	0	0.485986	1.80099	0	0	0	0	0	0	0	0
hsa-miR-323b-3p	1.70825	0	1.45796	1.80099	1.07085	0	0	0	0	0	0	34.8063
hsa-miR-548u	1.70825	0	0.971971	3.00165	1.60628	2.74707	0	0	0	0	0	0
hsa-miR-511-5p	1.70825	0	0.971971	1.80099	0	0	0	0	0	0	0	0
hsa-miR-378b	1.70825	0	2.42993	6.00329	0	4.94472	0	0	0	0	0	0
hsa-miR-548ak	1.70825	0	1.45796	1.20066	0.535427	0.549414	0	0	6.07674	0	0.653257	0
hsa-miR-3120-3p	1.13884	0	0.971971	1.20066	3.21256	0	5.61917	0	0	83.8959	0	8.70158
[truncated: 105 more rows]
