# Supplementary material for: A Comprehensive RNA Study to Identify circRNA and miRNA Biomarkers for Docetaxel Resistance in Breast Cancer
Source: Front Oncol. 2021 May 14;11:669270. doi: 10.3389/fonc.2021.669270 (PMC8162208; doi:10.3389/fonc.2021.669270)
Supplement: Supplementary file 6 [file Table_5.xlsx]

## Sheet: diff.microRNA
miRNA	baseMean	log2FoldChange	lfcSE	stat	pvalue	padj
hsa-miR-549a	210.193	-4.1874	0.740372	-5.6558	1.55123e-08	1.80789e-05
hsa-miR-204-5p	3095.19	-3.63725	0.851812	-4.27002	1.95453e-05	0.00350365
hsa-miR-26a-1-3p	42912.8	-3.52052	0.705472	-4.99031	6.02824e-07	0.000224723
hsa-miR-204-3p	1773.87	-3.30015	0.813921	-4.05463	5.02146e-05	0.00787253
hsa-miR-1271-3p	388.983	-3.06817	0.865139	-3.54645	0.000390457	0.0459113
hsa-miR-7-1-3p	31744.4	-3.06545	0.615599	-4.97963	6.3706e-07	0.000224723
hsa-let-7f-5p	41379.2	-2.99798	0.751399	-3.98987	6.61109e-05	0.00932824
hsa-miR-363-3p	51.6567	-2.37377	0.708707	-3.34944	0.000809765	0.0787934
hsa-miR-20b-3p	6.70839	-2.16152	0.728453	-2.96727	0.00300456	0.223128
hsa-miR-221-5p	2652.48	-2.12353	0.820036	-2.58956	0.00961	0.435752
hsa-miR-320d	220.514	-2.12222	0.648008	-3.275	0.00105663	0.0931813
hsa-miR-3617-5p	14.9932	-2.11012	0.869477	-2.42689	0.0152289	0.499721
hsa-miR-885-5p	32.1919	-2.08995	0.745644	-2.80288	0.0050649	0.324844
hsa-miR-3189-3p	10.8439	-1.99932	0.791294	-2.52664	0.0115159	0.440114
hsa-let-7a-3p	300559	-1.97448	0.771865	-2.55806	0.0105257	0.435752
hsa-miR-548aj-5p	7.26547	-1.96376	0.875143	-2.24393	0.0248367	0.645818
hsa-miR-4501	8.98191	-1.94027	0.873223	-2.22196	0.026286	0.662314
hsa-miR-34b-3p	2933.29	-1.86887	0.85923	-2.17505	0.0296263	0.703023
hsa-let-7g-5p	40468.1	-1.85376	0.792243	-2.33988	0.0192898	0.591695
hsa-miR-335-3p	1144.06	-1.77047	0.403735	-4.38521	1.15873e-05	0.00326994
hsa-miR-151a-5p	115512	-1.74249	0.694815	-2.50784	0.0121471	0.440598
hsa-miR-222-5p	21.7283	-1.7326	0.833207	-2.07943	0.0375777	0.726331
hsa-miR-584-3p	4981.02	-1.68825	0.797287	-2.11749	0.0342181	0.712746
hsa-miR-21-3p	3.14101e+06	-1.65285	0.732906	-2.2552	0.0241206	0.642155
hsa-miR-3143	17.3749	-1.5994	0.618084	-2.58768	0.0096626	0.435752
hsa-miR-584-5p	2938.88	-1.59809	0.809064	-1.97524	0.0482412	0.773503
hsa-miR-582-3p	124.451	-1.58179	0.751618	-2.10451	0.0353338	0.717422
hsa-miR-1468-5p	178.358	-1.54248	0.67423	-2.28777	0.0221508	0.637852
hsa-miR-6850-3p	94.1298	-1.51577	0.723241	-2.0958	0.0360999	0.717422
hsa-miR-1236-3p	22.2575	-1.51022	0.573164	-2.63489	0.00841646	0.435752
hsa-miR-7112-3p	26.8259	-1.49468	0.662663	-2.25556	0.0240979	0.642155
hsa-miR-4636	3.83647	-1.46354	0.740289	-1.97699	0.0480425	0.773503
hsa-miR-874-3p	90.4932	-1.45218	0.569735	-2.54887	0.0108071	0.435752
hsa-miR-218-1-3p	1717.5	-1.45097	0.725238	-2.00068	0.0454268	0.773503
hsa-miR-3928-5p	8.50681	-1.37929	0.637606	-2.16323	0.0305238	0.703023
hsa-miR-4768-5p	15.3404	-1.33868	0.621344	-2.15449	0.0312016	0.703023
hsa-miR-4745-5p	27.015	-1.31848	0.656726	-2.00766	0.0446796	0.773503
hsa-miR-424-3p	15553.4	-1.31409	0.608949	-2.15796	0.0309311	0.703023
hsa-miR-4448	18.3977	-1.22312	0.593361	-2.06134	0.0392705	0.740806
hsa-miR-548j-3p	22.0755	-1.20842	0.614907	-1.96521	0.0493901	0.783027
hsa-miR-29c-3p	3442.64	-1.09648	0.523094	-2.09615	0.0360692	0.717422
hsa-miR-5090	15.0278	-1.08514	0.481041	-2.25582	0.024082	0.642155
hsa-miR-641	302.975	-1.06541	0.531335	-2.00515	0.0449474	0.773503
hsa-miR-877-3p	4154.18	-1.04847	0.419729	-2.49798	0.0124904	0.440598
hsa-miR-542-3p	1242.67	1.02984	0.502357	2.05002	0.0403628	0.749368
hsa-miR-501-3p	654.829	1.05152	0.4163	2.52588	0.0115409	0.440114
hsa-miR-193b-3p	241331	1.10185	0.542302	2.03181	0.042173	0.765163
hsa-miR-149-3p	162595	1.13643	0.551605	2.06023	0.0393766	0.740806
hsa-miR-502-3p	413.415	1.17481	0.458933	2.55988	0.010471	0.435752
hsa-miR-6876-5p	6.14106	1.2377	0.621018	1.99301	0.0462603	0.773503
hsa-miR-4750-3p	33.792	1.27322	0.5298	2.4032	0.0162522	0.521179
hsa-miR-3180-5p	55.0232	1.30672	0.628244	2.07996	0.0375293	0.726331
hsa-miR-500a-3p	511.905	1.40143	0.434223	3.22744	0.00124905	0.0979118
hsa-miR-3651	55.6819	1.44281	0.588175	2.45302	0.0141663	0.484482
hsa-miR-124-3p	97.7257	1.57743	0.629339	2.50648	0.012194	0.440598
hsa-miR-519a-3p	37.5015	1.57921	0.614121	2.5715	0.010126	0.435752
hsa-miR-369-3p	4.56488	1.61614	0.743688	2.17315	0.0297694	0.703023
hsa-miR-4716-3p	7.23087	1.64065	0.724181	2.26553	0.0234802	0.642155
hsa-miR-96-3p	4395.75	1.69207	0.691601	2.4466	0.0144211	0.484482
hsa-miR-659-5p	2.21955	1.73014	0.807986	2.1413	0.0322495	0.711
hsa-miR-196b-3p	579.626	1.73678	0.870011	1.99628	0.0459037	0.773503
hsa-miR-1248	14.6518	1.78388	0.746679	2.38908	0.0168905	0.52961
hsa-miR-7-5p	31713.8	1.80487	0.852745	2.11654	0.0342989	0.712746
hsa-miR-653-3p	182.248	1.83989	0.850422	2.16351	0.0305022	0.703023
hsa-miR-590-5p	9.21339	1.85854	0.875335	2.12324	0.0337341	0.712746
hsa-miR-3653-5p	88.4286	1.86652	0.558831	3.34005	0.000837633	0.0787934
hsa-miR-4516	6.10775	1.88474	0.820012	2.29843	0.0215373	0.633105
hsa-miR-4800-3p	9.1507	1.89514	0.667846	2.83769	0.0045441	0.30532
hsa-miR-3622b-5p	15.6216	1.95356	0.728474	2.68171	0.00732466	0.413404
hsa-miR-4428	9.8049	1.9671	0.878668	2.23873	0.0251736	0.645818
hsa-miR-4746-5p	26.641	2.032	0.628144	3.23492	0.00121677	0.0979118
hsa-miR-346	182.315	2.03563	0.73345	2.77542	0.005513	0.338211
hsa-miR-508-3p	5.02476	2.04463	0.881134	2.32045	0.0203163	0.609922
hsa-miR-4786-3p	5.29864	2.06917	0.809379	2.5565	0.0105732	0.435752
hsa-miR-4787-3p	1091.89	2.1422	0.795293	2.69361	0.00706837	0.413404
hsa-miR-497-3p	765.576	2.16899	0.556105	3.90032	9.6065e-05	0.0123225
hsa-miR-489-3p	2350.85	2.17872	0.766664	2.84182	0.00448565	0.30532
hsa-miR-4502	5.20469	2.29979	0.87953	2.61479	0.00892819	0.435752
hsa-miR-105-5p	201.627	2.98538	0.873523	3.41763	0.000631686	0.0685623
hsa-miR-767-5p	581.632	3.51849	0.824696	4.26641	1.98648e-05	0.00350365
hsa-miR-105-3p	181.626	3.72271	0.857714	4.34027	1.4231e-05	0.00334665
hsa-miR-767-3p	4571.63	4.68914	0.842013	5.56897	2.56257e-08	1.80789e-05
