# Supplementary material for: A Comprehensive RNA Study to Identify circRNA and miRNA Biomarkers for Docetaxel Resistance in Breast Cancer
Source: Front Oncol. 2021 May 14;11:669270. doi: 10.3389/fonc.2021.669270 (PMC8162208; doi:10.3389/fonc.2021.669270)
Supplement: Supplementary file 7 [file Table_6.xlsx]

## Sheet: all publication
microRNA	Title
miR-1	A plasma microRNA signature as a biomarker for acquired aplastic anemia.
miR-1	Aging differentially affects human skeletal muscle microRNA expression at rest and after an anabolic stimulus of resistance exercise and essential amino acids.
miR-1	Alteration of microRNA expression in vinyl carbamate-induced mouse lung tumors and modulation by the chemopreventive agent indole-3-carbinol.
miR-1	Androgen receptor (AR) inhibitor ErbB3-binding protein-1 (Ebp1) is not targeted by the newly identified AR controlling signaling axis heat-shock protein HSP27 and microRNA miR-1 in prostate cancer cells.
miR-1	Apelin administration ameliorates high fat diet-induced cardiac hypertrophy and contractile dysfunction.
miR-1	Bortezomib partially improves laminin α2 chain-deficient muscular dystrophy.
miR-1	Circulating miR-1 as a potential biomarker of doxorubicin-induced cardiotoxicity in breast cancer patients.
miR-1	Differential expression of vascular smooth muscle-modulating microRNAs in human peripheral blood mononuclear cells: novel targets in essential hypertension.
miR-1	Down-regulation of micro-RNA-1 (miR-1) in lung cancer. Suppression of tumorigenic property of lung cancer cells and their sensitization to doxorubicin-induced apoptosis by miR-1.
miR-1	Green tea polyphenol EGCG suppresses osteosarcoma cell growth through upregulating miR-1.
miR-1	Heat-shock protein HSPB1 attenuates microRNA miR-1 expression thereby restoring oncogenic pathways in prostate cancer cells.
miR-1	IDH1 and IDH2 gene mutations identify novel molecular subsets within de novo cytogenetically normal acute myeloid leukemia: a Cancer and Leukemia Group B study.
miR-1	Insights into the role of microRNAs in cardiac diseases: from biological signalling to therapeutic targets.
miR-1	Long-term treatment with ivabradine in post-myocardial infarcted rats counteracts f-channel overexpression.
miR-1	MicroRNA expression analysis: clinical advantage of propranolol reveals key microRNAs in myocardial infarction.
miR-1	MicroRNA-1 induces apoptosis by targeting prothymosin alpha in nasopharyngeal carcinoma cells.
miR-1	MicroRNA-1 inhibits proliferation of hepatocarcinoma cells by targeting endothelin-1.
miR-1	MicroRNAs and ischemic heart disease: towards a better comprehension of pathogenesis, new diagnostic tools and new therapeutic targets.
miR-1	miRNA signature associated with outcome of gastric cancer patients following chemotherapy.
miR-1	miRNA27a is a biomarker for predicting chemosensitivity and prognosis in metastatic or recurrent gastric cancer.
miR-1	Overexpression of MicroRNA-1 improves the efficacy of mesenchymal stem cell transplantation after myocardial infarction.
miR-1	Prognostic and Therapeutic Implications of MicroRNA in Malignant Pleural Mesothelioma.
miR-1	Radiation and SN38 treatments modulate the expression of microRNAs, cytokines and chemokines in colon cancer cells in a p53-directed manner.
miR-1	Regulation of microRNA-1 (miR-1) expression in human cancer.
miR-1	RNA induction and inheritance of epigenetic cardiac hypertrophy in the mouse.
miR-1	SERCA2a gene therapy restores microRNA-1 expression in heart failure via an Akt/FoxO3A-dependent pathway.
miR-1	Synthetic sulfonyl-hydrazone-1 positively regulates cardiomyogenic microRNA expression and cardiomyocyte differentiation of induced pluripotent stem cells.
miR-1	Targeted delivery of mutant tolerant anti-coxsackievirus artificial microRNAs using folate conjugated bacteriophage Phi29 pRNA.
miR-1	The potential for circulating microRNAs in the diagnosis of myocardial infarction: a novel approach to disease diagnosis and treatment.
miR-1	The use of antibody modified liposomes loaded with AMO-1 to deliver oligonucleotides to ischemic myocardium for arrhythmia therapy.
miR-10	Epigenetic interventions increase the radiation sensitivity of cancer cells.
miR-10	Implications of the miR-10 family in chemotherapy response of NPM1-mutated AML.
miR-10	In ovo application of antagomiRs indicates a role for miR-196 in patterning the chick axial skeleton through Hox gene regulation.
miR-10	MicroRNA modulation combined with sunitinib as a novel therapeutic strategy for pancreatic cancer.
miR-10	Tissue and serum microRNAs in the Kras(G12D) transgenic animal model and in patients with pancreatic cancer.
miR-10	Up-regulation of Histone Methyltransferase, DOT1L, by Matrix Hyaluronan Promotes MicroRNA-10 Expression Leading to Tumor Cell Invasion and Chemoresistance in Cancer Stem Cells from Head and Neck Squamous Cell Carcinoma.
miR-100	A miRNA signature of chemoresistant mesenchymal phenotype identifies novel molecular targets associated with advanced pancreatic cancer.
miR-100	Altered miRNA and gene expression in acute myeloid leukemia with complex karyotype identify networks of prognostic relevance.
miR-100	By promoting cell differentiation, miR-100 sensitizes basal-like breast cancer stem cells to hormonal therapy.
miR-100	Downregulation of HOXA1 gene affects small cell lung cancer cell survival and chemoresistance under the regulation of miR-100.
miR-100	Exosomes from drug-resistant breast cancer cells transmit chemoresistance by a horizontal transfer of microRNAs.
miR-100	MicroRNA 100 sensitizes luminal A breast cancer cells to paclitaxel treatment in part by targeting mTOR.
miR-100	microRNA expression profiles as decision-making biomarkers in the management of bladder cancer.
miR-100	MicroRNA expression profiles of head and neck squamous cell carcinoma with docetaxel-induced multidrug resistance.
miR-100	MicroRNA Profiling Implies New Markers of Gemcitabine Chemoresistance in Mutant p53 Pancreatic Ductal Adenocarcinoma.
miR-100	MicroRNA-100 regulates pancreatic cancer cells growth and sensitivity to chemotherapy through targeting FGFR3.
miR-100	MicroRNA-100 resensitizes resistant chondrosarcoma cells to cisplatin through direct targeting of mTOR.
miR-100	Micro-RNAs and ovarian cancer: the state of art and perspectives of clinical research.
miR-100	MiR-100 Inhibits Osteosarcoma Cell Proliferation, Migration, and Invasion and Enhances Chemosensitivity by Targeting IGFIR.
miR-100	MiR-100 resensitizes docetaxel-resistant human lung adenocarcinoma cells (SPC-A1) to docetaxel by targeting Plk1.
miR-100	miR-100 resensitizes resistant epithelial ovarian cancer to cisplatin.
miR-100	miR-125b and miR-100 Are Predictive Biomarkers of Response to Induction Chemotherapy in Osteosarcoma.
miR-100	MiR-125b, miR-100 and miR-99a co-regulate vincristine resistance in childhood acute lymphoblastic leukemia.
miR-100	MiR-222 and miR-29a contribute to the drug-resistance of breast cancer cells.
miR-100	Overcoming melanoma resistance to vemurafenib by targeting CCL2-induced miR-34a, miR-100 and miR-125b.
miR-100	Potential role of miR-100 in cancer diagnosis, prognosis, and therapy.
miR-100	Prognostic role of microRNA polymorphisms in patients with advanced esophageal squamous cell carcinoma receiving platinum-based chemotherapy.
miR-100	Regulation of β-tubulin isotypes by micro-RNA 100 in MCF7 breast cancer cells.
miR-100	Role of primary miRNA polymorphic variants in metastatic colon cancer patients treated with 5-fluorouracil and irinotecan.
miR-100	Targeting Rho GTPase effector p21 activated kinase 4 (PAK4) suppresses p-Bad-microRNA drug resistance axis leading to inhibition of pancreatic ductal adenocarcinoma proliferation.
miR-100	The role of miR-100 in regulating apoptosis of breast cancer cells.
miR-100	The role of miR-100-mediated Notch pathway in apoptosis of gastric tumor cells.
miR-100	Therapeutic potential of an anti-diabetic drug, metformin: alteration of miRNA expression in prostate cancer cells.
miR-100	Tissue and serum microRNAs in the Kras(G12D) transgenic animal model and in patients with pancreatic cancer.
miR-100	Tumor suppressor microRNAs, miR-100 and -125b, are regulated by 1,25-dihydroxyvitamin D in primary prostate cells and in patient tissue.
miR-100-5p	Circulating serum miRNAs as potential biomarkers for nephroblastoma.
miR-100d	Plasma-derived parasitic microRNAs have insufficient concentrations to be used as diagnostic biomarker for detection of Onchocerca volvulus infection or treatment monitoring using LNA-based RT-qPCR.
miR-101	A polymorphism in the promoter is associated with EZH2 expression but not with outcome in advanced pancreatic cancer patients.
miR-101	Blocked autophagy by miR-101 enhances osteosarcoma cell chemosensitivity in vitro.
miR-101	Celastrol Induces Autophagy by Targeting AR/miR-101 in Prostate Cancer Cells.
miR-101	Combined effect of microRNA, nutraceuticals and drug on pancreatic cancer cell lines.
miR-101	Curcumin as a regulator of epigenetic events.
miR-101	Cyclooxygenase-2, a Potential Therapeutic Target, Is Regulated by miR-101 in Esophageal Squamous Cell Carcinoma.
miR-101	Epigenetic interventions increase the radiation sensitivity of cancer cells.
miR-101	Expression profiles of microRNAs and their target genes in papillary thyroid carcinoma.
miR-101	Histone deacetylase inhibitor prevents cell growth in Burkitt's lymphoma by regulating PI3K/Akt pathways and leads to upregulation of miR-143, miR-145, and miR-101.
miR-101	Identification of differential and functionally active miRNAs in both anaplastic lymphoma kinase (ALK)+ and ALK- anaplastic large-cell lymphoma.
miR-101	Increased serum levels of circulating exosomal microRNA-373 in receptor-negative breast cancer patients.
miR-101	Methyl jasmonate sensitizes human bladder cancer cells to gambogic acid-induced apoptosis through down-regulation of EZH2 expression by miR-101.
miR-101	MicroRNA expression in BRAF-mutated and wild-type metastatic melanoma and its correlation with response duration to BRAF inhibitors.
miR-101	MicroRNA expression profiles of head and neck squamous cell carcinoma with docetaxel-induced multidrug resistance.
miR-101	MicroRNA-101 exerts tumor-suppressive functions in non-small cell lung cancer through directly targeting enhancer of zeste homolog 2.
miR-101	MicroRNA-101 inhibits cell progression and increases paclitaxel sensitivity by suppressing MCL-1 expression in human triple-negative breast cancer.
miR-101	MicroRNA-101 inhibits human hepatocellular carcinoma progression through EZH2 downregulation and increased cytostatic drug sensitivity.
miR-101	MicroRNA-101 overexpression by IL-6 and TNF-α inhibits cholesterol efflux by suppressing ATP-binding cassette transporter A1 expression.
miR-101	MicroRNA-101 sensitizes hepatocellular carcinoma cells to doxorubicin-induced apoptosis via targeting Mcl-1.
miR-101	MicroRNA-101, down-regulated in hepatocellular carcinoma, promotes apoptosis and suppresses tumorigenicity.
miR-101	MicroRNA-101-mediated Akt activation and estrogen-independent growth.
miR-101	MiR-101 and doxorubicin codelivered by liposomes suppressing malignant properties of hepatocellular carcinoma.
miR-101	miR-101 inhibits autophagy and enhances cisplatin-induced apoptosis in hepatocellular carcinoma cells.
miR-101	miR-101 inhibits cholangiocarcinoma angiogenesis through targeting vascular endothelial growth factor (VEGF).
miR-101	miR-101 regulates expression of EZH2 and contributes to progression of and cisplatin resistance in epithelial ovarian cancer.
miR-101	miR-101 sensitizes A549 NSCLC cell line to CDDP by activating caspase 3-dependent apoptosis.
miR-101	miR-101 sensitizes K562 cell line to imatinib through Jak2 downregulation and inhibition of NF-κB target genes.
miR-101	MiR-101 targets DUSP1 to regulate the TGF-β secretion in sorafenib inhibits macrophage-induced growth of hepatocarcinoma.
miR-101	MiRNA expression analysis of cancer-associated fibroblasts and normal fibroblasts in breast cancer.
miR-101	miRNA mediated up-regulation of cochaperone p23 acts as an anti-apoptotic factor in childhood acute lymphoblastic leukemia.
miR-101	Nicotine promotes acquisition of stem cell and epithelial-to-mesenchymal properties in head and neck squamous cell carcinoma.
miR-101	Optomizing Transfection Efficiency of Cervical Cancer Cells Transfected by Cationic Liposomes LipofectamineTM2000.
miR-101	Overexpression of Enhancer of zeste homolog 2 with trimethylation of lysine 27 on histone H3 in adult T-cell leukemia/lymphoma as a target for epigenetic therapy.
miR-101	Polycomb repressor complex-2 is a novel target for mesothelioma therapy.
miR-101	Sex hormones regulate cerebral drug metabolism via brain miRNAs: down-regulation of brain CYP2D by androgens reduces the analgesic effects of tramadol.
miR-101	Shingosine-1-phosphate suppresses chondrosarcoma metastasis by up-regulation of tissue inhibitor of metalloproteinase-3 through suppressing miR-101 expression.
miR-101	Systemic delivery of microRNA-101 potently inhibits hepatocellular carcinoma in vivo by repressing multiple targets.
miR-101	Targeting CSC-related miRNAs for cancer therapy by natural agents.
miR-101	The enhancer of zeste homolog 2 (EZH2), a potential therapeutic target, is regulated by miR-101 in renal cancer cells.
miR-101	Upregulation of miR-101 enhances the cytotoxic effect of anticancer drugs through inhibition of colon cancer cell proliferation.
miR-101	VEGF/VEGFR-2 upregulates EZH2 expression in lung adenocarcinoma cells and EZH2 depletion enhances the response to platinum-based and VEGFR-2-targeted therapy.
miR-101-	MiR-101 and doxorubicin codelivered by liposomes suppressing malignant properties of hepatocellular carcinoma.
miR-101_3	MicroRNA-199a* regulates the expression of cyclooxygenase-2 in human chondrocytes.
miR-101-3p	Phospho-ΔNp63α-responsive microRNAs contribute to the regulation of necroptosis in squamous cell carcinoma upon cisplatin exposure.
miR-103	Expression of adipose microRNAs is sensitive to dietary conjugated linoleic acid treatment in mice.
miR-103	Expression profiles of microRNAs and their target genes in papillary thyroid carcinoma.
miR-103	Lidocaine Administration Controls MicroRNAs Alterations Observed After Lung Ischemia-Reperfusion Injury.
miR-103	miR-103 Regulates Oxidative Stress by Targeting the BCL2/Adenovirus E1B 19 kDa Interacting Protein 3 in HUVECs.
miR-103	miR-103/107 modulates multidrug resistance in human gastric carcinoma by downregulating Cav-1.
miR-103	miR-199a and miR-497 Are Associated with Better Overall Survival due to Increased Chemosensitivity in Diffuse Large B-Cell Lymphoma Patients.
miR-103	miR-30b and miR-30c expression predicted response to tyrosine kinase inhibitors as first line treatment in non-small cell lung cancer.
miR-103	Prognostic implications for high expression of oncogenic microRNAs in advanced gastric carcinoma.
miR-103	Systematic screen identifies miRNAs that target RAD51 and RAD51D to enhance chemosensitivity.
miR-103	Whole blood-derived microRNA signatures in mice exposed to lipopolysaccharides.
miR-103-3p	Integrated analysis of miRNA and mRNA gene expression microarrays: Influence on platelet reactivity, clopidogrel response and drug-induced toxicity.
miR-103a	miR-199a and miR-497 Are Associated with Better Overall Survival due to Increased Chemosensitivity in Diffuse Large B-Cell Lymphoma Patients.
miR-103a-3p	Association of microRNA-93, 190, 200b and receptor status in core biopsies from stage III breast cancer patients.
miR-103a-3p	Genome-Wide Profiling of miRNA and mRNA Expression in Alzheimer's Disease.
miR-103a-3p	Identifying High-Risk Stage II Colon Cancer Patients: A Three-MicroRNA-Based Score as a Prognostic Biomarker.
miR-106	Regulating A549 cells growth by ASO inhibiting miRNA expression.
miR-106	The Profile of Serum microRNAs Predicts Prognosis for Resected Gastric Cancer Patients Receiving Platinum-Based Chemotherapy.
miR-106a	3,3'-Diindolylmethane attenuates LPS-mediated acute liver failure by regulating miRNAs to target IRAK4 and suppress Toll-like receptor signalling.
miR-106a	Biomarker significance of plasma and tumor miR-21, miR-221, and miR-106a in osteosarcoma.
miR-106a	Design of a miRNA sponge for the miR-17 miRNA family as a therapeutic strategy against vulvar carcinoma.
miR-106a	Differential microRNA expression signatures and cell type-specific association with Taxol resistance in ovarian cancer cells.
miR-106a	Dysregulation of miR-106a and miR-591 confers paclitaxel resistance to ovarian cancer.
miR-106a	Dysregulation of ossification-related miRNAs in circulating osteogenic progenitor cells obtained from patients with aortic stenosis.
miR-106a	Effects of multiple-target anti-microRNA antisense oligodeoxyribonucleotides on proliferation and migration of gastric cancer cells.
miR-106a	Epithelial-mesenchymal transition-associated miRNAs in ovarian carcinoma, with highlight on the miR-200 family: prognostic value and prospective role in ovarian cancer therapeutics.
miR-106a	Ketamine Inhalation Ameliorates Ovalbumin-Induced Murine Asthma by Suppressing the Epithelial-Mesenchymal Transition.
miR-106a	MicroRNA-106a induces multidrug resistance in gastric cancer by targeting RUNX3.
miR-106a	MicroRNA-106a regulates phosphatase and tensin homologue expression and promotes the proliferation and invasion of ovarian cancer cells.
miR-106a	miR-106a confers cisplatin resistance by regulating PTEN/Akt pathway in gastric cancer cells.
miR-106a	MiR-106a targets Mcl-1 to suppress cisplatin resistance of ovarian cancer A2780 cells.
miR-106a	MiR-106a: Promising biomarker for cancer.
miR-106a	Mir-148a improves response to chemotherapy in sensitive and resistant oesophageal adenocarcinoma and squamous cell carcinoma cells.
miR-106a	Plasma microRNAs predicting clinical outcome in metastatic colorectal cancer patients receiving first-line oxaliplatin-based treatment.
miR-106a	Prognostic implications for high expression of oncogenic microRNAs in advanced gastric carcinoma.
miR-106a	Resveratrol and prostate cancer: promising role for microRNAs.
miR-106a	The association of blood angioregulatory microRNA levels with circulating endothelial cells and angiogenic proteins in patients receiving dacarbazine and interferon.
miR-106a	The Effects and Molecular Mechanisms of MiR-106a in Multidrug Resistance Reversal in Human Glioma U87/DDP and U251/G Cell Lines.
miR-106a	The Profile of Serum microRNAs Predicts Prognosis for Resected Gastric Cancer Patients Receiving Platinum-Based Chemotherapy.
miR-106a-363	Growth-promoting role of the miR-106a~363 cluster in Ewing sarcoma.
miR-106a-5p	Extracellular MicroRNA Signature of Human Helper T Cell Subsets in Health and Autoimmunity.
miR-106a-5p	MicroRNAs relate to early worsening of renal function in patients with acute heart failure.
miR-106a-5p	Resveratrol and pterostilbene epigenetically restore PTEN expression by targeting oncomiRs of the miR-17 family in prostate cancer.
miR-106ab	Resveratrol and prostate cancer: promising role for microRNAs.
miR-106b	Alterations in expression of specific microRNAs by combination of 4-HPR and EGCG inhibited growth of human malignant neuroblastoma cells.
miR-106b	Analysis of miRNA expression profile induced by short term starvation in breast cancer cells treated with doxorubicin.
miR-106b	Changes in the level of serum microRNAs in patients with psoriasis after antitumour necrosis factor-α therapy.
miR-106b	Cytoplasmic p21 expression levels determine cisplatin resistance in human testicular cancer.
miR-106b	Down-regulation of miRNA-106b inhibits growth of melanoma cells by promoting G1-phase cell cycle arrest and reactivation of p21/WAF1/Cip1 protein.
miR-106b	Histone deacetylase inhibitor SAHA epigenetically regulates miR-17-92 cluster and MCM7 to upregulate MICA expression in hepatoma.
miR-106b	Induction of the transcriptional repressor ZBTB4 in prostate cancer cells by drug-induced targeting of microRNA-17-92/106b-25 clusters.
miR-106b	Investigating the pretreatment miRNA expression patterns of advanced hepatocellular carcinoma patients in association with response to TACE treatment.
miR-106b	MicroRNAs associated with the efficacy of photodynamic therapy in biliary tract cancer cell lines.
miR-106b	miR-106b regulates the 5-fluorouracil resistance by targeting Zbtb7a in cholangiocarcinoma.
miR-106b	miRNA and cancer; computational and experimental approaches.
miR-106b	Negative correlation of ITCH E3 ubiquitin ligase and miRNA-106b dictates metastatic progression in pancreatic cancer.
miR-106b	Plasma microRNAs serve as biomarkers of therapeutic efficacy and disease progression in hypertension-induced heart failure.
miR-106b	Prognostic implications for high expression of oncogenic microRNAs in advanced gastric carcinoma.
miR-106b	Renin-sensitive microRNAs correlate with atherosclerosis plaque progression.
miR-106b	Resveratrol and pterostilbene epigenetically restore PTEN expression by targeting oncomiRs of the miR-17 family in prostate cancer.
miR-106b	The expression of microRNA 574-3p as a predictor of postoperative outcome in patients with esophageal squamous cell carcinoma.
miR-106b	Therapeutic potential of an anti-diabetic drug, metformin: alteration of miRNA expression in prostate cancer cells.
miR-106b-25	Growth-promoting role of the miR-106a~363 cluster in Ewing sarcoma.
miR-106b-25	The miR-106b~25 cluster promotes bypass of doxorubicin-induced senescence and increase in motility and invasion by targeting the E-cadherin transcriptional activator EP300.
miR-106b-25	Altered microRNA expression in B lymphocytes in multiple sclerosis: towards a better understanding of treatment effects.
miR-106b-25	Induction of the transcriptional repressor ZBTB4 in prostate cancer cells by drug-induced targeting of microRNA-17-92/106b-25 clusters.
miR-106b-3p	Novel microRNAs expression of patients with chemotherapy drug-resistant and chemotherapy-sensitive epithelial ovarian cancer.
miR-106b-5p	An Antagomir to MicroRNA-106b-5p Ameliorates Cerebral Ischemia and Reperfusion Injury in Rats Via Inhibiting Apoptosis and Oxidative Stress.
miR-106b-5p	Identifying High-Risk Stage II Colon Cancer Patients: A Three-MicroRNA-Based Score as a Prognostic Biomarker.
miR-106b-5p	Renin-sensitive microRNAs correlate with atherosclerosis plaque progression.
miR-106b-5p	The altered microRNA profile in andrographolide-induced inhibition of hepatoma tumor growth.
miR-106b-93-25	H. pylori eradication did not improve dysregulation of specific oncogenic miRNAs in intestinal metaplastic glands.
miR-107	A restricted signature of miRNAs distinguishes APL blasts from normal promyelocytes.
miR-107	Aberrant plasma levels of circulating miR-16, miR-107, miR-130a and miR-146a are associated with lymph node metastasis and receptor status of breast cancer patients.
miR-107	Beneficial effect of magnesium lithospermate B on cerebral ischemia-reperfusion injury in rats involves the regulation of miR-107/glutamate transporter 1 pathway.
miR-107	c-Myc-activated long non-coding RNA H19 downregulates miR-107 and promotes cell cycle progression of non-small cell lung cancer.
miR-107	Differential microRNA expression signatures and cell type-specific association with Taxol resistance in ovarian cancer cells.
miR-107	Genome-Wide Profiling of miRNA and mRNA Expression in Alzheimer's Disease.
miR-107	Integrated analysis of miRNA and mRNA gene expression microarrays: Influence on platelet reactivity, clopidogrel response and drug-induced toxicity.
miR-107	Lidocaine Administration Controls MicroRNAs Alterations Observed After Lung Ischemia-Reperfusion Injury.
miR-107	microRNA expression signatures of gastrointestinal stromal tumours: associations with imatinib resistance and patient outcome.
miR-107	MiR-107 and miR-99a-3p predict chemotherapy response in patients with advanced colorectal cancer.
miR-107	miR-107 regulates cisplatin chemosensitivity of A549 non small cell lung cancer cell line by targeting cyclin dependent kinase 8.
miR-107	Overexpression of Lin28 Decreases the Chemosensitivity of Gastric Cancer Cells to Oxaliplatin, Paclitaxel, Doxorubicin, and Fluorouracil in Part via microRNA-107.
miR-107	Preliminary comparison of plasma notch-associated microRNA-34b and -34c levels in drug naive, first episode depressed patients and healthy controls.
miR-107	Suberoylanilide hydroxamic acid inhibits growth of head and neck cancer cell lines by reactivation of tumor suppressor microRNAs.
miR-107	Systematic screen identifies miRNAs that target RAD51 and RAD51D to enhance chemosensitivity.
miR-107	Whole blood-derived microRNA signatures in mice exposed to lipopolysaccharides.
miR-10a	Alterations of microRNAs and their targets are associated with acquired resistance of MCF-7 breast cancer cells to cisplatin.
miR-10a	Array analysis for potential biomarker of gemcitabine identification in non-small cell lung cancer cell lines.
miR-10a	Diabetes and hyperlipidemia induce dysfunction of VSMCs: contribution of the metabolic inflammation/miRNA pathway.
miR-10A	Differential miRNA expression in the mouse jejunum during garlic treatment of Eimeria papillata infections.
miR-10a	Differentiation of two types of mobilized peripheral blood stem cells by microRNA and cDNA expression analysis.
miR-10a	Downregulation of selective microRNAs in trigeminal ganglion neurons following inflammatory muscle pain.
miR-10a	Doxorubicin resistant cancer cells activate myeloid-derived suppressor cells by releasing PGE2.
miR-10a	Exosomal miR-10a derived from amniotic fluid stem cells preserves ovarian follicles after chemotherapy.
miR-10a	Increased expression of miR-126 and miR-10a predict prolonged relapse-free time of primary oestrogen receptor-positive breast cancer following tamoxifen treatment.
miR-10a	microRNA expression pattern modulates temozolomide response in GBM tumors with cancer stem cells.
miR-10a	MicroRNAs-10a and -10b contribute to retinoic acid-induced differentiation of neuroblastoma cells and target the alternative splicing regulatory factor SFRS1 (SF2/ASF).
miR-10a	miR-195, miR-455-3p and miR-10a( *) are implicated in acquired temozolomide resistance in glioblastoma multiforme cells.
miR-10a	Retinoic acid receptor antagonists inhibit miR-10a expression and block metastatic behavior of pancreatic cancer.
miR-10a	Targeted gene deletion of miRNAs in mice by TALEN system.
miR-10a	The Role of MicroRNAs as Predictors of Response to Tamoxifen Treatment in Breast Cancer Patients.
miR-10a-1	Investigating the pretreatment miRNA expression patterns of advanced hepatocellular carcinoma patients in association with response to TACE treatment.
miR-10a-5p	Carboplatin with Decitabine Therapy, in Recurrent Platinum Resistant Ovarian Cancer, Alters Circulating miRNAs Concentrations: A Pilot Study.
miR-10a-5p	Implications of the miR-10 family in chemotherapy response of NPM1-mutated AML.
miR-10a-5p	MicroRNAs as outcome predictors in patients with metastatic colorectal cancer treated with bevacizumab in combination with FOLFOX.
miR-10a-5p	Serum level of miR-10-5p as a prognostic biomarker for acute myeloid leukemia.
miR-10b	5-FU and ixabepilone modify the microRNA expression profiles in MDA-MB-453 triple-negative breast cancer cells.
miR-10b	Abundant circulating microRNAs in breast cancer patients fluctuate considerably during neoadjuvant chemotherapy.
miR-10b	Circulating microRNAs as Potential Diagnostic Biomarkers and Therapeutic Targets in Gastric Cancer: Current Status and Future Perspectives.
miR-10b	Context-dependent differences in miR-10b breast oncogenesis can be targeted for the prevention and arrest of lymph node metastasis.
miR-10b	Critical role of miR-10b in transforming growth factor-β1-induced epithelial-mesenchymal transition in breast cancer.
miR-10b	Deregulated serum concentrations of circulating cell-free microRNAs miR-17, miR-34a, miR-155, and miR-373 in human breast cancer development and progression.
miR-10b	Differential expression of miRNAs in pancreatobiliary type of periampullary adenocarcinoma and its associated stroma.
miR-10B	Differential miRNA expression in the mouse jejunum during garlic treatment of Eimeria papillata infections.
miR-10b	Epigallocatechin-3-Gallate Upregulates miR-221 to Inhibit Osteopontin-Dependent Hepatic Fibrosis.
miR-10b	Expression of the circulating and the tissue microRNAs after surgery, chemotherapy, and radiotherapy in mice mammary tumor.
miR-10b	Functional role of miR-10b in tamoxifen resistance of ER-positive breast cancer cells through down-regulation of HDAC4.
miR-10b	microRNA expression pattern modulates temozolomide response in GBM tumors with cancer stem cells.
miR-10b	microRNA expression profiles associated with survival, disease progression, and response to gefitinib in completely resected non-small-cell lung cancer with EGFR mutation.
miR-10b	microRNA-10b is a prognostic biomarker for melanoma.
miR-10b	MicroRNA-10b is a prognostic indicator in colorectal cancer and confers resistance to the chemotherapeutic agent 5-fluorouracil in colorectal cancer cells.
miR-10b	microRNAs with prognostic significance in pancreatic ductal adenocarcinoma: A meta-analysis.
miR-10b	MicroRNAs: New Biomarkers for Diagnosis, Prognosis, Therapy Prediction and Therapeutic Tools for Breast Cancer.
miR-10b	miR-375 and miR-30d in the effect of chromium-containing Chinese medicine moderating glucose metabolism.
miR-10b	Relationship between circulating and tissue microRNAs in a murine model of breast cancer.
miR-10b	Serum microRNA 125b as a diagnostic or prognostic biomarker for advanced NSCLC patients receiving cisplatin-based chemotherapy.
miR-10b	Therapeutic potential of targeting microRNA-10b in established intracranial glioblastoma: first steps toward the clinic.
miR-10b	Up-regulation of Histone Methyltransferase, DOT1L, by Matrix Hyaluronan Promotes MicroRNA-10 Expression Leading to Tumor Cell Invasion and Chemoresistance in Cancer Stem Cells from Head and Neck Squamous Cell Carcinoma.
miR-10b-3p	An Explorative Analysis for the Role of Serum miR-10b-3p Levels in Predicting Response to Sorafenib in Patients with Advanced Hepatocellular Carcinoma.
miR-10b-5p	Evaluation of tumor-derived exosomal miRNA as potential diagnostic biomarkers for early stage non-small-cell lung cancer using next-generation sequencing.
miR-10b-5p	MicroRNA profiling implies new markers of chemoresistance of triple-negative breast cancer.
miR-1-1	microRNA-133: expression, function and therapeutic potential in muscle diseases and cancer.
miR-112	Potential biomarkers for paclitaxel sensitivity in hypopharynx cancer cell.
miR-1180-3p	HTP Nutraceutical Screening for Histone Deacetylase Inhibitors and Effects of HDACis on Tumor-suppressing miRNAs by Trichostatin A and Grapeseed (Vitis vinifera) in HeLa cells.
miR-1182	miR-1182 inhibits growth and mediates the chemosensitivity of bladder cancer by targeting hTERT.
miR-1183	A specific miRNA signature correlates with complete pathological response to neoadjuvant chemoradiotherapy in locally advanced rectal cancer.
miR-1-2	microRNA-133: expression, function and therapeutic potential in muscle diseases and cancer.
miR-1202	Comprehensive analysis of miRNA expression in T-cell subsets of rheumatoid arthritis patients reveals defined signatures of naive and memory Tregs.
miR-1202	miR-1202 is a primate-specific and brain-enriched microRNA involved in major depression and antidepressant treatment.
miR-1203	The expression of microRNA 574-3p as a predictor of postoperative outcome in patients with esophageal squamous cell carcinoma.
miR-1204	MiR-1204 sensitizes nasopharyngeal carcinoma cells to paclitaxel both in vitro and in vivo.
miR-1207-5p	Effects of 1α,25 dihydroxyvitamin D3 and testosterone on miRNA and mRNA expression in LNCaP cells.
miR-1207-5p	Effects of Ganoderma lucidum (Higher Basidiomycetes) Extracts on the miRNA Profile and Telomerase Activity of the MCF-7 Breast Cancer Cell Line.
miR-122	2-octynoic acid inhibits hepatitis C virus infection through activation of AMP-activated protein kinase.
miR-122	A Huaier polysaccharide reduced metastasis of human hepatocellular carcinoma SMMC-7721 cells via modulating AUF-1 signaling pathway.
miR-122	Antisense technologies targeting fatty acid synthetic enzymes.
miR-122	Antitumor function of microRNA-122 against hepatocellular carcinoma.
miR-122	Application of high-throughput sequencing to circulating microRNAs reveals novel biomarkers for drug-induced liver injury.
miR-122	Baculovirus-mediated miRNA regulation to suppress hepatocellular carcinoma tumorigenicity and metastasis.
miR-122	Blocking the CCL2-CCR2 Axis Using CCL2-Neutralizing Antibody Is an Effective Therapy for Hepatocellular Cancer in a Mouse Model.
miR-122	Changing the Management of Paracetamol Poisoning.
miR-122	Circulating microRNA Profiles in Patients with Type-1 Autoimmune Hepatitis.
miR-122	Circulating microRNA-122 as Potential Biomarker for Detection of Testosterone Abuse.
miR-122	Circulating MicroRNA-122 Is Associated With the Risk of New-Onset Metabolic Syndrome and Type 2 Diabetes.
miR-122	Clinical applications for microRNAs in cancer.
miR-122	Clinical significance of circulating miR-122 in patients with dual chronic hepatitis B and C virus infection.
miR-122	Combating hepatitis C virus by targeting microRNA-122 using locked nucleic acids.
miR-122	Computational analysis to predict functional role of hsa-miR-3065-3p as an antiviral therapeutic agent for treatment of triple infections: HCV, HIV-1, and HBV.
miR-122	Cross platform analysis of methylation, miRNA and stem cell gene expression data in germ cell tumors highlights characteristic differences by tumor histology.
miR-122	De novo sequencing of circulating miRNAs identifies novel markers predicting clinical outcome of locally advanced breast cancer.
miR-122	Developing microRNA therapeutics: approaching the unique complexities.
miR-122	Discovery of small molecule modifiers of microRNAs for the treatment of HCV infection.
miR-122	Effect of quercetin on inflammatory gene expression in mice liver in vivo - role of redox factor 1, miRNA-122 and miRNA-125b.
miR-122	Exosomes derived from miR-122-modified adipose tissue-derived MSCs increase chemosensitivity of hepatocellular carcinoma.
miR-122	In vitro antiviral activity and preclinical and clinical resistance profile of miravirsen, a novel anti-hepatitis C virus therapeutic targeting the human factor miR-122.
miR-122	Interfering nanoparticles for silencing microRNAs.
miR-122	Is miR-34a a Well-equipped Swordsman to Conquer Temple of Molecular Oncology?
miR-122	Lidocaine Administration Controls MicroRNAs Alterations Observed After Lung Ischemia-Reperfusion Injury.
miR-122	Lipid deposition in liver cells: The influence of short form augmenter of liver regeneration.
miR-122	Long-term safety and efficacy of microRNA-targeted therapy in chronic hepatitis C patients.
miR-122	Long-term supplementation with a low dose of proanthocyanidins normalized liver miR-33a and miR-122 levels in high-fat diet-induced obese rats.
miR-122	Lychee pulp phenolics ameliorate hepatic lipid accumulation by reducing miR-33 and miR-122 expression in mice fed a high-fat diet.
miR-122	Mechanisms involved in the development of chronic hepatitis C as potential targets of antiviral therapy.
miR-122	MicroRNA Biomarkers for Coronary Artery Disease?
miR-122	MicroRNA miR-122 as a therapeutic target for oligonucleotides and small molecules.
miR-122	MicroRNA profile before and after antiviral therapy in liver transplant recipients for hepatitis C virus cirrhosis.
miR-122	MicroRNA therapeutics: towards a new era for the management of cancer and other diseases.
miR-122	microRNA-122 abundance in hepatocellular carcinoma and non-tumor liver tissue from Japanese patients with persistent HCV versus HBV infection.
miR-122	MicroRNA-122 confers sorafenib resistance to hepatocellular carcinoma cells by targeting IGF-1R to regulate RAS/RAF/ERK signaling pathways.
miR-122	MicroRNA-122 inhibits tumorigenic properties of hepatocellular carcinoma cells and sensitizes these cells to sorafenib.
miR-122	MicroRNA-122 sensitizes HCC cancer cells to adriamycin and vincristine through modulating expression of MDR and inducing cell cycle arrest.
miR-122	MicroRNA-130a inhibits HCV replication by restoring the innate immune response.
miR-122	MicroRNAs as predictor markers for response to interferon treatment of chronic hepatitis C genotype-4 in Egyptian patients.
miR-122	MicroRNA-targeting therapeutics for hepatitis C.
miR-122	MiR-122 increases sensitivity of drug-resistant BEL-7402/5-FU cells to 5-fluorouracil via down-regulation of bcl-2 family proteins.
miR-122	miR-122 regulates p53/Akt signalling and the chemotherapy-induced apoptosis in cutaneous T-cell lymphoma.
miR-122	MiR-122 Reverses the Doxorubicin-Resistance in Hepatocellular Carcinoma Cells through Regulating the Tumor Metabolism.
miR-122	MiR-122/cyclin G1 interaction modulates p53 activity and affects doxorubicin sensitivity of human hepatocarcinoma cells.
miR-122	Miravirsen dosing in chronic hepatitis C patients results in decreased microRNA-122 levels without affecting other microRNAs in plasma.
miR-122	Modulation of the unfolded protein response is the core of microRNA-122-involved sensitivity to chemotherapy in hepatocellular carcinoma.
miR-122	Neoadjuvant Chemotherapy in Breast Cancer Patients Induces miR-34a and miR-122 Expression.
miR-122	Oleanolic acid suppresses the proliferation of lung carcinoma cells by miR-122/Cyclin G1/MEF2D axis.
miR-122	Potential of extracellular microRNAs as biomarkers of acetaminophen toxicity in children.
miR-122	Prognostic and biologic significance of DNMT3B expression in older patients with cytogenetically normal primary acute myeloid leukemia.
miR-122	Pulmonary gene and microRNA expression changes in mice exposed to benzo(a)pyrene by oral gavage.
miR-122	Reduction of microRNA 122 expression in IFNL3 CT/TT carriers and during progression of fibrosis in patients with chronic hepatitis C.
miR-122	Roadmap of miR-122-related clinical application from bench to bedside.
miR-122	Serum microRNA-122 kinetics in patients with chronic hepatitis C virus infection during antiviral therapy.
miR-122	Serum microRNA-122 level correlates with virologic responses to pegylated interferon therapy in chronic hepatitis C.
miR-122	Serum miR-122 may serve as a biomarker for response to direct acting antivirals: effect of paritaprevir/R with dasabuvir or ombitasvir on miR-122 in HCV-infected subjects.
miR-122	Serum miR-19a predicts resistance to FOLFOX chemotherapy in advanced colorectal cancer cases.
miR-122	Serum miR-21 and miR-125b as markers predicting neoadjuvant chemotherapy response and prognosis in stage II/III breast cancer.
miR-122	Small molecule modifiers of microRNA miR-122 function for the treatment of hepatitis C virus infection and hepatocellular carcinoma.
miR-122	Synergistic Inhibitory Effect of Traditional Chinese Medicine Astragaloside IV and Curcumin on Tumor Growth and Angiogenesis in an Orthotopic Nude-Mouse Model of Human Hepatocellular Carcinoma.
miR-122	Tanshinone ⅡA inhibits human esophageal cancer cell growth through miR-122-mediated PKM2 down-regulation.
miR-122	Targeted imaging and induction of apoptosis of drug-resistant hepatoma cells by miR-122-loaded graphene-InP nanocompounds.
miR-122	Targeting microRNAs involved in human diseases: a novel approach for modification of gene expression and drug development.
miR-122	The anti-cancer effects of cisplatin on hepatic cancer are associated with modulation of miRNA-21 and miRNA-122 expression.
miR-122	The effects of multifunctional MiR-122-loaded graphene-gold composites on drug-resistant liver cancer.
miR-122	The liver-specific microRNA miR-122: biology and therapeutic potential.
miR-122	The Race of 10 Synthetic RNAi-Based Drugs to the Pharmaceutical Market.
miR-122	Ultrasound-guided delivery of microRNA loaded nanoparticles into cancer.
miR-122-3p	Effects of sorafenib on lung metastasis in rats with hepatocellular carcinoma: the role of microRNAs.
miR-1224-5p	A specific miRNA signature correlates with complete pathological response to neoadjuvant chemoradiotherapy in locally advanced rectal cancer.
miR-1224-5p	MicroRNA profiling predicts survival in anti-EGFR treated chemorefractory metastatic colorectal cancer patients with wild-type KRAS and BRAF.
miR-122-5p	A serum microRNA signature is associated with the immune control of chronic hepatitis B virus infection.
miR-122-5p	Effects of sorafenib on lung metastasis in rats with hepatocellular carcinoma: the role of microRNAs.
miR-122-5p	Involvement of MAP3K8 and miR-17-5p in poor virologic response to interferon-based combination therapy for chronic hepatitis C.
miR-1226*	Specific alterations of the microRNA transcriptome and global network structure in colorectal cancer after treatment with MAPK/ERK inhibitors.
miR-1228	MicroRNA profiling in ethylene glycol monomethyl ether-induced monkey testicular toxicity model.
miR-122a	5-FU and ixabepilone modify the microRNA expression profiles in MDA-MB-453 triple-negative breast cancer cells.
miR-1234	Expression of microRNA-1234 related signal transducer and activator of transcription 3 in patients with diffuse large B-cell lymphoma of activated B-cell like type from high and low infectious disease areas.
miR-1236	Adipose-Derived Mesenchymal Stem Cells Ameliorate Ulcerative Colitis Through miR-1236 Negatively Regulating the Expression of Retinoid-Related Orphan Receptor Gamma.
miR-1236	Serum microRNA expression profiling predict response to R-CHOP treatment in diffuse large B cell lymphoma patients.
miR-1238	MicroRNA profiling of Chinese primary glioblastoma reveals a temozolomide-chemoresistant subtype.
miR-124	A general approach to high-yield biosynthesis of chimeric RNAs bearing various types of functional small RNAs for broad applications.
miR-124	A Novel Protocol to Differentiate Induced Pluripotent Stem Cells by Neuronal microRNAs to Provide a Suitable Cellular Model.
miR-124	Analysis for the mechanism between the small cell lung cancer and non-small cell lung cancer combing the miRNA and mRNA expression profiles.
miR-124	Chitosan polyplex mediated delivery of miRNA-124 reduces activation of microglial cells in vitro and in rat models of spinal cord injury.
miR-124	Curcumin ameliorates Podocytic adhesive capacity damage under mechanical stress by inhibiting miR-124 expression.
miR-124	Exosomes containing differential expression of microRNA and mRNA in osteosarcoma that can predict response to chemotherapy.
miR-124	Icaritin induces mitochondrial apoptosis by up-regulating miR-124 in human oral squamous cell carcinoma cells.
miR-124	Identification of microRNA-based signatures for response and survival for non-small cell lung cancer treated with cisplatin-vinorelbine A ELCWP prospective study.
miR-124	Linc-ROR confers gemcitabine resistance to pancreatic cancer cells via inducing autophagy and modulating the miR-124/PTBP1/PKM2 axis.
miR-124	Melatonin attenuates scopolamine-induced memory/synaptic disorder by rescuing EPACs/miR-124/Egr1 pathway.
miR-124	MicroRNA-124 (miR-124) regulates Ku70 expression and is correlated with neuronal death induced by ischemia/reperfusion.
miR-124	MicroRNA-124 as a novel treatment for persistent hyperalgesia.
miR-124	MicroRNA-124 Controls Transforming Growth Factor β1-Induced Epithelial-Mesenchymal Transition in the Retinal Pigment Epithelium by Targeting RHOG.
miR-124	MicroRNA-124 inhibits cancer cell growth through PTB1/PKM1/PKM2 feedback cascade in colorectal cancer.
miR-124	MicroRNA-124 upregulation inhibits proliferation and invasion of osteosarcoma cells by targeting sphingosine kinase 1.
miR-124	miR-124 and miR-506 inhibit colorectal cancer progression by targeting DNMT3B and DNMT1.
miR-124	MiR-124 governs glioma growth and angiogenesis and enhances chemosensitivity by targeting R-Ras and N-Ras.
miR-124	MiR-124 inhibits the growth of glioblastoma through the downregulation of SOS1.
miR-124	MiR-124 inhibits the migration and invasion of ovarian cancer cells by targeting SphK1.
miR-124	miR-124 modulates gefitinib resistance through SNAI2 and STAT3 in non-small cell lung cancer.
miR-124	MiR-124 Radiosensitizes human colorectal cancer cells by targeting PRRX1.
miR-124	miR-124 represses FZD5 to attenuate P-glycoprotein-mediated chemo-resistance in renal cell carcinoma.
miR-124	miR-124 suppresses glioblastoma growth and potentiates chemosensitivity by inhibiting AURKA.
miR-124	MiR-124 suppresses the chemotactic migration of rat mesenchymal stem cells toward HGF by downregulating Wnt/β-catenin signaling.
miR-124	MiRNA-mediated tumor specific delivery of TRAIL reduced glioma growth.
miR-124	mRNA and microRNA analysis reveals modulation of biochemical pathways related to addiction in the ventral tegmental area of methamphetamine self-administering rats.
miR-124	Multifunctional roles of urokinase plasminogen activator (uPA) in cancer stemness and chemoresistance of pancreatic cancer.
miR-124	Noncoding RNAs: Possible Players in the Development of Fluorosis.
miR-124	Paeoniflorin inhibits human gastric carcinoma cell proliferation through up-regulation of microRNA-124 and suppression of PI3K/Akt and STAT3 signaling.
miR-124	The Effect of MicroRNA-124 Overexpression on Anti-Tumor Drug Sensitivity.
miR-124	The role of microRNA in ischemic and hemorrhagic stroke.
miR-124	The Role of miR-124 in Drosophila Alzheimer's Disease Model by Targeting Delta in Notch Signaling Pathway.
miR-124	The role of miR-124 in modulating hippocampal neurotoxicity induced by ketamine anesthesia.
miR-124	Upregulation of miR-124 by physcion 8-O-β-glucopyranoside inhibits proliferation and invasion of malignant melanoma cells via repressing RLIP76.
miR-124-3p	Identification of a novel miRNA-target gene regulatory network in osteosarcoma by integrating transcriptome analysis.
miR-124-3p	miRNA array screening reveals cooperative MGMT-regulation between miR-181d-5p and miR-409-3p in glioblastoma.
miR-124-3p	MiR-124-3p/B4GALT1 axis plays an important role in SOCS3-regulated growth and chemo-sensitivity of CML.
miR-1244	MiR-1244 sensitizes the resistance of non-small cell lung cancer A549 cell to cisplatin.
miR-1244	miR-1244/Myocyte Enhancer Factor 2D Regulatory Loop Contributes to the Growth of Lung Carcinoma.
miR-1245b-3p	Revealing genome-wide mRNA and microRNA expression patterns in leukemic cells highlighted "hsa-miR-2278" as a tumor suppressor for regain of chemotherapeutic imatinib response due to targeting STAT5A.
miR-1246	Comprehensive analysis of alterations in the miRNome in response to photodynamic treatment.
miR-1246	Comprehensive analysis of miRNA expression in T-cell subsets of rheumatoid arthritis patients reveals defined signatures of naive and memory Tregs.
miR-1246	Comprehensive Analysis of miRNome Alterations in Response to Sorafenib Treatment in Colorectal Cancer Cells.
miR-1246	Curcumin inhibits angiogenesis by up-regulation of microRNA-1275 and microRNA-1246: a promising therapy for treatment of corneal neovascularization.
miR-1246	Galectin-9 suppresses the growth of hepatocellular carcinoma via apoptosis in vitro and in vivo.
miR-1246	Hsa-miR-1246 and hsa-miR-1290 are associated with stemness and invasiveness of non-small cell lung cancer.
miR-1246	Identification of carcinogenic potential-associated molecular mechanisms in CD133(+) A549 cells based on microRNA profiles.
miR-1246	MicroRNA-1246 expression associated with CCNG2-mediated chemoresistance and stemness in pancreatic cancer.
miR-1246	Molecular pathways and functional analysis of miRNA expression associated with paclitaxel-induced apoptosis in hepatocellular carcinoma cells.
miR-1246	Octamer 4/microRNA-1246 signaling axis drives Wnt/β-catenin activation in liver cancer stem cells.
miR-1246	The microRNA-1246 promotes metastasis in non-small cell lung cancer by targeting cytoplasmic polyadenylation element-binding protein 4.
miR-1246	The role of miRNAs in drug resistance and prognosis of breast cancer formalin-fixed paraffin-embedded tissues.
miR-1247	miR-1247 is correlated with prognosis of pancreatic cancer and inhibits cell proliferation by targeting neuropilins.
miR-1248	MicroRNA-binding site SNPs in deregulated genes are associated with clinical outcome of non-small cell lung cancer.
miR-124a	A brain-targeted rabies virus glycoprotein-disulfide linked PEI nanocarrier for delivery of neurogenic microRNA.
miR-124a	Association of circulating miR-223 and miR-16 with disease activity in patients with early rheumatoid arthritis.
miR-124a	Circulating microRNAs as biomarkers of retinal toxicity.
miR-124a	Constitutive activation of Pim1 kinase is a therapeutic target for adult T-cell leukemia.
miR-124a	Effects of duloxetine on microRNA expression profile in frontal lobe and hippocampus in a mouse model of depression.
miR-124a	MicroRNA 18 and 124a down-regulate the glucocorticoid receptor: implications for glucocorticoid responsiveness in the brain.
miR-124a	Single nucleotide polymorphism of hsa-miR-124a affects risk and prognosis of osteosarcoma.
miR-124a	The Kampo Medicine Yokukansan Decreases MicroRNA-18 Expression and Recovers Glucocorticoid Receptors Protein Expression in the Hypothalamus of Stressed Mice.
miR-124a	Yokukansan normalizes glucocorticoid receptor protein expression in oligodendrocytes of the corpus callosum by regulating microRNA-124a expression after stress exposure.
miR-125	Chemotherapy-Regulated microRNA-125-HER2 Pathway as a Novel Therapeutic Target for Trastuzumab-Mediated Cellular Cytotoxicity in Small Cell Lung Cancer.
miR-125	MicroRNA-125b confers the resistance of breast cancer cells to paclitaxel through suppression of pro-apoptotic Bcl-2 antagonist killer 1 (Bak1) expression.
miR-125	miR-125b acts as a tumor suppressor in chondrosarcoma cells by the sensitization to doxorubicin through direct targeting the ErbB2-regulated glucose metabolism.
miR-125	Overexpression of microRNA-125b sensitizes human hepatocellular carcinoma cells to 5-fluorouracil through inhibition of glycolysis by targeting hexokinase II.
miR-125	Regulating A549 cells growth by ASO inhibiting miRNA expression.
miR-1250-5p	Genetic variation in the 3'-UTR of CYP1A2, CYP2B6, CYP2D6, CYP3A4, NR1I2, and UGT2B7: potential effects on regulation by microRNA and pharmacogenomics relevance.
miR-1253	microRNA classifiers are powerful diagnostic/prognostic tools in ALK-, EGFR-, and KRAS-driven lung cancers.
miR-1258	Loss of miR-1258 contributes to carcinogenesis and progression of liver cancer through targeting CDC28 protein kinase regulatory subunit 1B.
miR-1258	MicroRNA-1258 suppresses breast cancer brain metastasis by targeting heparanase.
miR-125a	Chemotherapy-Regulated microRNA-125-HER2 Pathway as a Novel Therapeutic Target for Trastuzumab-Mediated Cellular Cytotoxicity in Small Cell Lung Cancer.
miR-125a	Enforced expression of hsa-miR-125a-3p in breast cancer cells potentiates docetaxel sensitivity via modulation of BRCA1 signaling.
miR-125a	Expression of the circulating and the tissue microRNAs after surgery, chemotherapy, and radiotherapy in mice mammary tumor.
miR-125a	Increased erbB3 promotes erbB2/neu-driven mammary tumor proliferation and co-targeting of erbB2/erbB3 receptors exhibits potent inhibitory effects on breast cancer cells.
miR-125a	Involvement of miR-125a in resistance to daunorubicin by inhibiting apoptosis in leukemia cell lines.
miR-125a	MicroRNA 138, let-7b, and 125a inhibitors differentially alter sleep and EEG delta-wave activity in rats.
miR-125a	MicroRNA expression changes during human leukemic HL-60 cell differentiation induced by 4-hydroxynonenal, a product of lipid peroxidation.
miR-125a	MiR-125a promotes paclitaxel sensitivity in cervical cancer through altering STAT3 expression.
miR-125a	MiR-125a regulates chemo-sensitivity to gemcitabine in human pancreatic cancer cells through targeting A20.
miR-125a	MiR-125a/b regulates the activation of cancer stem cells in paclitaxel-resistant colon cancer.
miR-125a	Prognostic role of microRNA polymorphisms in patients with advanced esophageal squamous cell carcinoma receiving platinum-based chemotherapy.
miR-125a	Reduced miR-125a-5p expression is associated with gastric carcinogenesis through the targeting of E2F3.
miR-125a-3p	A specific miRNA signature correlates with complete pathological response to neoadjuvant chemoradiotherapy in locally advanced rectal cancer.
miR-125a-3p	Changes in subcutaneous adipose tissue microRNA expression in HIV-infected patients.
miR-125a-3p	Enforced expression of hsa-miR-125a-3p in breast cancer cells potentiates docetaxel sensitivity via modulation of BRCA1 signaling.
miR-125a-3p	Inhibition of PRDM14 expression in pancreatic cancer suppresses cancer stem-like properties and liver metastasis in mice.
miR-125a-3p	Serum levels of mature microRNAs in DICER1-mutated pleuropulmonary blastoma.
miR-125a-3p	Treatment with recombinant tissue plasminogen activator alters the microRNA expression profiles in mouse brain after acute ischemic stroke.
miR-125a-5p	Blood miRNA expression pattern is a possible risk marker for natalizumab-associated progressive multifocal leukoencephalopathy in multiple sclerosis patients.
miR-125a-5p	Curcumin exerts inhibitory effects on undifferentiated nasopharyngeal carcinoma by inhibiting the expression of miR-125a-5p.
miR-125A-5P	Differential miRNA expression in the mouse jejunum during garlic treatment of Eimeria papillata infections.
miR-125a-5p	Down-regulation of miR-125a-5p is associated with salivary adenoid cystic carcinoma progression via targeting p38/JNK/ERK signal pathway.
miR-125a-5p	Enforced expression of hsa-miR-125a-3p in breast cancer cells potentiates docetaxel sensitivity via modulation of BRCA1 signaling.
miR-125a-5p	HDAC inhibitors target HDAC5, upregulate microRNA-125a-5p, and induce apoptosis in breast cancer cells.
miR-125a-5p	microRNA expression signatures of gastrointestinal stromal tumours: associations with imatinib resistance and patient outcome.
miR-125a-5p	MicroRNA in ischemic stroke etiology and pathology.
miR-125a-5p	MicroRNA signatures in chemotherapy resistant esophageal cancer cell lines.
miR-125a-5p	MicroRNAs as outcome predictors in patients with metastatic colorectal cancer treated with bevacizumab in combination with FOLFOX.
miR-125a-5p	MicroRNAs in rheumatoid arthritis: altered expression and diagnostic potential.
miR-125a-5p	miR-29b, miR-205 and miR-221 enhance chemosensitivity to gemcitabine in HuH28 human cholangiocarcinoma cells.
miR-125a-5p	MiRNA-125a-5p inhibits glioblastoma cell proliferation and promotes cell differentiation by targeting TAZ.
miR-125a-5p	miRNA-34a is associated with docetaxel resistance in human breast cancer cells.
miR-125a-5p	mRNA and microRNA analysis reveals modulation of biochemical pathways related to addiction in the ventral tegmental area of methamphetamine self-administering rats.
miR-125a-5p	Reduced miR-125a-5p expression is associated with gastric carcinogenesis through the targeting of E2F3.
miR-125b	A MicroRNA Expression Signature In Taxane-anthracycline-Based Neoadjuvant Chemotherapy Response.
miR-125b	A miRNA signature of chemoresistant mesenchymal phenotype identifies novel molecular targets associated with advanced pancreatic cancer.
miR-125b	Adipogenic RNAs are transferred in osteoblasts via bone marrow adipocytes-derived extracellular vesicles (EVs).
miR-125b	Arsenic trioxide targets miR-125b in glioma cells.
miR-125b	Chemotherapy-Regulated microRNA-125-HER2 Pathway as a Novel Therapeutic Target for Trastuzumab-Mediated Cellular Cytotoxicity in Small Cell Lung Cancer.
miR-125b	Circulating MiR-125b as a marker predicting chemoresistance in breast cancer.
miR-125b	Circulating miRNA-125b is a potential biomarker predicting response to rituximab in rheumatoid arthritis.
miR-125b	Combination wt-p53 and MicroRNA-125b Transfection in a Genetically Engineered Lung Cancer Model Using Dual CD44/EGFR-targeting Nanoparticles.
miR-125b	Conserved regulation of p53 network dosage by microRNA-125b occurs through evolving miRNA-target gene pairs.
miR-125b	Differential immunologic and microRNA effects of 2 dosing regimens of recombinant human granulocyte/macrophage colony stimulating factor.
miR-125b	Do opioids activate latent HIV-1 by down-regulating anti-HIV microRNAs?
miR-125b	Dynamic changes in circulating miRNA levels in response to antitumor therapy of lung cancer.
miR-125b	Effect of quercetin on inflammatory gene expression in mice liver in vivo - role of redox factor 1, miRNA-122 and miRNA-125b.
miR-125b	Elevated microRNA-125b levels predict a worse prognosis in HER2-positive breast cancer patients.
miR-125b	Functional differences of miR-125b on the invasion of primary glioblastoma CD133-negative cells and CD133-positive cells.
miR-125b	Ganoderma lucidum polysaccharide extract inhibits hepatocellular carcinoma growth by downregulating regulatory T cells accumulation and function by inducing microRNA-125b.
miR-125b	Increased erbB3 promotes erbB2/neu-driven mammary tumor proliferation and co-targeting of erbB2/erbB3 receptors exhibits potent inhibitory effects on breast cancer cells.
miR-125b	Levels of microRNA miR-16 and miR-155 are altered in serum of patients with tuberculosis and associate with responses to therapy.
miR-125b	Maternal consumption of organic trace minerals alters calf systemic and neutrophil mRNA and microRNA indicators of inflammation and oxidative stress.
miR-125b	MicroRNA and drug resistance.
miR-125b	MicroRNA in ischemic stroke etiology and pathology.
miR-125b	MicroRNA profile before and after antiviral therapy in liver transplant recipients for hepatitis C virus cirrhosis.
miR-125b	MicroRNA Profiling Implies New Markers of Gemcitabine Chemoresistance in Mutant p53 Pancreatic Ductal Adenocarcinoma.
miR-125b	MicroRNA signature in metastatic colorectal cancer patients treated with anti-EGFR monoclonal antibodies.
miR-125b	MicroRNA-125b confers the resistance of breast cancer cells to paclitaxel through suppression of pro-apoptotic Bcl-2 antagonist killer 1 (Bak1) expression.
miR-125b	MicroRNA-125b inhibitor sensitizes human primary glioblastoma cells to chemotherapeutic drug temozolomide on invasion.
miR-125b	MicroRNA-125b inhibits AML cells differentiation by directly targeting Fes.
miR-125b	microRNA-125b reverses the multidrug resistance of nasopharyngeal carcinoma cells via targeting of Bcl-2.
miR-125b	MicroRNA-125b Suppresses Ovarian Cancer Progression via Suppression of the Epithelial-Mesenchymal Transition Pathway by Targeting the SET Protein.
miR-125b	MicroRNA-125b upregulation confers aromatase inhibitor resistance and is a novel marker of poor prognosis in breast cancer.
miR-125b	MicroRNA-125b-2 confers human glioblastoma stem cells resistance to temozolomide through the mitochondrial pathway of apoptosis.
miR-125b	Micro-RNAs and ovarian cancer: the state of art and perspectives of clinical research.
miR-125b	Micro-RNAs as Potential Predictors of Response to Breast Cancer Systemic Therapy: Future Clinical Implications.
miR-125b	MicroRNAs in rheumatoid arthritis: altered expression and diagnostic potential.
miR-125b	MicroRNAs miR-7 and miR-340 predict response to neoadjuvant chemotherapy in breast cancer.
miR-125b	microRNA�?25b promotes leukemia cell resistance to daunorubicin by inhibiting apoptosis.
miR-125b	miR-125b acts as a tumor suppressor in chondrosarcoma cells by the sensitization to doxorubicin through direct targeting the ErbB2-regulated glucose metabolism.
miR-125b	miR-125b and miR-100 Are Predictive Biomarkers of Response to Induction Chemotherapy in Osteosarcoma.
miR-125b	miR-125b and miR-532-3p predict the efficiency of rituximab-mediated lymphodepletion in chronic lymphocytic leukemia patients. A French Innovative Leukemia Organization study.
miR-125b	miR-125b confers resistance of ovarian cancer cells to cisplatin by targeting pro-apoptotic Bcl-2 antagonist killer 1.
miR-125b	miR-125b controls apoptosis and temozolomide resistance by targeting TNFAIP3 and NKIRAS2 in glioblastomas.
miR-125b	miR-125b develops chemoresistance in Ewing sarcoma/primitive neuroectodermal tumor.
miR-125b	miR-125b functions as a key mediator for snail-induced stem cell propagation and chemoresistance.
miR-125b	miR-125b inhibitor enhance the chemosensitivity of glioblastoma stem cells to temozolomide by targeting Bak1.
miR-125b	miR-125b inhibitor may enhance the invasion-prevention activity of temozolomide in glioblastoma stem cells by targeting PIAS3.
miR-125b	MiR-125b is critical for the suppression of human U251 glioma stem cell proliferation.
miR-125b	MiR-125b regulates epithelial-mesenchymal transition via targeting Sema4C in paclitaxel-resistant breast cancer cells.
miR-125b	miR-125b regulates side population in breast cancer and confers a chemoresistant phenotype.
miR-125b	MiR-125b, miR-100 and miR-99a co-regulate vincristine resistance in childhood acute lymphoblastic leukemia.
miR-125B	NRF2-driven miR-125B1 and miR-29B1 transcriptional regulation controls a novel anti-apoptotic miRNA regulatory network for AML survival.
miR-125b	Overcoming melanoma resistance to vemurafenib by targeting CCL2-induced miR-34a, miR-100 and miR-125b.
miR-125b	Overexpression of microRNA-125b sensitizes human hepatocellular carcinoma cells to 5-fluorouracil through inhibition of glycolysis by targeting hexokinase II.
miR-125b	Peripheral blood mononuclear cells microRNA predicts treatment outcome of hepatitis C virus genotype 1 infection.
miR-125b	PI3K inhibitor combined with miR-125b inhibitor sensitize TMZ-induced anti-glioma stem cancer effects through inactivation of Wnt/β-catenin signaling pathway.
miR-125b	PPARγ inhibits ovarian cancer cells proliferation through upregulation of miR-125b.
miR-125b	Predicting associations between microRNAs and target genes in breast cancer by bioinformatics analyses.
miR-125b	Predictive and Prognostic Roles of Abnormal Expression of Tissue miR-125b, miR-221, and miR-222 in Glioma.
miR-125b	Prognostic Value of a BCSC-associated MicroRNA Signature in Hormone Receptor-Positive HER2-Negative Breast Cancer.
miR-125b	Regulation of p53-targeting microRNAs by polycyclic aromatic hydrocarbons: Implications in the etiology of multiple myeloma.
miR-125b	Role of microRNAs in drug-resistant ovarian cancer cells.
miR-125b	Serum microRNA 125b as a diagnostic or prognostic biomarker for advanced NSCLC patients receiving cisplatin-based chemotherapy.
miR-125b	Serum miR-21 and miR-125b as markers predicting neoadjuvant chemotherapy response and prognosis in stage II/III breast cancer.
miR-125b	Signature of VDR miRNAs and epigenetic modulation of vitamin D signaling in melanoma cell lines.
miR-125b	Targeting the intracellular MUC1 C-terminal domain inhibits proliferation and estrogen receptor transcriptional activity in lung adenocarcinoma cells.
miR-125b	The Effect of Growth Hormone Administration on the Regulation of Mitochondrial Apoptosis in-Vivo.
miR-125b	The role of miR-125b-mitochondria-caspase-3 pathway in doxorubicin resistance and therapy in human breast cancer.
miR-125b	Tumor suppressor microRNAs, miR-100 and -125b, are regulated by 1,25-dihydroxyvitamin D in primary prostate cells and in patient tissue.
miR-125b	Upregulation of microRNA-125b contributes to leukemogenesis and increases drug resistance in pediatric acute promyelocytic leukemia.
miR-125B1	NRF2-driven miR-125B1 and miR-29B1 transcriptional regulation controls a novel anti-apoptotic miRNA regulatory network for AML survival.
miR-125b-1	Eribulin upregulates miR-195 expression and downregulates Wnt3a expression in non-basal-like type of triple-negative breast cancer cell MDA-MB-231.
miR-125b-1	miRNA expression patterns in chemoresistant breast cancer tissues.
miR-125b-1*	Differential micro ribonucleic acid expression profiling in ovarian endometrioma with leuprolide acetate treatment.
miR-125b-1-3p	Serum levels of mature microRNAs in DICER1-mutated pleuropulmonary blastoma.
miR-125b-2	MicroRNA-125b-2 confers human glioblastoma stem cells resistance to temozolomide through the mitochondrial pathway of apoptosis.
miR-125b-2-3p	Serum levels of mature microRNAs in DICER1-mutated pleuropulmonary blastoma.
miR-125b-3p	Intramuscular injection of mechano growth factor E domain peptide regulated expression of memory-related sod, miR-134 and miR-125b-3p in rat hippocampus under simulated weightlessness.
miR-125b-5p	cMyc/miR-125b-5p signalling determines sensitivity to bortezomib in preclinical model of cutaneous T-cell lymphomas.
miR-125b-5p	MicroRNA profiling implies new markers of chemoresistance of triple-negative breast cancer.
miR-125b-5p	miR-125b-5p enhances chemotherapy sensitivity to cisplatin by down-regulating Bcl2 in gallbladder cancer.
miR-126	[Anti-atherosclerotic Effects of Bear Bile Powder in Shexiang Tongxin Dripping Pill: a Mechanism Study].
miR-126	A serum microRNA signature is associated with the immune control of chronic hepatitis B virus infection.
miR-126	Altered expression of microRNA in the airway wall in chronic asthma: miR-126 as a potential therapeutic target.
miR-126	Atorvastatin Upregulates the Expression of miR-126 in Apolipoprotein E-knockout Mice with Carotid Atherosclerotic Plaque.
miR-126	Cellular and molecular mechanisms of pomegranate juice-induced anti-metastatic effect on prostate cancer cells.
miR-126	Changes in the level of serum microRNAs in patients with psoriasis after antitumour necrosis factor-α therapy.
miR-126	Dendrimeric bowties featuring hemispheric-selective decoration of ligands for microRNA-based therapy.
miR-126	Diagnostic potential of miR-126, miR-143, miR-145, and miR-652 in malignant pleural mesothelioma.
miR-126	Differentiation of two types of mobilized peripheral blood stem cells by microRNA and cDNA expression analysis.
miR-126	Dynamic changes in circulating miRNA levels in response to antitumor therapy of lung cancer.
miR-126	Effect of aerobic exercise on miRNA-TLR4 signaling in atherosclerosis.
miR-126	Effects of Rosuvastatin and MiR-126 on Myocardial Injury Induced by Acute Myocardial Infarction in Rats: Role of Vascular Endothelial Growth Factor A (VEGF-A).
miR-126	Emodin prevents intima thickness via Wnt4/Dvl-1/β-catenin signaling pathway mediated by miR-126 in balloon-injured carotid artery rats.
miR-126	Epigenetic therapy upregulates the tumor suppressor microRNA-126 and its host gene EGFL7 in human cancer cells.
miR-126	Expression kinetics of miRNA involved in dermal toluene 2,4-diisocyanate sensitization.
miR-126	Genome-wide analysis of microRNA and mRNA expression signatures in hydroxycamptothecin-resistant gastric cancer cells.
miR-126	Ghrelin Promotes Functional Angiogenesis in a Mouse Model of Critical Limb Ischemia Through Activation of Proangiogenic MicroRNAs.
miR-126	Increased expression of miR-126 and miR-10a predict prolonged relapse-free time of primary oestrogen receptor-positive breast cancer following tamoxifen treatment.
miR-126	Lidocaine Administration Controls MicroRNAs Alterations Observed After Lung Ischemia-Reperfusion Injury.
miR-126	Mango polyphenolics suppressed tumor growth in breast cancer xenografts in mice: role of the PI3K/AKT pathway and associated microRNAs.
miR-126	MicroRNA in cervical cancer: OncomiRs and tumor suppressor miRs in diagnosis and treatment.
miR-126	MicroRNA in ischemic stroke etiology and pathology.
miR-126	MicroRNA-126 increases chemosensitivity in drug-resistant gastric cancer cells by targeting EZH2.
miR-126	MicroRNA-126 inhibits ischemia-induced retinal neovascularization via regulating angiogenic growth factors.
miR-126	Micro-RNA-126 Reduces the Blood Thrombogenicity in Diabetes Mellitus via Targeting of Tissue Factor.
miR-126	MicroRNAs reduce tumor growth and contribute to enhance cytotoxicity induced by gefitinib in non-small cell lung cancer.
miR-126	miR-126 enhances the sensitivity of non-small cell lung cancer cells to anticancer agents by targeting vascular endothelial growth factor A.
miR-126	miR-126 inhibits cell proliferation and induces cell apoptosis of hepatocellular carcinoma cells partially by targeting Sox2.
miR-126	miR-126 promotes angiogenesis and attenuates inflammation after contusion spinal cord injury in rats.
miR-126	miR-126 Suppresses the proliferation of cervical cancer cells and alters cell sensitivity to the chemotherapeutic drug bleomycin.
miR-126	MiR-126: a novel route for natalizumab action?
miR-126	miRNA-34a is associated with docetaxel resistance in human breast cancer cells.
miR-126	Modulation of Circulating MicroRNAs Levels during the Switch from Clopidogrel to Ticagrelor.
miR-126	Molecular biomarkers and classification models in the evaluation of the prognosis of colorectal cancer.
miR-126	Naringin suppress chondrosarcoma migration through inhibition vascular adhesion molecule-1 expression by modulating miR-126.
miR-126	Notoginsenoside R1 attenuates atherosclerotic lesions in ApoE deficient mouse model.
miR-126	Obesity reduces the pro-angiogenic potential of adipose tissue stem cell-derived extracellular vesicles (EVs) by impairing miR-126 content: impact on clinical applications.
miR-126	Overexpression and knockout of miR-126 both promote leukemogenesis.
miR-126	Overexpression of miR-126 sensitizes osteosarcoma cells to apoptosis induced by epigallocatechin-3-gallate.
miR-126	Plasma microRNA 210 levels correlate with sensitivity to trastuzumab and tumor presence in breast cancer patients.
miR-126	Pomegranate polyphenolics suppressed azoxymethane-induced colorectal aberrant crypt foci and inflammation: possible role of miR-126/VCAM-1 and miR-126/PI3K/AKT/mTOR.
miR-126	Possible involvement of microRNAs in vascular damage in experimental chronic kidney disease.
miR-126	Red wine polyphenolics reduce the expression of inflammation markers in human colon-derived CCD-18Co myofibroblast cells: potential role of microRNA-126.
miR-126	Shift of microRNA profile upon orthotopic xenografting of glioblastoma spheroid cultures.
miR-126	Systemic delivery of miR-126 by miRNA-loaded Bubble liposomes for the treatment of hindlimb ischemia.
miR-126	Targeting leukemia stem cells in vivo with antagomiR-126 nanoparticles in acute myeloid leukemia.
miR-126	Targeting miRNA-based medicines to cystic fibrosis airway epithelial cells using nanotechnology.
miR-126	The association of blood angioregulatory microRNA levels with circulating endothelial cells and angiogenic proteins in patients receiving dacarbazine and interferon.
miR-126	Upregulation of microRNA-126-5p is associated with drug resistance to cytarabine and poor prognosis in AML patients.
miR-126	Vascular microRNAs.
miR-126	Vitamin D manipulates miR-181c, miR-20b and miR-15a in human umbilical vein endothelial cells exposed to a diabetic-like environment.
miR-1260	Identification and clinical implications of circulating microRNAs for estrogen receptor-positive breast cancer.
miR-1260	Molecular pathways and functional analysis of miRNA expression associated with paclitaxel-induced apoptosis in hepatocellular carcinoma cells.
miR-1260b	Genistein downregulates onco-miR-1260b and upregulates sFRP1 and Smad4 via demethylation and histone modification in prostate cancer cells.
miR-1261	Identifying microRNA-mRNA regulatory network in gemcitabine-resistant cells derived from human pancreatic cancer cells.
miR-1262	Integrated analysis of miRNA and mRNA gene expression microarrays: Influence on platelet reactivity, clopidogrel response and drug-induced toxicity.
miR-126-3p	Disorders of MicroRNAs in Peripheral Blood Mononuclear Cells: As Novel Biomarkers of Ankylosing Spondylitis and Provocative Therapeutic Targets.
miR-126-3p	Effects of Folic Acid on Secretases Involved in Aβ Deposition in APP/PS1 Mice.
miR-126-3p	MicroRNAs in rheumatoid arthritis: altered expression and diagnostic potential.
miR-126-3p	Upregulation of microRNA-126-5p is associated with drug resistance to cytarabine and poor prognosis in AML patients.
miR-1264	Gene and microRNA expression reveals sensitivity to paclitaxel in laryngeal cancer cell line.
miR-1265	Gene and microRNA expression reveals sensitivity to paclitaxel in laryngeal cancer cell line.
miR-126-5p	Upregulation of microRNA-126-5p is associated with drug resistance to cytarabine and poor prognosis in AML patients.
miR-1266	Association of miR-1266 with recurrence/metastasis potential in estrogen receptor positive breast cancer patients.
miR-1266	Increased MicroRNA-1266 levels as a biomarker for disease activity in psoriasis vulgaris.
miR-1268a	The role of miRNAs in drug resistance and prognosis of breast cancer formalin-fixed paraffin-embedded tissues.
miR-1269	miR-1269 promotes metastasis and forms a positive feedback loop with TGF-β.
miR-1269a	Integrated genomic analysis of recurrence-associated small non-coding RNAs in oesophageal cancer.
miR-1269a	miR-1269 promotes metastasis and forms a positive feedback loop with TGF-β.
miR-126a	Notoginsenoside R1 attenuates atherosclerotic lesions in ApoE deficient mouse model.
miR-126a	Shexiang Tongxin dropping pill attenuates atherosclerotic lesions in ApoE deficient mouse model.
miR-126a	The Role of MicroRNAs as Predictors of Response to Tamoxifen Treatment in Breast Cancer Patients.
miR-127	Alterations of prefrontal cortical microRNAs in methamphetamine self-administering rats: From controlled drug intake to escalated drug intake.
miR-127	Lidocaine Administration Controls MicroRNAs Alterations Observed After Lung Ischemia-Reperfusion Injury.
miR-127	MicroRNA-195 chemosensitizes colon cancer cells to the chemotherapeutic drug doxorubicin by targeting the first binding site of BCL2L2 mRNA.
miR-1271	Alterations of miR-132 are novel diagnostic biomarkers in peripheral blood of schizophrenia patients.
miR-1271	miR-1271 regulates cisplatin resistance of human gastric cancer cell lines by targeting IGF1R, IRS1, mTOR, and BCL2.
miR-1273c	Microsatellite instability: an update.
miR-127-3p	Epigenetic regulation of miR-34b and miR-129 expression in gastric cancer.
miR-127-3p	miRNA array screening reveals cooperative MGMT-regulation between miR-181d-5p and miR-409-3p in glioblastoma.
miR-1274A	Evaluation of Prognostic and Predictive Significance of Circulating MicroRNAs in Ovarian Cancer Patients.
miR-1274a	microRNA-1274a, a modulator of sorafenib induced a disintegrin and metalloproteinase 9 (ADAM9) down-regulation in hepatocellular carcinoma.
miR-1274a	Molecular pathways and functional analysis of miRNA expression associated with paclitaxel-induced apoptosis in hepatocellular carcinoma cells.
miR-1274b	A specific miRNA signature correlates with complete pathological response to neoadjuvant chemoradiotherapy in locally advanced rectal cancer.
miR-1275	Curcumin inhibits angiogenesis by up-regulation of microRNA-1275 and microRNA-1246: a promising therapy for treatment of corneal neovascularization.
miR-1275	Effect of YB-1 on the regulation of micro RNA expression in drug-sensitive and drug-resistant gastric carcinoma cells.
miR-127-5p	Radiation and SN38 treatments modulate the expression of microRNAs, cytokines and chemokines in colon cancer cells in a p53-directed manner.
miR-1277	Gene and microRNA expression reveals sensitivity to paclitaxel in laryngeal cancer cell line.
miR-128	A Novel Protocol to Differentiate Induced Pluripotent Stem Cells by Neuronal microRNAs to Provide a Suitable Cellular Model.
miR-128	A specific miRNA signature in the peripheral blood of glioblastoma patients.
miR-128	Analysis of miRNA expression profile induced by short term starvation in breast cancer cells treated with doxorubicin.
miR-128	Chondroitin sulfate-polyethylenimine copolymer-coated superparamagnetic iron oxide nanoparticles as an efficient magneto-gene carrier for microRNA-encoding plasmid DNA delivery.
miR-128	Deregulation of miR-128 in ovarian cancer promotes cisplatin resistance.
miR-128	Effect of miR-128 in DNA damage of HL-60 acute myeloid leukemia cells.
miR-128	Ginsenoside Rh2 inhibits glioma cell proliferation by targeting microRNA-128.
miR-128	Loss of SNAIL inhibits cellular growth and metabolism through the miR-128-mediated RPS6KB1/HIF-1α/PKM2 signaling pathway in prostate cancer cells.
miR-128	MicroRNA-21 silencing enhances the cytotoxic effect of the antiangiogenic drug sunitinib in glioblastoma.
miR-128	miR-128 and miR-149 enhance the chemosensitivity of temozolomide by Rap1B-mediated cytoskeletal remodeling in glioblastoma.
miR-128	miR-128 modulates chemosensitivity and invasion of prostate cancer cells through targeting ZEB1.
miR-128	MiR-128 up-regulation inhibits Reelin and DCX expression and reduces neuroblastoma cell motility and invasiveness.
miR-128	miRNA and cancer; computational and experimental approaches.
miR-128	MiRNA-mediated tumor specific delivery of TRAIL reduced glioma growth.
miR-128	NPV-LDE-225 (Erismodegib) inhibits epithelial mesenchymal transition and self-renewal of glioblastoma initiating cells by regulating miR-21, miR-128, and miR-200.
miR-128	Reduced miR-128 in breast tumor-initiating cells induces chemotherapeutic resistance via Bmi-1 and ABCC5.
miR-128	Shift of microRNA profile upon orthotopic xenografting of glioblastoma spheroid cultures.
miR-128	Shikonin Inhibits the Proliferation of Human Breast Cancer Cells by Reducing Tumor-Derived Exosomes.
miR-128	Targeting of the Bmi-1 oncogene/stem cell renewal factor by microRNA-128 inhibits glioma proliferation and self-renewal.
miR-128	The Inhibition of microRNA-128 on IGF-1-Activating mTOR Signaling Involves in Temozolomide-Induced Glioma Cell Apoptotic Death.
miR-128	The Paradoxical Signals of Two TrkC Receptor Isoforms Supports a Rationale for Novel Therapeutic Strategies in ALS.
miR-128	Upregulation of micro-ribonucleic acid-128 cooperating with downregulation of PTEN confers metastatic potential and unfavorable prognosis in patients with primary osteosarcoma.
miR-128	ΔNp63/DGCR8-Dependent MicroRNAs Mediate Therapeutic Efficacy of HDAC Inhibitors in Cancer.
miR-1280	A microRNA-1280/JAG2 network comprises a novel biological target in high-risk medulloblastoma.
miR-1280	Identification and clinical implications of circulating microRNAs for estrogen receptor-positive breast cancer.
miR-1280	MicroRNA profiling of Chinese primary glioblastoma reveals a temozolomide-chemoresistant subtype.
miR-128-1	The Inhibition of microRNA-128 on IGF-1-Activating mTOR Signaling Involves in Temozolomide-Induced Glioma Cell Apoptotic Death.
miR-128-2	Sex hormones regulate cerebral drug metabolism via brain miRNAs: down-regulation of brain CYP2D by androgens reduces the analgesic effects of tramadol.
miR-128-3p	MicroRNA-128-3p regulates mitomycin C-induced DNA damage response in lung cancer cells through repressing SPTAN1.
miR-1284	MiR-1284 modulates multidrug resistance of gastric cancer cells by targeting EIF4A1.
miR-1285	Effects of Ganoderma lucidum (Higher Basidiomycetes) Extracts on the miRNA Profile and Telomerase Activity of the MCF-7 Breast Cancer Cell Line.
miR-1286	Chemotherapy-induced modification of microRNA expression in esophageal cancer.
miR-1288	Regulation of microRNA-1288 in colorectal cancer: altered expression and its clinicopathological significance.
miR-128a	Changes in the level of serum microRNAs in patients with psoriasis after antitumour necrosis factor-α therapy.
miR-128a	Overexpression of Enhancer of zeste homolog 2 with trimethylation of lysine 27 on histone H3 in adult T-cell leukemia/lymphoma as a target for epigenetic therapy.
miR-128a	The role of microRNA-128a in regulating TGFbeta signaling in letrozole-resistant breast cancer cells.
miR-128b	A novel mutation in the miR-128b gene reduces miRNA processing and leads to glucocorticoid resistance of MLL-AF4 acute lymphocytic leukemia cells.
miR-128b	Expression of certain leukemia/lymphoma related microRNAs and its correlation with prognosis in childhood acute lymphoblastic leukemia.
miR-128b	miR-128b is a potent glucocorticoid sensitizer in MLL-AF4 acute lymphocytic leukemia cells and exerts cooperative effects with miR-221.
miR-129	Epigenetic regulation of miR-34b and miR-129 expression in gastric cancer.
miR-129	miR-129 promotes apoptosis and enhances chemosensitivity to 5-fluorouracil in colorectal cancer.
miR-129	MiR-129 regulates cisplatin-resistance in human gastric cancer cells by targeting P-gp.
miR-129	MiR-129-3p promotes docetaxel resistance of breast cancer cells via CP110 inhibition.
miR-129	miRNA expression is highly sensitive to a drug therapy in Parkinson's disease.
miR-129	Molecular biomarkers and classification models in the evaluation of the prognosis of colorectal cancer.
miR-1290	Comprehensive analysis of alterations in the miRNome in response to photodynamic treatment.
miR-1290	Comprehensive Analysis of miRNome Alterations in Response to Sorafenib Treatment in Colorectal Cancer Cells.
miR-1290	Effect of YB-1 on the regulation of micro RNA expression in drug-sensitive and drug-resistant gastric carcinoma cells.
miR-1290	Hsa-miR-1246 and hsa-miR-1290 are associated with stemness and invasiveness of non-small cell lung cancer.
miR-1290	Immunohistochemical determination of the miR-1290 target arylamine N-acetyltransferase 1 (NAT1) as a prognostic biomarker in breast cancer.
miR-1290	MicroRNA regulation of nonmuscle myosin light chain kinase expression in human lung endothelium.
miR-1290	miR-1290 Is a Biomarker in DNA-Mismatch-Repair-Deficient Colon Cancer and Promotes Resistance to 5-Fluorouracil by Directly Targeting hMSH2.
miR-1290	miR-196b/miR-1290 participate in the antitumor effect of resveratrol via regulation of IGFBP3 expression in acute lymphoblastic leukemia.
miR-1290	Molecular pathways and functional analysis of miRNA expression associated with paclitaxel-induced apoptosis in hepatocellular carcinoma cells.
miR-1291	Gene and microRNA expression reveals sensitivity to paclitaxel in laryngeal cancer cell line.
miR-129-3p	Epigenetic regulation of miR-34b and miR-129 expression in gastric cancer.
miR-129-3p	MiR-129-3p promotes docetaxel resistance of breast cancer cells via CP110 inhibition.
miR-129-5p	Rapamycin reveals an mTOR-independent repression of Kv1.1 expression during epileptogenesis.
miR-129-5p	Synergistic Therapy of Doxorubicin and miR-129-5p with Self-Cross-Linked Bioreducible Polypeptide Nanoparticles Reverses Multidrug Resistance in Cancer Cells.
miR-1296	Computational prediction and experimental validation of a novel synthesized pan-PIM inhibitor PI003 and its apoptosis-inducing mechanisms in cervical cancer.
miR-1296	Prognostic value of 5-microRNA based signature in T2-T3N0 colon cancer.
miR-1296	Regulation of minichromosome maintenance gene family by microRNA-1296 and genistein in prostate cancer.
miR-1299	Computational prediction and experimental validation of a novel synthesized pan-PIM inhibitor PI003 and its apoptosis-inducing mechanisms in cervical cancer.
miR-130	Cellular miR-130b inhibits replication of porcine reproductive and respiratory syndrome virus in vitro and in vivo.
miR-130	Circulating microRNA expressions in colorectal cancer as predictors of response to chemotherapy.
miR-130	MicroRNAs as regulators of metabolic disease: pathophysiologic significance and emerging role as biomarkers and therapeutics.
miR-130	Prognostic implications for high expression of oncogenic microRNAs in advanced gastric carcinoma.
miR-130	The role of miR-130a in cancer.
miR-1300	Prognostic value of 5-microRNA based signature in T2-T3N0 colon cancer.
miR-1303	The expression of microRNA 574-3p as a predictor of postoperative outcome in patients with esophageal squamous cell carcinoma.
miR-1304	Potential biomarkers for paclitaxel sensitivity in hypopharynx cancer cell.
miR-1307	MiR-1307 promotes ovarian cancer cell chemoresistance by targeting the ING5 expression.
miR-1307	The clinicopathological significance of miR-1307 in chemotherapy resistant epithelial ovarian cancer.
miR-1307-3p	Deep sequencing reveals microRNAs predictive of antiangiogenic drug response.
miR-130a	[Expression of MiR-130a in Serum Samples of Patients with Epithelial Ovarian Cancer and Its Association with Platinum Resistance].
miR-130a	A systems biology approach to characterize the regulatory networks leading to trabectedin resistance in an in vitro model of myxoid liposarcoma.
miR-130a	Aberrant plasma levels of circulating miR-16, miR-107, miR-130a and miR-146a are associated with lymph node metastasis and receptor status of breast cancer patients.
miR-130a	Alteration of microRNA expression in vinyl carbamate-induced mouse lung tumors and modulation by the chemopreventive agent indole-3-carbinol.
miR-130a	Altered microRNA expression in cisplatin-resistant ovarian cancer cells and upregulation of miR-130a associated with MDR1/P-glycoprotein-mediated drug resistance.
miR-130A	Differential miRNA expression in the mouse jejunum during garlic treatment of Eimeria papillata infections.
miR-130a	Functional studies of miR-130a on the inhibitory pathways of apoptosis in patients with chronic myeloid leukemia.
miR-130a	Gene and microRNA expression reveals sensitivity to paclitaxel in laryngeal cancer cell line.
miR-130a	High Serum MiR-130a Levels Are Associated with Severe Perihematomal Edema and Predict Adverse Outcome in Acute ICH.
miR-130a	MicroRNA expression profiles of head and neck squamous cell carcinoma with docetaxel-induced multidrug resistance.
miR-130a	MicroRNA expression profiling in HCV-infected human hepatoma cells identifies potential anti-viral targets induced by interferon-α.
miR-130a	MicroRNA-130a inhibits HCV replication by restoring the innate immune response.
miR-130a	MicroRNAs in ovarian cancer biology and therapy resistance.
miR-130a	MicroRNAs: predictors and modifiers of chemo- and radiotherapy in different tumour types.
miR-130a	miR-130a activates apoptotic signaling through activation of caspase-8 in taxane-resistant prostate cancer cells.
miR-130a	MiR-130a and MiR-374a Function as Novel Regulators of Cisplatin Resistance in Human Ovarian Cancer A2780 Cells.
miR-130a	miR-130a can predict response to temozolomide in patients with glioblastoma multiforme, independently of O6-methylguanine-DNA methyltransferase.
miR-130a	MiR-130a overcomes gefitinib resistance by targeting met in non-small cell lung cancer cell lines.
miR-130a	miR-130a targets MET and induces TRAIL-sensitivity in NSCLC by downregulating miR-221 and 222.
miR-130a	Role of microRNAs in drug-resistant ovarian cancer cells.
miR-130a	Serum interferon-related microRNAs as biomarkers to predict the response to interferon therapy in chronic hepatitis C genotype 4.
miR-130a	Studies on microRNAs that are correlated with the cancer stem cells in chronic myeloid leukemia.
miR-130a	The L-amino acid oxidase from Calloselasma rhodostoma snake venom modulates apoptomiRs expression in Bcr-Abl-positive cell lines.
miR-130a	The role of miR-130a in cancer.
miR-130a	The role of miRNAs in drug resistance and prognosis of breast cancer formalin-fixed paraffin-embedded tissues.
miR-130a	Upregulated miR-130a increases drug resistance by regulating RUNX3 and Wnt signaling in cisplatin-treated HCC cell.
miR-130a-3p	MicroRNA profiling implies new markers of chemoresistance of triple-negative breast cancer.
miR-130a-3p	Micro-RNA-130a-3p Regulates Gemcitabine Resistance via PPARG in Cholangiocarcinoma.
miR-130b	Cellular miR-130b inhibits replication of porcine reproductive and respiratory syndrome virus in vitro and in vivo.
miR-130b	Epigenetic silencing of miR-130b in ovarian cancer promotes the development of multidrug resistance by targeting colony-stimulating factor 1.
miR-130b	Intravenous injection of microvesicle-delivery miR-130b alleviates high-fat diet-induced obesity in C57BL/6 mice through translational repression of PPAR-γ.
miR-130b	miR-34a predicts survival of Ewing's sarcoma patients and directly influences cell chemo-sensitivity and malignancy.
miR-130b	Plasma microRNAs predicting clinical outcome in metastatic colorectal cancer patients receiving first-line oxaliplatin-based treatment.
miR-130b	Prognostic implications for high expression of oncogenic microRNAs in advanced gastric carcinoma.
miR-130b	Role for microRNAs in regulating glucocorticoid response and resistance in multiple myeloma.
miR-130b	The role of miR-130a in cancer.
miR-132	A preliminary analysis of association between the down-regulation of microRNA-181b expression and symptomatology improvement in schizophrenia patients before and after antipsychotic treatment.
miR-132	A preliminary analysis of microRNA as potential clinical biomarker for schizophrenia.
miR-132	Aberrant plasma levels of circulating miR-16, miR-107, miR-130a and miR-146a are associated with lymph node metastasis and receptor status of breast cancer patients.
miR-132	Alterations of miR-132 are novel diagnostic biomarkers in peripheral blood of schizophrenia patients.
miR-132	Anti-Inflammatory Activity of Tanshinone IIA in LPS-Stimulated RAW264.7 Macrophages via miRNAs and TLR4-NF-κB Pathway.
miR-132	Association of circulating miR-223 and miR-16 with disease activity in patients with early rheumatoid arthritis.
miR-132	BDNF-ERK-CREB signalling mediates the role of miR-132 in the regulation of the effects of oleanolic acid in male mice.
miR-132	Effects of duloxetine on microRNA expression profile in frontal lobe and hippocampus in a mouse model of depression.
miR-132	Genome-wide miRNA expression profiling of human lymphoblastoid cell lines identifies tentative SSRI antidepressant response biomarkers.
miR-132	Ghrelin Promotes Functional Angiogenesis in a Mouse Model of Critical Limb Ischemia Through Activation of Proangiogenic MicroRNAs.
miR-132	Identification of a microRNA expression signature for chemoradiosensitivity of colorectal cancer cells, involving miRNAs-320a, -224, -132 and let7g.
miR-132	Loss of microRNA-132 predicts poor prognosis in patients with primary osteosarcoma.
miR-132	MicroRNA expression in BRAF-mutated and wild-type metastatic melanoma and its correlation with response duration to BRAF inhibitors.
miR-132	Micro-RNA profiles in osteosarcoma as a predictive tool for ifosfamide response.
miR-132	MicroRNA-132 dysregulation in schizophrenia has implications for both neurodevelopment and adult brain function.
miR-132	MicroRNA-132 suppresses autoimmune encephalomyelitis by inducing cholinergic anti-inflammation: a new Ahr-based exploration.
miR-132	MicroRNA-34a regulates the longevity-associated protein SIRT1 in coronary artery disease: effect of statins on SIRT1 and microRNA-34a expression.
miR-132	miR-132 upregulation promotes gastric cancer cell growth through suppression of FoxO1 translation.
miR-132	miRNA expression is highly sensitive to a drug therapy in Parkinson's disease.
miR-132	Natalizumab Therapy Modulates miR-155, miR-26a and Proinflammatory Cytokine Expression in MS Patients.
miR-132	Notoginsenoside R1 attenuates atherosclerotic lesions in ApoE deficient mouse model.
miR-132	Shexiang Tongxin dropping pill attenuates atherosclerotic lesions in ApoE deficient mouse model.
miR-132-3p	SOX11 identified by target gene evaluation of miRNAs differentially expressed in focal and non-focal brain tissue of therapy-resistant epilepsy patients.
miR-133	Differential expression of vascular smooth muscle-modulating microRNAs in human peripheral blood mononuclear cells: novel targets in essential hypertension.
miR-133	Enhanced delivery of microRNA mimics to cardiomyocytes using ultrasound responsive microbubbles reverses hypertrophy in an in-vitro model.
miR-133	IDH1 and IDH2 gene mutations identify novel molecular subsets within de novo cytogenetically normal acute myeloid leukemia: a Cancer and Leukemia Group B study.
miR-133	Insights into the role of microRNAs in cardiac diseases: from biological signalling to therapeutic targets.
miR-133	Long-term treatment with ivabradine in post-myocardial infarcted rats counteracts f-channel overexpression.
miR-133	microRNA-133: expression, function and therapeutic potential in muscle diseases and cancer.
miR-133	MicroRNAs in Abdominal Aortic Aneurysm.
miR-133	miR-133 regulates Evi1 expression in AML cells as a potential therapeutic target.
miR-133	The potential for circulating microRNAs in the diagnosis of myocardial infarction: a novel approach to disease diagnosis and treatment.
miR-133a	A high-throughput screen identifies miRNA inhibitors regulating lung cancer cell survival and response to paclitaxel.
miR-133a	Aging differentially affects human skeletal muscle microRNA expression at rest and after an anabolic stimulus of resistance exercise and essential amino acids.
miR-133a	Artesunate induces ROS- and p38 MAPK-mediated apoptosis and counteracts tumor growth in vivo in embryonal rhabdomyosarcoma cells.
miR-133a	Bortezomib partially improves laminin α2 chain-deficient muscular dystrophy.
miR-133a	Characterization of Endothelial Microparticles Induced by Different Therapeutic Drugs for Infantile Hemangioma.
miR-133a	Choline protects against cardiac hypertrophy induced by increased after-load.
miR-133a	Clinical relevance and therapeutic significance of microRNA-133a expression profiles and functions in malignant osteosarcoma-initiating cells.
miR-133a	Combined downregulation of microRNA-133a and microRNA-133b predicts chemosensitivity of patients with esophageal squamous cell carcinoma undergoing paclitaxel-based chemotherapy.
miR-133a	Down-regulated expression of hsa-miR-181c in Fanconi anemia patients: implications in TNFα regulation and proliferation of hematopoietic progenitor cells.
miR-133a	Identification of tissue microRNAs predictive of sunitinib activity in patients with metastatic renal cell carcinoma.
miR-133a	Iron metabolism disturbances in the MCF-7 human breast cancer cells with acquired resistance to doxorubicin and cisplatin.
miR-133a	MicroRNAs and their therapeutic potential for human diseases: MiR-133a and bronchial smooth muscle hyperresponsiveness in asthma.
miR-133a	miR-150-5p and miR-133a suppress glioma cell proliferation and migration through targeting membrane-type-1 matrix metalloproteinase.
miR-133a	Synthetic sulfonyl-hydrazone-1 positively regulates cardiomyogenic microRNA expression and cardiomyocyte differentiation of induced pluripotent stem cells.
miR-133a	The promotion of cardiogenic differentiation of hMSCs by targeting epidermal growth factor receptor using microRNA-133a.
miR-133a	Tumor suppressor functions of miR-133a in colorectal cancer.
miR-133a	Ursolic Acid Inhibits the Proliferation of Gastric Cancer Cells by Targeting miR-133a.
miR-133a-1	microRNA-133: expression, function and therapeutic potential in muscle diseases and cancer.
miR-133a-2	microRNA-133: expression, function and therapeutic potential in muscle diseases and cancer.
miR-133a-3p	Carboplatin with Decitabine Therapy, in Recurrent Platinum Resistant Ovarian Cancer, Alters Circulating miRNAs Concentrations: A Pilot Study.
miR-133a-5p	Propofol protects against hepatic ischemia/reperfusion injury via miR-133a-5p regulating the expression of MAPK6.
miR-133b	CERNA SEARCH METHOD IDENTIFIED A MET-ACTIVATED SUBGROUP AMONG EGFR DNA AMPLIFIED LUNG ADENOCARCINOMA PATIENTS.
miR-133b	Combined downregulation of microRNA-133a and microRNA-133b predicts chemosensitivity of patients with esophageal squamous cell carcinoma undergoing paclitaxel-based chemotherapy.
miR-133b	Identification of miR-133b and RB1CC1 as independent predictors for biochemical recurrence and potential therapeutic targets for prostate cancer.
miR-133b	Investigating the pretreatment miRNA expression patterns of advanced hepatocellular carcinoma patients in association with response to TACE treatment.
miR-133b	microRNA-133: expression, function and therapeutic potential in muscle diseases and cancer.
miR-133b	MicroRNA-133b targets glutathione S-transferase π expression to increase ovarian cancer cell sensitivity to chemotherapy drugs.
miR-133b	MicroRNA-196a is a putative diagnostic biomarker and therapeutic target for laryngeal cancer.
miR-133b	MiR-133b contributes to arsenic-induced apoptosis in U251 glioma cells by targeting the hERG channel.
miR-133b	Physiological thyroid hormone levels regulate numerous skeletal muscle transcripts.
miR-133b	Prognostic and biologic significance of DNMT3B expression in older patients with cytogenetically normal primary acute myeloid leukemia.
miR-133b	Protein phosphatase 2A-B55δ enhances chemotherapy sensitivity of human hepatocellular carcinoma under the regulation of microRNA-133b.
miR-133b	Understanding of tolerance in TRAIL-induced apoptosis and cancelation of its machinery by α-mangostin, a xanthone derivative.
miR-133bm	Identification of miR-133b and RB1CC1 as independent predictors for biochemical recurrence and potential therapeutic targets for prostate cancer.
miR-134	Alterations of miR-132 are novel diagnostic biomarkers in peripheral blood of schizophrenia patients.
miR-134	Antagomirs targeting microRNA-134 increase hippocampal pyramidal neuron spine volume in vivo and protect against pilocarpine-induced status epilepticus.
miR-134	Dihydropyrimidine dehydrogenase (DPD) expression is negatively regulated by certain microRNAs in human lung tissues.
miR-134	Down-regulated expression of miR-134 contributes to paclitaxel resistance in human ovarian cancer cells.
miR-134	Effects of 1α,25 dihydroxyvitamin D3 and testosterone on miRNA and mRNA expression in LNCaP cells.
miR-134	Effects of duloxetine on microRNA expression profile in frontal lobe and hippocampus in a mouse model of depression.
miR-134	Gene expression profiling of drug-resistant small cell lung cancer cells by combining microRNA and cDNA expression analysis.
miR-134	High dose glargine alters the expression profiles of microRNAs in pancreatic cancer cells.
miR-134	Intramuscular injection of mechano growth factor E domain peptide regulated expression of memory-related sod, miR-134 and miR-125b-3p in rat hippocampus under simulated weightlessness.
miR-134	MicroRNA-134 plasma levels before and after treatment for bipolar mania.
miR-134	miR-134 in extracellular vesicles reduces triple-negative breast cancer aggression and increases drug sensitivity.
miR-134	miR-375 and miR-30d in the effect of chromium-containing Chinese medicine moderating glucose metabolism.
miR-134	Overexpression of miR-200c induces chemoresistance in esophageal cancers mediated through activation of the Akt signaling pathway.
miR-135	MiR-138 and MiR-135 directly target focal adhesion kinase, inhibit cell invasion, and increase sensitivity to chemotherapy in cancer cells.
miR-135a	Inhibition of p300 lysine acetyltransferase activity by luteolin reduces tumor growth in head and neck squamous cell carcinoma (HNSCC) xenograft mouse model.
miR-135a	Intranasal Administration of Lentiviral miR-135a Regulates Mast Cell and Allergen-Induced Inflammation by Targeting GATA-3.
miR-135a	miR-135A regulates preimplantation embryo development through down-regulation of E3 Ubiquitin Ligase Seven In Absentia Homolog 1A (SIAH1A) expression.
miR-135a	miR-135a/b modulate cisplatin resistance of human lung cancer cell line by targeting MCL1.
miR-135a	Schisandrin B inhibits the proliferation of airway smooth muscle cells via microRNA-135a suppressing the expression of transient receptor potential channel 1.
miR-135a-3p	MicroRNA-135a-3p as a promising biomarker and nucleic acid therapeutic agent for ovarian cancer.
miR-135a-5p	Involvement of microRNA-135a-5p in the Protective Effects of Hydrogen Sulfide Against Parkinson's Disease.
miR-135b	Down-regulated expression of hsa-miR-181c in Fanconi anemia patients: implications in TNFα regulation and proliferation of hematopoietic progenitor cells.
miR-135b	Exosomes containing differential expression of microRNA and mRNA in osteosarcoma that can predict response to chemotherapy.
miR-135b	miR-135b reverses chemoresistance of non-small cell lung cancer cells by downregulation of FZD1.
miR-135b	MUC1-C oncoprotein confers androgen-independent growth of human prostate cancer cells.
miR-135b	Prognostic value of 5-microRNA based signature in T2-T3N0 colon cancer.
miR-135b	Prognostic Value of a BCSC-associated MicroRNA Signature in Hormone Receptor-Positive HER2-Negative Breast Cancer.
miR-135b	Transient resistance to DNA damaging agents is associated with expression of microRNAs-135b and -196b in human leukemia cell lines.
miR-135b*	Specific alterations of the microRNA transcriptome and global network structure in colorectal cancer after treatment with MAPK/ERK inhibitors.
miR-136	Circular RNA Related to the Chondrocyte ECM Regulates MMP13 Expression by Functioning as a MiR-136 'Sponge' in Human Cartilage Degradation.
miR-136	Differential Effects of MicroRNAs on Glioblastoma Growth and Migration.
miR-136	Expression of miR-136 is associated with the primary cisplatin resistance of human epithelial ovarian cancer.
miR-136	MicroRNA-136 Promotes Vascular Muscle Cell Proliferation Through the ERK1/2 Pathway by Targeting PPP2R2A in Atherosclerosis.
miR-136	MiR-136 modulates glioma cell sensitivity to temozolomide by targeting astrocyte elevated gene-1.
miR-136	MiR-136 promotes apoptosis of glioma cells by targeting AEG-1 and Bcl-2.
miR-136	MiR-136 targets E2F1 to reverse cisplatin chemosensitivity in glioma cells.
miR-136*	Differential micro ribonucleic acid expression profiling in ovarian endometrioma with leuprolide acetate treatment.
miR-137	Induction of miR-137 by Isorhapontigenin (ISO) Directly Targets Sp1 Protein Translation and Mediates Its Anticancer Activity Both In Vitro and In Vivo.
miR-137	Inhibition of serine palmitoyltransferase reduces Aβ and tau hyperphosphorylation in a murine model: a safe therapeutic strategy for Alzheimer's disease.
miR-137	microRNA expression pattern modulates temozolomide response in GBM tumors with cancer stem cells.
miR-137	MicroRNA-137 chemosensitizes colon cancer cells to the chemotherapeutic drug oxaliplatin (OXA) by targeting YBX1.
miR-137	MicroRNA-137 down-regulates KIT and inhibits small cell lung cancer cell proliferation.
miR-137	MicroRNA-137 inhibits tumor growth and sensitizes chemosensitivity to paclitaxel and cisplatin in lung cancer.
miR-137	microRNA-137 modulates pancreatic cancer cells tumor growth, invasion and sensitivity to chemotherapy.
miR-137	MicroRNA-195 chemosensitizes colon cancer cells to the chemotherapeutic drug doxorubicin by targeting the first binding site of BCL2L2 mRNA.
miR-137	miR-137 impairs the proliferative and migratory capacity of human non-small cell lung cancer cells by targeting paxillin.
miR-137	MiR-137 inhibits proliferation and angiogenesis of human glioblastoma cells by targeting EZH2.
miR-137	miR-137 inhibits the proliferation of lung cancer cells by targeting Cdc42 and Cdk6.
miR-137	miR-137 regulates the constitutive androstane receptor and modulates doxorubicin sensitivity in parental and doxorubicin-resistant neuroblastoma cells.
miR-137	miR-137 restoration sensitizes multidrug-resistant MCF-7/ADM cells to anticancer agents by targeting YB-1.
miR-137	miR-137 suppresses the invasion and procedure of EMT of human breast cancer cell line MCF-7 through targeting CtBP1.
miR-137	miR-137 targets Cdc42 expression, induces cell cycle G1 arrest and inhibits invasion in colorectal cancer cells.
miR-137	Olea europaea leaf extract alters microRNA expression in human glioblastoma cells.
miR-137	Quantitative nuclear proteomics identifies that miR-137-mediated EZH2 reduction regulates resveratrol-induced apoptosis of neuroblastoma cells.
miR-137	Role of micro-RNAs in drug resistance of multiple myeloma.
miR-137	Upregulation of miR-137 reverses sorafenib resistance and cancer-initiating cell phenotypes by degrading ANT2 in hepatocellular carcinoma.
miR-138	Adipogenic RNAs are transferred in osteoblasts via bone marrow adipocytes-derived extracellular vesicles (EVs).
miR-138	Alterations of microRNA expression patterns in human cervical carcinoma cells (Ca Ski) toward 1'S-1'-acetoxychavicol acetate and cisplatin.
miR-138	Alterations of microRNAs in cisplatin-resistant human non-small cell lung cancer cells (A549/DDP).
miR-138	Anticancer function of α-solanine in lung adenocarcinoma cells by inducing microRNA-138 expression.
miR-138	Improving the osteogenesis of rat mesenchymal stem cells by chitosan-based-microRNA nanoparticles.
miR-138	MicroRNA 138, let-7b, and 125a inhibitors differentially alter sleep and EEG delta-wave activity in rats.
miR-138	MicroRNA Profiling Implies New Markers of Gemcitabine Chemoresistance in Mutant p53 Pancreatic Ductal Adenocarcinoma.
miR-138	MicroRNA-138 enhances TRAIL-induced apoptosis through interferon-stimulated gene 15 downregulation in hepatocellular carcinoma cells.
miR-138	MicroRNA-138 modulates DNA damage response by repressing histone H2AX expression.
miR-138	MicroRNA-138 regulates chemoresistance in human non-small cell lung cancer via epithelial mesenchymal transition.
miR-138	MiR-138 and MiR-135 directly target focal adhesion kinase, inhibit cell invasion, and increase sensitivity to chemotherapy in cancer cells.
miR-138	miR-138 might reverse multidrug resistance of leukemia cells.
miR-138	MiR-138 suppressed nasopharyngeal carcinoma growth and tumorigenesis by targeting the CCND1 oncogene.
miR-138	MiR-138: A promising therapeutic target for cancer.
miR-138	miR-138-Mediated Regulation of KINDLIN-2 Expression Modulates Sensitivity to Chemotherapeutics.
miR-138	miRNAs associated with chemo-sensitivity in cell lines and in advanced bladder cancer.
miR-138	Suberoylanilide hydroxamic acid inhibits growth of head and neck cancer cell lines by reactivation of tumor suppressor microRNAs.
miR-138	The role of miRNAs in drug resistance and prognosis of breast cancer formalin-fixed paraffin-embedded tissues.
miR-138-1	MiR-138: A promising therapeutic target for cancer.
miR-138-1-3p	Serum levels of mature microRNAs in DICER1-mutated pleuropulmonary blastoma.
miR-138-2	MiR-138: A promising therapeutic target for cancer.
miR-138-5p	Identification of urinary microRNA biomarkers for detection of gentamicin-induced acute kidney injury in rats.
miR-138-5p	miR-138-5p reverses gefitinib resistance in non-small cell lung cancer cells via negatively regulating G protein-coupled receptor 124.
miR-139	MicroRNA-139 suppresses proliferation in luminal type breast cancer cells by targeting Topoisomerase II alpha.
miR-139	MiRNA-139 regulates oral cancer Tca8113 cells apoptosis through Akt signaling pathway.
miR-139	The role of miRNAs in drug resistance and prognosis of breast cancer formalin-fixed paraffin-embedded tissues.
miR-139-5p	An Explorative Analysis for the Role of Serum miR-10b-3p Levels in Predicting Response to Sorafenib in Patients with Advanced Hepatocellular Carcinoma.
miR-139-5p	Clinical value of integrated-signature miRNAs in colorectal cancer: miRNA expression profiling analysis and experimental validation.
miR-139-5p	MiR-139-5p inhibits the biological function of breast cancer cells by targeting Notch1 and mediates chemosensitivity to docetaxel.
miR-139-5p	miR-139-5p Inhibits the Epithelial-Mesenchymal Transition and Enhances the Chemotherapeutic Sensitivity of Colorectal Cancer Cells by Downregulating BCL2.
miR-139-5p	MiR-139-5p reverses CD44+/CD133+-associated multidrug resistance by downregulating NOTCH1 in colorectal carcinoma cells.
miR-139-5p	miR-139-5p sensitizes colorectal cancer cells to 5-fluorouracil by targeting NOTCH-1.
miR-139b	Diabetes and hyperlipidemia induce dysfunction of VSMCs: contribution of the metabolic inflammation/miRNA pathway.
miR-1-3p	The PI3K/mTOR dual inhibitor BEZ235 suppresses proliferation and migration and reverses multidrug resistance in acute myeloid leukemia.
miR-140	Amelioration of Experimental Autoimmune Arthritis Through Targeting of Synovial Fibroblasts by Intraarticular Delivery of MicroRNAs 140-3p and 140-5p.
miR-140	Low-dose paclitaxel ameliorates pulmonary fibrosis by suppressing TGF-β1/Smad3 pathway via miR-140 upregulation.
miR-140	MiR-29a and MiR-140 Protect Chondrocytes against the Anti-Proliferation and Cell Matrix Signaling Changes by IL-1β.
miR-140	The role of miRNAs in drug resistance and prognosis of breast cancer formalin-fixed paraffin-embedded tissues.
miR-140-3p	A 5-microRNA signature for lung squamous cell carcinoma diagnosis and hsa-miR-31 for prognosis.
miR-140-3p	Amelioration of Experimental Autoimmune Arthritis Through Targeting of Synovial Fibroblasts by Intraarticular Delivery of MicroRNAs 140-3p and 140-5p.
miR-140-5p	Amelioration of Experimental Autoimmune Arthritis Through Targeting of Synovial Fibroblasts by Intraarticular Delivery of MicroRNAs 140-3p and 140-5p.
miR-140-5p	Circulating MicroRNAs as easy-to-measure aging biomarkers in older breast cancer patients: correlation with chronological age but not with fitness/frailty status.
miR-140-5p	MicroRNA profiling predicts survival in anti-EGFR treated chemorefractory metastatic colorectal cancer patients with wild-type KRAS and BRAF.
miR-140-5p	MicroRNA-140-5p inhibits cell proliferation and invasion by regulating VEGFA/MMP2 signaling in glioma.
miR-140-5p	MicroRNA-140-5p regulates osteosarcoma chemoresistance by targeting HMGN5 and autophagy.
miR-140-5p	MicroRNA-140-5p suppresses tumor growth and metastasis by targeting transforming growth factor β receptor 1 and fibroblast growth factor 9 in hepatocellular carcinoma.
miR-140-5p	miR-140-5p attenuates chemotherapeutic drug-induced cell death by regulating autophagy through inositol 1,4,5-trisphosphate kinase 2 (IP3k2) in human osteosarcoma cells.
miR-140-5p	miR-140-5p inhibits ovarian cancer growth partially by repression of PDGFRA.
miR-140-5p	Small Cell Lung Cancer Screen of Oncology Drugs, Investigational Agents, and Gene and microRNA Expression.
miR-141	A MicroRNA Expression Signature In Taxane-anthracycline-Based Neoadjuvant Chemotherapy Response.
miR-141	Differential microRNA expression signatures and cell type-specific association with Taxol resistance in ovarian cancer cells.
miR-141	Epithelial-mesenchymal transition-associated miRNAs in ovarian carcinoma, with highlight on the miR-200 family: prognostic value and prospective role in ovarian cancer therapeutics.
miR-141	Evaluation of Prognostic and Predictive Significance of Circulating MicroRNAs in Ovarian Cancer Patients.
miR-141	Honokiol suppresses renal cancer cells' metastasis via dual-blocking epithelial-mesenchymal transition and cancer stem cell properties through modulating miR-141/ZEB2 signaling.
miR-141	Induction of epithelial-mesenchymal transition and down-regulation of miR-200c and miR-141 in oxaliplatin-resistant colorectal cancer cells.
miR-141	Involvement of human micro-RNA in growth and response to chemotherapy in human cholangiocarcinoma cell lines.
miR-141	Involvement of let-7/miR-98 microRNAs in the regulation of progesterone receptor membrane component 1 expression in ovarian cancer cells.
miR-141	MicroRNA-141 regulates the expression level of ICAM-1 on endothelium to decrease myocardial ischemia-reperfusion injury.
miR-141	MicroRNA-200c modulates epithelial-to-mesenchymal transition (EMT) in human colorectal cancer metastasis.
miR-141	MiR-141 Activates Nrf2-Dependent Antioxidant Pathway via Down-Regulating the Expression of Keap1 Conferring the Resistance of Hepatocellular Carcinoma Cells to 5-Fluorouracil.
miR-141	miR-141 confers docetaxel chemoresistance of breast cancer cells via regulation of EIF4E expression.
miR-141	miR-141 regulates KEAP1 and modulates cisplatin sensitivity in ovarian cancer cells.
miR-141	miR-141 regulation of EIF4E expression affects docetaxel chemoresistance of non-small cell lung cancer.
miR-141	miR-429 regulates alveolar macrophage inflammatory cytokine production and is involved in LPS-induced acute lung injury.
miR-141	MiRNA expression analysis of cancer-associated fibroblasts and normal fibroblasts in breast cancer.
miR-141	miRNA expression patterns in chemoresistant breast cancer tissues.
miR-141	miRNA-141, downregulated in pancreatic cancer, inhibits cell proliferation and invasion by directly targeting MAP4K4.
miR-141	miRNA-34a is associated with docetaxel resistance in human breast cancer cells.
miR-141	N-acetylcysteine Ameliorates Prostatitis via miR-141 Regulating Keap1/Nrf2 Signaling.
miR-141	Possible roles of mmu-miR-141 in the endometrium of mice in early pregnancy following embryo implantation.
miR-141	Progesterone downregulation of miR-141 contributes to expansion of stem-like breast cancer cells through maintenance of progesterone receptor and Stat5a.
miR-141	Proteasome inhibitor-resistant cells cause EMT-induction via suppression of E-cadherin by miR-200 and ZEB1.
miR-141	Proton pump inhibitors (PPIs) impact on tumour cell survival, metastatic potential and chemotherapy resistance, and affect expression of resistance-relevant miRNAs in esophageal cancer.
miR-141	Regulation of p53-targeting microRNAs by polycyclic aromatic hydrocarbons: Implications in the etiology of multiple myeloma.
miR-141	Review of miR-200b and cancer chemosensitivity.
miR-141	The expression of the miRNA-200 family in endometrial endometrioid carcinoma.
miR-141	The miR-200 family controls beta-tubulin III expression and is associated with paclitaxel-based treatment response and progression-free survival in ovarian cancer patients.
miR-141	The miR-200 family differentially regulates sensitivity to paclitaxel and carboplatin in human ovarian carcinoma OVCAR-3 and MES-OV cells.
miR-141-3p	Involvement of microRNA-141-3p in 5-fluorouracil and oxaliplatin chemo-resistance in esophageal cancer cells via regulation of PTEN.
miR-142	A network including PU.1, Vav1 and miR-142-3p sustains ATRA-induced differentiation of acute promyelocytic leukemia cells - a short report.
miR-142	MiR-142 acts as a tumor suppressor in osteosarcoma cell lines by targeting Rac1.
miR-142	Transcatheter arterial infusion chemotherapy increases expression level of miR-142-5p in stage III colorectal cancer.
miR-142-3p	A network including PU.1, Vav1 and miR-142-3p sustains ATRA-induced differentiation of acute promyelocytic leukemia cells - a short report.
miR-142-3p	Changes in the level of serum microRNAs in patients with psoriasis after antitumour necrosis factor-α therapy.
miR-142-3p	Differential micro ribonucleic acid expression profiling in ovarian endometrioma with leuprolide acetate treatment.
miR-142-3p	Differentiation of two types of mobilized peripheral blood stem cells by microRNA and cDNA expression analysis.
miR-142-3p	Expression, regulation and function of microRNAs in multiple sclerosis.
miR-142-3p	Hormone replacement therapy enhances IGF-1 signaling in skeletal muscle by diminishing miR-182 and miR-223 expressions: a study on postmenopausal monozygotic twin pairs.
miR-142-3p	Micro-RNA response to imatinib mesylate in patients with chronic myeloid leukemia.
miR-142-3p	MicroRNA-142-3p Inhibits Chondrocyte Apoptosis and Inflammation in Osteoarthritis by Targeting HMGB1.
miR-142-3p	MiR-142-3p functions as a tumor suppressor by targeting CD133, ABCG2, and Lgr5 in colon cancer cells.
miR-142-3p	MiR-142-3p Overexpression Increases Chemo-Sensitivity of NSCLC by Inhibiting HMGB1-Mediated Autophagy.
miR-142-3p	Propofol exerts anti-hepatocellular carcinoma by microvesicle-mediated transfer of miR-142-3p from macrophage to cancer cells.
miR-142-3p	Regulatory role of miR-142-3p on the functional hepatic cancer stem cell marker CD133.
miR-142-3p	The L-amino acid oxidase from Calloselasma rhodostoma snake venom modulates apoptomiRs expression in Bcr-Abl-positive cell lines.
miR-142-3p	Triptolide induces the expression of miR-142-3p: a negative regulator of heat shock protein 70 and pancreatic cancer cell proliferation.
miR-142-5P	Differential miRNA expression in the mouse jejunum during garlic treatment of Eimeria papillata infections.
miR-142-5p	Lidocaine Administration Controls MicroRNAs Alterations Observed After Lung Ischemia-Reperfusion Injury.
miR-142-5p	MicroRNA expression as a predictive marker for gemcitabine response after surgical resection of pancreatic cancer.
miR-142-5p	miR-375 and miR-30d in the effect of chromium-containing Chinese medicine moderating glucose metabolism.
miR-142-5p	miRNA signatures associate with pathogenesis and progression of osteosarcoma.
miR-142-5p	Pulmonary gene and microRNA expression changes in mice exposed to benzo(a)pyrene by oral gavage.
miR-142-5p	Radiation and SN38 treatments modulate the expression of microRNAs, cytokines and chemokines in colon cancer cells in a p53-directed manner.
miR-142-5p	Transcatheter arterial infusion chemotherapy increases expression level of miR-142-5p in stage III colorectal cancer.
miR-142-5p	Unique behavioral characteristics and microRNA signatures in a drug resistant epilepsy model.
miR-143	5-Aminolevulinic acid photodynamic therapy in human cervical cancer via the activation of microRNA-143 and suppression of the Bcl-2/Bax signaling pathway.
miR-143	Alteration of microRNA expression in vinyl carbamate-induced mouse lung tumors and modulation by the chemopreventive agent indole-3-carbinol.
miR-143	Altered microRNA Expression Profiles and Regulation of INK4A/CDKN2A Tumor Suppressor Genes in Canine Breast Cancer Models.
miR-143	Beyond KRAS mutation status: influence of KRAS copy number status and microRNAs on clinical outcome to cetuximab in metastatic colorectal cancer patients.
miR-143	Chemically modified synthetic microRNA-205 inhibits the growth of melanoma cells in vitro and in vivo.
miR-143	Cisplatin and Paclitaxel Alter the Expression Pattern of miR-143/145 and miR-183/96/182 Clusters in T24 Bladder Cancer Cells.
miR-143	Correlation of clinical response and response duration with miR-145 induction by lenalidomide in CD34(+) cells from patients with del(5q) myelodysplastic syndrome.
miR-143	Curcumin inhibits prostate cancer by targeting PGK1 in the FOXD3/miR-143 axis.
miR-143	Cytotoxic activity of sunitinib and everolimus in Caki-1 renal cancer cells is accompanied by modulations in the expression of apoptosis-related microRNA clusters and BCL2 family genes.
miR-143	Decreased expression of microRNA-143 and -145 in human gastric cancers.
miR-143	Diagnostic potential of miR-126, miR-143, miR-145, and miR-652 in malignant pleural mesothelioma.
miR-143	Differential expression of vascular smooth muscle-modulating microRNAs in human peripheral blood mononuclear cells: novel targets in essential hypertension.
miR-143	Down regulation of miR-143 is related with tumor size, lymph node metastasis and HPV16 infection in cervical squamous cancer.
miR-143	Elevated expression levels of miR-143/5 in saphenous vein smooth muscle cells from patients with Type 2 diabetes drive persistent changes in phenotype and function.
miR-143	Expression of adipose microRNAs is sensitive to dietary conjugated linoleic acid treatment in mice.
miR-143	Expression of miR-143 reduces growth and migration of human bladder carcinoma cells by targeting cyclooxygenase-2.
miR-143	Herpes virus microRNA expression and significance in serous ovarian cancer.
miR-143	Histone deacetylase inhibitor prevents cell growth in Burkitt's lymphoma by regulating PI3K/Akt pathways and leads to upregulation of miR-143, miR-145, and miR-101.
miR-143	Honokiol inhibits bladder tumor growth by suppressing EZH2/miR-143 axis.
miR-143	Involvement of miR-143 in cisplatin resistance of gastric cancer cells via targeting IGF1R and BCL2.
miR-143	Microribonucleic acids for prevention of plaque rupture and in-stent restenosis: "a finger in the dam".
miR-143	MicroRNA expression profiles distinguish liposarcoma subtypes and implicate miR-145 and miR-451 as tumor suppressors.
miR-143	MicroRNA in cervical cancer: OncomiRs and tumor suppressor miRs in diagnosis and treatment.
miR-143	MicroRNA-143 enhances chemosensitivity of Quercetin through autophagy inhibition via target GABARAPL1 in gastric cancer cells.
miR-143	MicroRNA-143 inhibits tumor growth and angiogenesis and sensitizes chemosensitivity to oxaliplatin in colorectal cancers.
miR-143	MicroRNA-143 is a putative predictive factor for the response to fluoropyrimidine-based chemotherapy in patients with metastatic colorectal cancer.
miR-143	microRNA-143 is associated with the survival of ALDH1+CD133+ osteosarcoma cells and the chemoresistance of osteosarcoma.
miR-143	microRNA-143 protects cells from DNA damage-induced killing by downregulating FHIT expression.
miR-143	MicroRNA-143 reduces viability and increases sensitivity to 5-fluorouracil in HCT116 human colorectal cancer cells.
miR-143	MicroRNA-143/-145 in Cardiovascular Diseases.
miR-143	MicroRNA-223 and miR-143 are important systemic biomarkers for disease activity in psoriasis.
miR-143	MicroRNAs and esophageal cancer--implications for pathogenesis and therapy.
miR-143	MicroRNAs and their therapeutic potential for human diseases: microRNAs, miR-143 and -145, function as anti-oncomirs and the application of chemically modified miR-143 as an anti-cancer drug.
miR-143	Microvesicle-mediated RNA molecule delivery system using monocytes/macrophages.
miR-143	MiR-143 acts as a tumor suppressor by targeting N-RAS and enhances temozolomide-induced apoptosis in glioma.
miR-143	MiR-143 enhances the antitumor activity of shikonin by targeting BAG3 expression in human glioblastoma stem cells.
miR-143	miR-143 inhibits glycolysis and depletes stemness of glioblastoma stem-like cells.
miR-143	miR-143 inhibits the metastasis of pancreatic cancer and an associated signaling pathway.
miR-143	miR-143 or miR-145 overexpression increases cetuximab-mediated antibody-dependent cellular cytotoxicity in human colon cancer cells.
miR-143	miR-17, miR-21, and miR-143 Enhance Adipogenic Differentiation from Porcine Bone Marrow-Derived Mesenchymal Stem Cells.
miR-143	miR-345 in metastatic colorectal cancer: a non-invasive biomarker for clinical outcome in non-KRAS mutant patients treated with 3rd line cetuximab and irinotecan.
miR-143	Non-coding MicroRNAs hsa-let-7g and hsa-miR-181b are Associated with Chemoresponse to S-1 in Colon Cancer.
miR-143	Possible involvement of microRNAs in vascular damage in experimental chronic kidney disease.
miR-143	Predicting associations between microRNAs and target genes in breast cancer by bioinformatics analyses.
miR-143	Propofol inhibits proliferation and invasion of osteosarcoma cells by regulation of microRNA-143 expression.
miR-143	Propolis cinnamic acid derivatives induce apoptosis through both extrinsic and intrinsic apoptosis signaling pathways and modulate of miRNA expression.
miR-143	Replacement treatment with microRNA-143 and -145 induces synergistic inhibition of the growth of human bladder cancer cells by regulating PI3K/Akt and MAPK signaling pathways.
miR-143	Role of anti-oncomirs miR-143 and -145 in human colorectal tumors.
miR-143	Role of microRNAs in the resistance of prostate cancer to docetaxel and paclitaxel.
miR-143	Signature miRNAs in colorectal cancers were revealed using a bias reduction small RNA deep sequencing protocol.
miR-143	The role of microRNA in metastatic colorectal cancer and its significance in cancer prognosis and treatment.
miR-143	Vascular microRNAs.
miR-143	XMD8-92 inhibits pancreatic tumor xenograft growth via a DCLK1-dependent mechanism.
miR-143-145	MicroRNAs as regulators of metabolic disease: pathophysiologic significance and emerging role as biomarkers and therapeutics.
miR-143-3p	Clinical value of integrated-signature miRNAs in colorectal cancer: miRNA expression profiling analysis and experimental validation.
miR-143-5p	A microRNA signature associated with pathological complete response to novel neoadjuvant therapy regimen in triple-negative breast cancer.
miR-143-5p	Identifying High-Risk Stage II Colon Cancer Patients: A Three-MicroRNA-Based Score as a Prognostic Biomarker.
miR-143BP	Microvesicle-mediated RNA molecule delivery system using monocytes/macrophages.
miR-143BPs	MicroRNAs and their therapeutic potential for human diseases: microRNAs, miR-143 and -145, function as anti-oncomirs and the application of chemically modified miR-143 as an anti-cancer drug.
miR-143BPs	Microvesicle-mediated RNA molecule delivery system using monocytes/macrophages.
miR-143BPx	MicroRNAs and their therapeutic potential for human diseases: microRNAs, miR-143 and -145, function as anti-oncomirs and the application of chemically modified miR-143 as an anti-cancer drug.
miR-144	American ginseng regulates gene expression to protect against premature ovarian failure in rats.
miR-144	Clinical significance of miR-144-ZFX axis in disseminated tumour cells in bone marrow in gastric cancer cases.
miR-144	Erythropoietin protects the tubular basement membrane by promoting the bone marrow to release extracellular vesicles containing tPA-targeting miR-144.
miR-144	FLT3 internal tandem duplication associates with adverse outcome and gene- and microRNA-expression signatures in patients 60 years of age or older with primary cytogenetically normal acute myeloid leukemia: a Cancer and Leukemia Group B study.
miR-144	MicroRNA expression profiles distinguish liposarcoma subtypes and implicate miR-145 and miR-451 as tumor suppressors.
miR-144	MicroRNA-144 suppresses cholangiocarcinoma cell proliferation and invasion through targeting platelet activating factor acetylhydrolase isoform 1b.
miR-144	MicroRNAs as a target for novel antipsychotics: a systematic review of an emerging field.
miR-144	Myc induced miR-144/451 contributes to the acquired imatinib resistance in chronic myelogenous leukemia cell K562.
miR-144	Nanoparticle-based delivery of siDCAMKL-1 increases microRNA-144 and inhibits colorectal cancer tumor growth via a Notch-1 dependent mechanism.
miR-144	Serum miR-19a predicts resistance to FOLFOX chemotherapy in advanced colorectal cancer cases.
miR-144	Sputum and serum microRNA-144 levels in patients with tuberculosis before and after treatment.
miR-144	Time Dependent Distribution of MicroRNA 144 after Intravenous Delivery.
miR-144	XMD8-92 inhibits pancreatic tumor xenograft growth via a DCLK1-dependent mechanism.
miR-144*	Altered microRNA expression levels in mononuclear cells of patients with pulmonary and pleural tuberculosis and their relation with components of the immune response.
miR-144-3p	7-Chlorokynurenic acid (7-CTKA) produces rapid antidepressant-like effects: through regulating hippocampal microRNA expressions involved in TrkB-ERK/Akt signaling pathways in mice exposed to chronic unpredictable mild stress.
miR-144-3p	miR-144-3p exerts anti-tumor effects in glioblastoma by targeting c-Met.
miR-145	5-FU and ixabepilone modify the microRNA expression profiles in MDA-MB-453 triple-negative breast cancer cells.
miR-145	A Novel Combination RNAi toward Warburg Effect by Replacement with miR-145 and Silencing of PTBP1 Induces Apoptotic Cell Death in Bladder Cancer Cells.
miR-145	A prostate cancer-targeted polyarginine-disulfide linked PEI nanocarrier for delivery of microRNA.
miR-145	Acute pyelonephritis in renal allografts: a new role for microRNAs?
miR-145	Adenosine as a probing tool for the mechanistic study of acupuncture treatment.
miR-145	Analysis of circulating microRNAs during adjuvant chemotherapy in patients with luminal A breast cancer.
miR-145	Biological activity of lenalidomide in myelodysplastic syndromes with del5q: results of gene expression profiling from a multicenter phase II study.
miR-145	Cardiovascular protection by ApoE and ApoE-HDL linked to suppression of ECM gene expression and arterial stiffening.
miR-145	Circulating microRNA expressions in colorectal cancer as predictors of response to chemotherapy.
miR-145	Circulating microRNAs as Potential Diagnostic Biomarkers and Therapeutic Targets in Gastric Cancer: Current Status and Future Perspectives.
miR-145	Circulating miR-200c levels significantly predict response to chemotherapy and prognosis of patients undergoing neoadjuvant chemotherapy for esophageal cancer.
miR-145	Circulating Toll-like receptor 4-responsive microRNA panel in patients with coronary artery disease: results from prospective and randomized study of treatment with renin-angiotensin system blockade.
miR-145	Cisplatin and Paclitaxel Alter the Expression Pattern of miR-143/145 and miR-183/96/182 Clusters in T24 Bladder Cancer Cells.
miR-145	Correlation of clinical response and response duration with miR-145 induction by lenalidomide in CD34(+) cells from patients with del(5q) myelodysplastic syndrome.
miR-145	Cytotoxic activity of sunitinib and everolimus in Caki-1 renal cancer cells is accompanied by modulations in the expression of apoptosis-related microRNA clusters and BCL2 family genes.
miR-145	Decreased expression of microRNA-143 and -145 in human gastric cancers.
miR-145	Deletion 5q MDS: molecular and therapeutic implications.
miR-145	Dendrosomal curcumin nanoformulation downregulates pluripotency genes via miR-145 activation in U87MG glioblastoma cells.
miR-145	Diagnostic potential of miR-126, miR-143, miR-145, and miR-652 in malignant pleural mesothelioma.
miR-145	Differential expression of vascular smooth muscle-modulating microRNAs in human peripheral blood mononuclear cells: novel targets in essential hypertension.
miR-145	Downregulation of miR-145 in venous malformations: Its association with disorganized vessels and sclerotherapy.
miR-145	Elevated expression levels of miR-143/5 in saphenous vein smooth muscle cells from patients with Type 2 diabetes drive persistent changes in phenotype and function.
miR-145	Episomal Lentiviral Vector-Mediated miR-145 Overexpression Inhibits Proliferation and Induces Apoptosis of Human Esophageal Carcinomas Cells.
miR-145	Exosomal MicroRNAs Derived From Umbilical Mesenchymal Stem Cells Inhibit Hepatitis C Virus Infection.
miR-145	Expression analysis of microRNA as prognostic biomarkers in colorectal cancer.
miR-145	Fas signaling promotes chemoresistance in gastrointestinal cancer by up-regulating P-glycoprotein.
miR-145	Gemcitabine impacts differentially on bladder and kidney cancer cells: distinct modulations in the expression patterns of apoptosis-related microRNAs and BCL2 family genes.
miR-145	Glucocorticoid regulation of a novel HPV-E6-p53-miR-145 pathway modulates invasion and therapy resistance of cervical cancer cells.
miR-145	Histone deacetylase inhibitor prevents cell growth in Burkitt's lymphoma by regulating PI3K/Akt pathways and leads to upregulation of miR-143, miR-145, and miR-101.
miR-145	In situ amplification of intracellular microRNA with MNAzyme nanodevices for multiplexed imaging, logic operation, and controlled drug release.
miR-145	Inhibition of house dust mite-induced allergic airways disease by antagonism of microRNA-145 is comparable to glucocorticoid treatment.
miR-145	Intravesical administration of exogenous microRNA-145 as a therapy for mouse orthotopic human bladder cancer xenograft.
miR-145	Lidocaine Administration Controls MicroRNAs Alterations Observed After Lung Ischemia-Reperfusion Injury.
miR-145	Lipid nanoparticle delivery of a microRNA-145 inhibitor improves experimental pulmonary hypertension.
miR-145	Liposome delivery of microRNA-145 to mesenchymal stem cells leads to immunological off-target effects mediated by RIG-I.
miR-145	Long non-coding RNA MALAT1 functions as a mediator in cardioprotective effects of fentanyl in myocardial ischemia-reperfusion injury.
miR-145	Loss of microRNA-145 expression is involved in the development and prognosis of breast cancer complicated by type 2 diabetes mellitus.
miR-145	Low miR-145 expression level is associated with poor pathological differentiation and poor prognosis in non-small cell lung cancer.
miR-145	Microribonucleic acids for prevention of plaque rupture and in-stent restenosis: "a finger in the dam".
miR-145	MicroRNA 25, microRNA 145, and microRNA 210 as biomarkers for predicting the efficacy of maintenance treatment with pemetrexed in lung adenocarcinoma patients who are negative for epidermal growth factor receptor mutations or anaplastic lymphoma kinase translocations.
miR-145	microRNA expression pattern modulates temozolomide response in GBM tumors with cancer stem cells.
miR-145	MicroRNA expression profiles distinguish liposarcoma subtypes and implicate miR-145 and miR-451 as tumor suppressors.
miR-145	MicroRNA profiles classify papillary renal cell carcinoma subtypes.
miR-145	MicroRNA replacement therapy for miR-145 and miR-33a is efficacious in a model of colon carcinoma.
miR-145	MicroRNA-143/-145 in Cardiovascular Diseases.
miR-145	MicroRNA-145 in vascular smooth muscle cell biology: a new therapeutic target for vascular disease.
miR-145	MicroRNA-145 repairs infarcted myocardium by accelerating cardiomyocyte autophagy.
miR-145	MicroRNA-145 targets vascular endothelial growth factor and inhibits invasion and metastasis of osteosarcoma cells.
miR-145	MicroRNA-145-targeted drug and its preventive effect on pulmonary arterial hypertension (patent WO2012153135 A1).
miR-145	MicroRNA-9 promotes tumorigenesis and mediates sensitivity to cisplatin in primary epithelial ovarian cancer cells.
miR-145	MicroRNAs in multiple sclerosis and experimental autoimmune encephalomyelitis.
miR-145	MicroRNAs reduce tumor growth and contribute to enhance cytotoxicity induced by gefitinib in non-small cell lung cancer.
miR-145	miR Profiling Identifies Cyclin-Dependent Kinase 6 Downregulation as a Potential Mechanism of Acquired Cisplatin Resistance in Non-Small-Cell Lung Carcinoma.
miR-145	miR-143 or miR-145 overexpression increases cetuximab-mediated antibody-dependent cellular cytotoxicity in human colon cancer cells.
miR-145	miR-145 and miR20a-5p Potentially Mediate Pleiotropic Effects of Interferon-Beta Through Mitogen-Activated Protein Kinase Signaling Pathway in Multiple Sclerosis Patients.
miR-145	MiR-145 expression accelerates esophageal adenocarcinoma progression by enhancing cell invasion and anoikis resistance.
miR-145	MiR-145 functions as a tumor suppressor targeting NUAK1 in human intrahepatic cholangiocarcinoma.
miR-145	miR-145 inhibits proliferation and invasion of esophageal squamous cell carcinoma in part by targeting c-Myc.
miR-145	MiR-145 promotes TNF-α-induced apoptosis by facilitating the formation of RIP1-FADDcaspase-8 complex in triple-negative breast cancer.
miR-145	miR-145 sensitizes breast cancer to doxorubicin by targeting multidrug resistance-associated protein-1.
miR-145	miR-145 sensitizes gallbladder cancer to cisplatin by regulating multidrug resistance associated protein 1.
miR-145	miR-145 sensitizes ovarian cancer cells to paclitaxel by targeting Sp1 and Cdk6.
miR-145	miRNA expression patterns in chemoresistant breast cancer tissues.
miR-145	Molecular Biomarkers in Bladder Cancer: Novel Potential Indicators of Prognosis and Treatment Outcomes.
miR-145	mRNA and microRNA analysis reveals modulation of biochemical pathways related to addiction in the ventral tegmental area of methamphetamine self-administering rats.
miR-145	Myelodysplastic syndromes with 5q deletion: pathophysiology and role of lenalidomide.
miR-145	Non-coding MicroRNAs hsa-let-7g and hsa-miR-181b are Associated with Chemoresponse to S-1 in Colon Cancer.
miR-145	Olea europaea leaf extract alters microRNA expression in human glioblastoma cells.
miR-145	Overexpression of miR-145 increases the sensitivity of vemurafenib in drug-resistant colo205 cell line.
miR-145	Overexpression of miR-200c induces chemoresistance in esophageal cancers mediated through activation of the Akt signaling pathway.
miR-145	Peroxisome proliferator-activated receptor-γ (PPAR-γ) agonist inhibits collagen synthesis in human hypertrophic scar fibroblasts by targeting Smad3 via miR-145.
miR-145	Possible involvement of microRNAs in vascular damage in experimental chronic kidney disease.
miR-145	Predicting associations between microRNAs and target genes in breast cancer by bioinformatics analyses.
miR-145	Replacement treatment with microRNA-143 and -145 induces synergistic inhibition of the growth of human bladder cancer cells by regulating PI3K/Akt and MAPK signaling pathways.
miR-145	Synthetic chemically modified mrna-based delivery of cytoprotective factor promotes early cardiomyocyte survival post-acute myocardial infarction.
miR-145	Targeting Rho GTPase effector p21 activated kinase 4 (PAK4) suppresses p-Bad-microRNA drug resistance axis leading to inhibition of pancreatic ductal adenocarcinoma proliferation.
miR-145	Targeting the intracellular MUC1 C-terminal domain inhibits proliferation and estrogen receptor transcriptional activity in lung adenocarcinoma cells.
miR-145	The epigenetic regulation of SOX9 by miR-145 in human chondrosarcoma.
miR-145	The L-amino acid oxidase from Calloselasma rhodostoma snake venom modulates apoptomiRs expression in Bcr-Abl-positive cell lines.
miR-145	The prognostic and therapeutic application of microRNAs in breast cancer: Tissue and circulating microRNAs.
miR-145	The Role of MicroRNAs in Diagnosis, Prognosis, Metastasis and Resistant Cases in Breast Cancer.
miR-145	The role of miR-145 in microvasculature.
miR-145	Therapeutic Potential of microRNA Modulation in Pulmonary Arterial Hypertension.
miR-145	Therapeutic targeting of CBP/β-catenin signaling reduces cancer stem-like population and synergistically suppresses growth of EBV-positive nasopharyngeal carcinoma cells with cisplatin.
miR-145	Vascular microRNAs.
miR-145-5p	Clinical value of integrated-signature miRNAs in colorectal cancer: miRNA expression profiling analysis and experimental validation.
miR-145-5p	Integrated analysis of miRNA and mRNA gene expression microarrays: Influence on platelet reactivity, clopidogrel response and drug-induced toxicity.
miR-145-5p	Interplay between Intravitreal RvD1 and Local Endogenous Sirtuin-1 in the Protection from Endotoxin-Induced Uveitis in Rats.
miR-145-5p	MiRNA Expression Analysis of Pretreatment Biopsies Predicts the Pathological Response of Esophageal Squamous Cell Carcinomas to Neoadjuvant Chemoradiotherapy.
miR-145a	Anti-Inflammatory Activity of Tanshinone IIA in LPS-Stimulated RAW264.7 Macrophages via miRNAs and TLR4-NF-κB Pathway.
miR-146	Attenuation of Cardiac Dysfunction in Polymicrobial Sepsis by MicroRNA-146a Is Mediated via Targeting of IRAK1 and TRAF6 Expression.
miR-146	Biological activity of lenalidomide in myelodysplastic syndromes with del5q: results of gene expression profiling from a multicenter phase II study.
miR-146	Combination of unsaturated fatty acids and ionizing radiation on human glioma cells: cellular, biochemical and gene expression analysis.
miR-146	Combination therapy with VELCADE and tissue plasminogen activator is neuroprotective in aged rats after stroke and targets microRNA-146a and the toll-like receptor signaling pathway.
miR-146	Curcumin as a regulator of epigenetic events.
miR-146	Delivery of microRNA-146a with polyethylenimine nanoparticles inhibits renal fibrosis in vivo.
miR-146	Exosomes from marrow stromal cells expressing miR-146b inhibit glioma growth.
miR-146	FOXP3-miR-146-NF-κB Axis and Therapy for Precancerous Lesions in Prostate.
miR-146	Intraocular Delivery of miR-146 Inhibits Diabetes-Induced Retinal Functional Defects in Diabetic Rat Model.
miR-146	MicroRNA-146 inhibits thrombin-induced NF-κB activation and subsequent inflammatory responses in human retinal endothelial cells.
miR-146	miRNA profiling in pancreatic cancer and restoration of chemosensitivity.
miR-146	Notoginsenoside R1 attenuates atherosclerotic lesions in ApoE deficient mouse model.
miR-146	The potential role of microRNA-146 in Alzheimer's disease: biomarker or therapeutic target?
miR-1468	Genetic association with overall survival of taxane-treated lung cancer patients - a genome-wide association study in human lymphoblastoid cell lines followed by a clinical association study.
miR-146a	[Expression characteristics of microRNA in mice with schistosomiasis and praziquantel treatment].
miR-146a	3,3'-diindolylmethane ameliorates experimental autoimmune encephalomyelitis by promoting cell cycle arrest and apoptosis in activated T cells through microRNA signaling pathways.
miR-146a	A single-nucleotide polymorphism in the MicroRNA-146a gene is associated with diabetic nephropathy and sight-threatening diabetic retinopathy in Caucasian patients.
miR-146a	Aberrant miRNA expression response to UV irradiation in human liver cancer cells.
miR-146a	Aberrant plasma levels of circulating miR-16, miR-107, miR-130a and miR-146a are associated with lymph node metastasis and receptor status of breast cancer patients.
miR-146a	Absence of miR-146a in Podocytes Increases Risk of Diabetic Glomerulopathy via Up-regulation of ErbB4 and Notch-1.
miR-146a	Acute doxorubicin cardiotoxicity is associated with miR-146a-induced inhibition of the neuregulin-ErbB pathway.
miR-146a	Age-related common miRNA polymorphism associated with severe toxicity in lung cancer patients treated with platinum-based chemotherapy.
miR-146a	Alterations of microRNAs and their targets are associated with acquired resistance of MCF-7 breast cancer cells to cisplatin.
miR-146a	Altered expression of microRNA-203 in rheumatoid arthritis synovial fibroblasts and its role in fibroblast activation.
miR-146a	Altered microRNA expression levels in mononuclear cells of patients with pulmonary and pleural tuberculosis and their relation with components of the immune response.
miR-146a	Altered microRNA expression profile in synovial fluid from patients with knee osteoarthritis with treatment of hyaluronic acid.
miR-146a	An integrative analysis of cellular contexts, miRNAs and mRNAs reveals network clusters associated with antiestrogen-resistant breast cancer cells.
miR-146a	Anti-inflammatory effect of ubiquinol-10 on young and senescent endothelial cells via miR-146a modulation.
miR-146a	Association of circulating miR-223 and miR-16 with disease activity in patients with early rheumatoid arthritis.
miR-146a	AT1 receptor blocker azilsartan medoxomil normalizes plasma miR-146a and miR-342-3p in a murine heart failure model.
miR-146a	Attenuation of Cardiac Dysfunction in Polymicrobial Sepsis by MicroRNA-146a Is Mediated via Targeting of IRAK1 and TRAF6 Expression.
miR-146a	BRCA1 regulation of epidermal growth factor receptor (EGFR) expression in human breast cancer cells involves microRNA-146a and is critical for its tumor suppressor function.
miR-146a	Cellular and urinary microRNA alterations in NZB/W mice with hydroxychloroquine or prednisone treatment.
miR-146a	Circulating miR-21, miR-146a and Fas ligand respond to postmenopausal estrogen-based hormone replacement therapy--a study with monozygotic twin pairs.
miR-146a	Clinical and prognostic significance of miR-155 and miR-146a expression levels in formalin-fixed/paraffin-embedded tissue of patients with diffuse large B-cell lymphoma.
miR-146a	Combination of statin plus renin angiotensin system inhibition for the prevention or the treatment of atherosclerotic cardiovascular disease.
miR-146a	Combination therapy with VELCADE and tissue plasminogen activator is neuroprotective in aged rats after stroke and targets microRNA-146a and the toll-like receptor signaling pathway.
miR-146a	Comprehensive analysis of miRNA expression in T-cell subsets of rheumatoid arthritis patients reveals defined signatures of naive and memory Tregs.
miR-146a	Correlation of clinical response and response duration with miR-145 induction by lenalidomide in CD34(+) cells from patients with del(5q) myelodysplastic syndrome.
miR-146a	Deletion 5q MDS: molecular and therapeutic implications.
miR-146a	Delivery of microRNA-146a with polyethylenimine nanoparticles inhibits renal fibrosis in vivo.
miR-146a	Demethylation of the miR-146a promoter by 5-Aza-2'-deoxycytidine correlates with delayed progression of castration-resistant prostate cancer.
miR-146a	Development of a microRNA delivery system based on bacteriophage MS2 virus-like particles.
miR-146a	Differential immunologic and microRNA effects of 2 dosing regimens of recombinant human granulocyte/macrophage colony stimulating factor.
miR-146a	Differential micro ribonucleic acid expression profiling in ovarian endometrioma with leuprolide acetate treatment.
miR-146a	Downregulation of miR-146a, cyclooxygenase-2 and advanced glycation end-products in simvastatin-treated older patients with hyperlipidemia.
miR-146a	Effect of aerobic exercise on miRNA-TLR4 signaling in atherosclerosis.
miR-146a	Effect of miR-146a/bFGF/PEG-PEI Nanoparticles on Inflammation Response and Tissue Regeneration of Human Dental Pulp Cells.
miR-146a	E-selectin-targeting delivery of microRNAs by microparticles ameliorates endothelial inflammation and atherosclerosis.
miR-146a	Exosomal miR-10a derived from amniotic fluid stem cells preserves ovarian follicles after chemotherapy.
miR-146a	Exosomes as critical agents of cardiac regeneration triggered by cell therapy.
miR-146a	Expression of miR-146a/b is associated with the Toll-like receptor 4 signal in coronary artery disease: effect of renin-angiotensin system blockade and statins on miRNA-146a/b and Toll-like receptor 4 levels.
miR-146a	Expression, regulation and function of microRNAs in multiple sclerosis.
miR-146a	FOXP3-miR-146-NF-κB Axis and Therapy for Precancerous Lesions in Prostate.
miR-146a	Impact of microRNAs on the understanding and treatment of rheumatoid arthritis.
miR-146a	Inhibition of miR-146a prevents enterovirus-induced death by restoring the production of type I interferon.
miR-146a	Intraocular Delivery of miR-146 Inhibits Diabetes-Induced Retinal Functional Defects in Diabetic Rat Model.
miR-146a	Lidocaine Administration Controls MicroRNAs Alterations Observed After Lung Ischemia-Reperfusion Injury.
miR-146a	MicroRNA expression patterns of the kidney in hyperuricemia mice treated with Xiezhuo Chubi Decoction.
miR-146a	Micro-RNA response to imatinib mesylate in patients with chronic myeloid leukemia.
miR-146a	MicroRNA-141 regulates the expression level of ICAM-1 on endothelium to decrease myocardial ischemia-reperfusion injury.
miR-146a	MicroRNA-146a downregulates NFκB activity via targeting TRAF6 and functions as a tumor suppressor having strong prognostic implications in NK/T cell lymphoma.
miR-146a	MicroRNA-146a induces immune suppression and drug-resistant colorectal cancer cells.
miR-146a	MicroRNA-146a regulates the maturation process and pro-inflammatory cytokine secretion by targeting CD40L in oxLDL-stimulated dendritic cells.
miR-146a	MicroRNAs in Abdominal Aortic Aneurysm.
miR-146a	MicroRNAs in rheumatoid arthritis: altered expression and diagnostic potential.
miR-146a	MiR-130a and MiR-374a Function as Novel Regulators of Cisplatin Resistance in Human Ovarian Cancer A2780 Cells.
miR-146a	MiR-146a enhances angiogenic activity of endothelial cells in hepatocellular carcinoma by promoting PDGFRA expression.
miR-146a	miR-146a inhibits cell growth, cell migration and induces apoptosis in non-small cell lung cancer cells.
miR-146a	miR-146a Inhibits Proliferation and Enhances Chemosensitivity in Epithelial Ovarian Cancer via Reduction of SOD2.
miR-146a	miR-146a Inhibits Proliferation and Enhances Chemosensitivity in Epithelial Ovarian Cancer via Reduction of SOD2.
miR-146a	miR-146a suppresses the sensitivity to interferon-α in hepatocellular carcinoma cells.
miR-146a	MiR-146a-5p level in serum exosomes predicts therapeutic effect of cisplatin in non-small cell lung cancer.
miR-146a	miR-146a-Mediated extracellular matrix protein production in chronic diabetes complications.
miR-146a	miR-34a is an intracellular and exosomal predictive biomarker for response to docetaxel with clinical relevance to prostate cancer progression.
miR-146a	MS2 VLP-based delivery of microRNA-146a inhibits autoantibody production in lupus-prone mice.
miR-146a	Myelodysplastic syndromes with 5q deletion: pathophysiology and role of lenalidomide.
miR-146a	Natalizumab Therapy Modulates miR-155, miR-26a and Proinflammatory Cytokine Expression in MS Patients.
miR-146a	Nuclear factor-{kappa}B contributes to anaplastic thyroid carcinomas through up-regulation of miR-146a.
miR-146a	Pre-emptive hypoxia-regulated HO-1 gene therapy improves post-ischaemic limb perfusion and tissue regeneration in mice.
miR-146a	Prognostic role of microRNA polymorphisms in patients with advanced esophageal squamous cell carcinoma receiving platinum-based chemotherapy.
miR-146a	Quercetin inhibits proliferation and invasion acts by up-regulating miR-146a in human breast cancer cells.
miR-146a	Receptor-interacting protein 1 increases chemoresistance by maintaining inhibitor of apoptosis protein levels and reducing reactive oxygen species through a microRNA-146a-mediated catalase pathway.
miR-146a	Serum interferon-related microRNAs as biomarkers to predict the response to interferon therapy in chronic hepatitis C genotype 4.
miR-146a	Serum levels of miR-19b and miR-146a as prognostic biomarkers for non-small cell lung cancer.
miR-146a	Synergistic effect of MiR-146a mimic and cetuximab on hepatocellular carcinoma cells.
miR-146a	Targeting CSC-related miRNAs for cancer therapy by natural agents.
miR-146a	Targeting Smad4 links microRNA-146a to the TGF-beta pathway during retinoid acid induction in acute promyelocytic leukemia cell line.
miR-146a	The BRCA1/2-directed miRNA signature predicts a good prognosis in ovarian cancer patients with wild-type BRCA1/2.
miR-146a	The L-amino acid oxidase from Calloselasma rhodostoma snake venom modulates apoptomiRs expression in Bcr-Abl-positive cell lines.
miR-146a	The prognostic impact of microRNA sequence polymorphisms on the recurrence of patients with completely resected non-small cell lung cancer.
miR-146a	The role of circulating miR-146a in patients with rheumatoid arthritis treated by Tripterygium wilfordii Hook F.
miR-146a	Therapeutic potential of an anti-diabetic drug, metformin: alteration of miRNA expression in prostate cancer cells.
miR-146a	TRAIL-induced miR-146a expression suppresses CXCR4-mediated human breast cancer migration.
miR-146a	Tumor necrosis factor-related apoptosis-inducing ligand induces the expression of proinflammatory cytokines in macrophages and re-educates tumor-associated macrophages to an antitumor phenotype.
miR-146a	Up-regulation of miR-146a increases the sensitivity of non-small cell lung cancer to DDP by downregulating cyclin J.
miR-146a-5p	Extracellular MicroRNA Signature of Human Helper T Cell Subsets in Health and Autoimmunity.
miR-146a-5p	MicroRNAs that affect the Fanconi Anemia/BRCA pathway are downregulated in imatinib-resistant chronic myeloid leukemia patients without detectable BCR-ABL kinase domain mutations.
miR-146a-5p	MiR-146a-5p level in serum exosomes predicts therapeutic effect of cisplatin in non-small cell lung cancer.
miR-146a-5p	Prognostic role of MIR146A polymorphisms for cardiovascular events in atrial fibrillation.
miR-146a-5p:	Extracellular MicroRNA Signature of Human Helper T Cell Subsets in Health and Autoimmunity.
miR-146a's	miR-146a-Mediated extracellular matrix protein production in chronic diabetes complications.
miR-146b	Alteration of microRNA expression in vinyl carbamate-induced mouse lung tumors and modulation by the chemopreventive agent indole-3-carbinol.
miR-146b	Correlation of clinical response and response duration with miR-145 induction by lenalidomide in CD34(+) cells from patients with del(5q) myelodysplastic syndrome.
miR-146b	Exosomes as Tools to Suppress Primary Brain Tumor.
miR-146b	Exosomes from marrow stromal cells expressing miR-146b inhibit glioma growth.
miR-146b	Expression, regulation and function of microRNAs in multiple sclerosis.
miR-146b	microRNA expression profiles as decision-making biomarkers in the management of bladder cancer.
miR-146b	MicroRNA-146b improves intestinal injury in mouse colitis by activating nuclear factor-κB and improving epithelial barrier function.
miR-146b	MicroRNA-146b: A Novel Biomarker and Therapeutic Target for Human Papillary Thyroid Cancer.
miR-146b	MiR-146b attenuates high-fat diet-induced non-alcoholic steatohepatitis in mice.
miR-146b	MiRNA-mediated tumor specific delivery of TRAIL reduced glioma growth.
miR-146b	Prognostic implications of miR-146b expression and its functional role in papillary thyroid carcinoma.
miR-146b-3p	Adenosine Deaminase-2-Induced Hyperpermeability in Human Retinal Vascular Endothelial Cells Is Suppressed by MicroRNA-146b-3p.
miR-146b-3p	Specific alterations of microRNA transcriptome and global network structure in colorectal carcinoma after cetuximab treatment.
miR-146b-5b	MicroRNA profiling in mucosal biopsies of eosinophilic esophagitis patients pre and post treatment with steroids and relationship with mRNA targets.
miR-146b-5p	A plasma microRNA signature as a biomarker for acquired aplastic anemia.
miR-146b-5p	Low expression of microRNA-146b-5p and microRNA-320d predicts poor outcome of large B-cell lymphoma treated with cyclophosphamide, doxorubicin, vincristine, and prednisone.
miR-146b-5p	MicroRNA-141 regulates the expression level of ICAM-1 on endothelium to decrease myocardial ischemia-reperfusion injury.
miR-146b-5p	MicroRNA-150 is a potential biomarker of HIV/AIDS disease progression and therapy.
miR-146b-5p	miR-146b-5p promotes invasion and metastasis contributing to chemoresistance in osteosarcoma by targeting zinc and ring finger 3.
miR-147	Anti-Inflammatory Activity of Tanshinone IIA in LPS-Stimulated RAW264.7 Macrophages via miRNAs and TLR4-NF-κB Pathway.
miR-147	MicroRNA 92a-2*: a biomarker predictive for chemoresistance and prognostic for survival in patients with small cell lung cancer.
miR-147	Periodontitis promotes the diabetic development of obese rat via miR-147 induced classical macrophage activation.
miR-1471	A specific miRNA signature correlates with complete pathological response to neoadjuvant chemoradiotherapy in locally advanced rectal cancer.
miR-148	Diagnostic and prognostic potential of miR-21, miR-29c, miR-148 and miR-203 in adenocarcinoma and squamous cell carcinoma of esophagus.
miR-148	Downregulated microRNA-148b in circulating PBMCs in chronic myeloid leukemia patients with undetectable minimal residual disease: a possible biomarker to discontinue imatinib safely.
miR-148a	A delivery system specifically approaching bone resorption surfaces to facilitate therapeutic modulation of microRNAs in osteoclasts.
miR-148a	ACVR1, a therapeutic target of fibrodysplasia ossificans progressiva, is negatively regulated by miR-148a.
miR-148a	BAALC and ERG expression levels are associated with outcome and distinct gene and microRNA expression profiles in older patients with de novo cytogenetically normal acute myeloid leukemia: a Cancer and Leukemia Group B study.
miR-148a	Bufalin Inhibits the Differentiation and Proliferation of Cancer Stem Cells Derived from Primary Osteosarcoma Cells through Mir-148a.
miR-148a	Circulating miR-148a is a significant diagnostic and prognostic biomarker for patients with osteosarcoma.
miR-148A	Differential miRNA expression in the mouse jejunum during garlic treatment of Eimeria papillata infections.
miR-148a	Dysregulation of ossification-related miRNAs in circulating osteogenic progenitor cells obtained from patients with aortic stenosis.
miR-148a	Exosomes containing differential expression of microRNA and mRNA in osteosarcoma that can predict response to chemotherapy.
miR-148a	Glabridin inhibits cancer stem cell-like properties of human breast cancer cells: An epigenetic regulation of miR-148a/SMAd2 signaling.
miR-148a	MicroRNA-148a inhibits the proliferation and promotes the paclitaxel-induced apoptosis of ovarian cancer cells by targeting PDIA3.
miR-148a	MicroRNA-148a: a potential therapeutic target for cancer.
miR-148a	MicroRNAs involvement in fludarabine refractory chronic lymphocytic leukemia.
miR-148a	MicroRNAs: New Biomarkers for Diagnosis, Prognosis, Therapy Prediction and Therapeutic Tools for Breast Cancer.
miR-148a	MiR-148a and miR-152 reduce tamoxifen resistance in ER+ breast cancer via downregulating ALCAM.
miR-148a	MiR-148a attenuates paclitaxel resistance of hormone-refractory, drug-resistant prostate cancer PC3 cells by regulating MSK1 expression.
miR-148a	Mir-148a improves response to chemotherapy in sensitive and resistant oesophageal adenocarcinoma and squamous cell carcinoma cells.
miR-148a	miR-148a increases the sensitivity to cisplatin by targeting Rab14 in renal cancer cells.
miR-148a	miR-148a inhibits self-renewal of thyroid cancer stem cells via repressing INO80 expression.
miR-148a	miR-34a is an intracellular and exosomal predictive biomarker for response to docetaxel with clinical relevance to prostate cancer progression.
miR-148a	Photodynamic therapy induces microRNA-210 and -296 expression in HeLa cells.
miR-148a	Plasma microRNAs predicting clinical outcome in metastatic colorectal cancer patients receiving first-line oxaliplatin-based treatment.
miR-148a	Prognostic and biologic significance of DNMT3B expression in older patients with cytogenetically normal primary acute myeloid leukemia.
miR-148a	Prognostic microRNAs in cancer tissue from patients operated for pancreatic cancer--five microRNAs in a prognostic index.
miR-148a	Role of microRNAs in the resistance of prostate cancer to docetaxel and paclitaxel.
miR-148a	Signature miRNAs in colorectal cancers were revealed using a bias reduction small RNA deep sequencing protocol.
miR-148a	The BRCA1/2-directed miRNA signature predicts a good prognosis in ovarian cancer patients with wild-type BRCA1/2.
miR-148a	The Cancer Genome Atlas Analysis Predicts MicroRNA for Targeting Cancer Growth and Vascularization in Glioblastoma.
miR-148a	The clinical significance of MiR-148a as a predictive biomarker in patients with advanced colorectal cancer.
miR-148a	The Interplay Between miR-148a and DNMT1 Might be Exploited for Pancreatic Cancer Therapy.
miR-148a	The repressive effect of miR-148a on TGF beta-SMADs signal pathway is involved in the glabridin-induced inhibition of the cancer stem cells-like properties in hepatocellular carcinoma cells.
miR-148a	The rescue of miR-148a expression in pancreatic cancer: an inappropriate therapeutic tool.
miR-148a	Tissue and serum microRNAs in the Kras(G12D) transgenic animal model and in patients with pancreatic cancer.
miR-148b	Constructing and characterizing a bioactive small molecule and microRNA association network for Alzheimer's disease.
miR-148b	Downregulated microRNA-148b in circulating PBMCs in chronic myeloid leukemia patients with undetectable minimal residual disease: a possible biomarker to discontinue imatinib safely.
miR-148b	miR148b is a major coordinator of breast cancer progression in a relapse-associated microRNA signature by targeting ITGA5, ROCK1, PIK3CA, NRAS, and CSF1.
miR-148b	miR-148b reverses cisplatin-resistance in non-small cell cancer cells via negatively regulating DNA (cytosine-5)-methyltransferase 1(DNMT1) expression.
miR-148b	miR-214 as a key hub that controls cancer networks: small player, multiple functions.
miR-148b-5p	Carboplatin with Decitabine Therapy, in Recurrent Platinum Resistant Ovarian Cancer, Alters Circulating miRNAs Concentrations: A Pilot Study.
miR-149	Analysis of miRNA expression profile induced by short term starvation in breast cancer cells treated with doxorubicin.
miR-149	AT1 receptor blocker azilsartan medoxomil normalizes plasma miR-146a and miR-342-3p in a murine heart failure model.
miR-149	Changes in subcutaneous adipose tissue microRNA expression in HIV-infected patients.
miR-149	Identification of microRNA-based signatures for response and survival for non-small cell lung cancer treated with cisplatin-vinorelbine A ELCWP prospective study.
miR-149	Methylation-regulated miR-149 modulates chemoresistance by targeting GlcNAc N-deacetylase/N-sulfotransferase-1 in human breast cancer.
miR-149	MicroRNA-149 Increases the Sensitivity of Colorectal Cancer Cells to 5-Fluorouracil by Targeting Forkhead Box Transcription Factor FOXM1.
miR-149	MicroRNA-149 is epigenetically silenced tumor-suppressive microRNA, involved in cell proliferation and downregulation of AKT1 and cyclin D1 in human glioblastoma multiforme.
miR-149	MicroRNA-Specificity Protein (Sp) Transcription Factor Interactions and Significance in Carcinogenesis.
miR-149	miR-128 and miR-149 enhance the chemosensitivity of temozolomide by Rap1B-mediated cytoskeletal remodeling in glioblastoma.
miR-149	The clinicopathological significance of miR-149 and PARP-2 in hepatocellular carcinoma and their roles in chemo/radiotherapy.
miR-149	The role of miRNAs in drug resistance and prognosis of breast cancer formalin-fixed paraffin-embedded tissues.
miR-149-3p	Voltage‑gated K+ channel blocker quinidine inhibits proliferation and induces apoptosis by regulating expression of microRNAs in human glioma U87‑MG cells.
miR-149-5p	Genome-wide profiling of micro-RNA expression in gefitinib-resistant human lung adenocarcinoma using microarray for the identification of miR-149-5p modulation.
miR-15	Cisplatin sensitivity mediated by WEE1 and CHK1 is mediated by miR-155 and the miR-15 family.
miR-15	Differential expression of miRNAs in pancreatobiliary type of periampullary adenocarcinoma and its associated stroma.
miR-15	Identification of Biomarker and Co-Regulatory Motifs in Lung Adenocarcinoma Based on Differential Interactions.
miR-15	Low-dose paclitaxel ameliorates fibrosis in the remnant kidney model by down-regulating miR-192.
miR-15	miR-15b and miR-16 modulate multidrug resistance by targeting BCL2 in human gastric cancer cells.
miR-15	MiR-16 modulate temozolomide resistance by regulating BCL-2 in human glioma cells.
miR-15	Myc Induces miRNA-Mediated Apoptosis in Response to HDAC Inhibition in Hematologic Malignancies.
miR-15	Novel Etoposide Analogue Modulates Expression of Angiogenesis Associated microRNAs and Regulates Cell Proliferation by Targeting STAT3 in Breast Cancer.
miR-15	OncomiRs: the discovery and progress of microRNAs in cancers.
miR-15	Preclinical Evaluation of miR-15/107 Family Members as Multifactorial Drug Targets for Alzheimer's Disease.
miR-15	Puerarin Attenuates Cardiac Hypertrophy Partly Through Increasing Mir-15b/195 Expression and Suppressing Non-Canonical Transforming Growth Factor Beta (Tgfβ) Signal Pathway.
miR-15	Resistance to cancer chemotherapeutic drugs is determined by pivotal microRNA regulators.
miR-15	Restoring expression of miR-16: a novel approach to therapy for malignant pleural mesothelioma.
miR-15	The relationship between platinum drug resistance and epithelial-mesenchymal transition.
miR-15	The roles of microRNA families in hepatic fibrosis.
miR-150	A microRNA signature predicts survival in early stage small-cell lung cancer treated with surgery and adjuvant chemotherapy.
miR-150	Adenosine stimulates the migration of human endothelial progenitor cells. Role of CXCR4 and microRNA-150.
miR-150	AT1 receptor blocker azilsartan medoxomil normalizes plasma miR-146a and miR-342-3p in a murine heart failure model.
miR-150	Circulating microRNA-122 as Potential Biomarker for Detection of Testosterone Abuse.
miR-150	Comparison of MicroRNAs Mediated in Reactivation of the γ-Globin in β-Thalassemia Patients, Responders and Non-Responders to Hydroxyurea.
miR-150	Do opioids activate latent HIV-1 by down-regulating anti-HIV microRNAs?
miR-150	Effects of 5,14-HEDGE, a 20-HETE mimetic, on lipopolysaccharide-induced changes in MyD88/TAK1/IKKβ/IκB-α/NF-κB pathway and circulating miR-150, miR-223, and miR-297 levels in a rat model of septic shock.
miR-150	Endothelial microRNA-150 is an intrinsic suppressor of pathologic ocular neovascularization.
miR-150	Micro-RNA response to imatinib mesylate in patients with chronic myeloid leukemia.
miR-150	MicroRNA-150 is a potential biomarker of HIV/AIDS disease progression and therapy.
miR-150	MicroRNA-150 regulates the cytotoxicity of natural killers by targeting perforin-1.
miR-150	MicroRNAs in rheumatoid arthritis: altered expression and diagnostic potential.
miR-150	Microvesicle-mediated transfer of microRNA-150 from monocytes to endothelial cells promotes angiogenesis.
miR-150	miR-150 as a potential biomarker associated with prognosis and therapeutic outcome in colorectal cancer.
miR-150	miR-150 modulates cisplatin chemosensitivity and invasiveness of muscle-invasive bladder cancer cells via targeting PDCD4 in vitro.
miR-150	miR-150 promotes human breast cancer growth and malignant behavior by targeting the pro-apoptotic purinergic P2X7 receptor.
miR-150	MiR-150 Regulates Poststroke Cerebral Angiogenesis via Vascular Endothelial Growth Factor in Rats.
miR-150	miRNA-150 downregulation promotes pertuzumab resistance in ovarian cancer cells via AKT activation.
miR-150	Modulation of Circulating MicroRNAs Levels during the Switch from Clopidogrel to Ticagrelor.
miR-150	Pulmonary gene and microRNA expression changes in mice exposed to benzo(a)pyrene by oral gavage.
miR-150	Re-expression of microRNA-150 induces EBV-positive Burkitt lymphoma differentiation by modulating c-Myb in vitro.
miR-150	Regulating A549 cells growth by ASO inhibiting miRNA expression.
miR-150	Studies on microRNAs that are correlated with the cancer stem cells in chronic myeloid leukemia.
miR-150	Synthesis, characterization, and evaluation of poly (D,L-lactide-co-glycolide)-based nanoformulation of miRNA-150: potential implications for pancreatic cancer therapy.
miR-150	The Clinical Significance of miR-34a in Pancreatic Ductal Carcinoma and Associated Molecular and Cellular Mechanisms.
miR-150	Tissue microRNAs as predictive markers for gastric cancer patients undergoing palliative chemotherapy.
miR-150-3p	First report of circulating microRNAs in tumour necrosis factor receptor-associated periodic syndrome (TRAPS).
miR-150-5p	A plasma microRNA signature as a biomarker for acquired aplastic anemia.
miR-150-5p	Disease specific signature of circulating miR-150-5p and miR-21-5p in myasthenia gravis patients.
miR-150-5p	Extracellular MicroRNA Signature of Human Helper T Cell Subsets in Health and Autoimmunity.
miR-150-5p	miR-150-5p and miR-133a suppress glioma cell proliferation and migration through targeting membrane-type-1 matrix metalloproteinase.
miR-151	Baculovirus-mediated miRNA regulation to suppress hepatocellular carcinoma tumorigenicity and metastasis.
miR-151-3p	Epigenetic and molecular profiles of erythroid cells after hydroxyurea treatment in sickle cell anemia.
miR-151-3p	Genome-wide miRNA expression profiling of human lymphoblastoid cell lines identifies tentative SSRI antidepressant response biomarkers.
miR-151-3p	MicroRNA profiling of Chinese primary glioblastoma reveals a temozolomide-chemoresistant subtype.
miR-151a-5p	MicroRNAs that affect the Fanconi Anemia/BRCA pathway are downregulated in imatinib-resistant chronic myeloid leukemia patients without detectable BCR-ABL kinase domain mutations.
miR-152	Cell-free miRNAs may indicate diagnosis and docetaxel sensitivity of tumor cells in malignant effusions.
miR-152	Downregulation of MicroRNA-152 contributes to high expression of DKK1 in multiple myeloma.
miR-152	Effect of evodiamine and berberine on the interaction between DNMTs and target microRNAs during malignant transformation of the colon by TGF-β1.
miR-152	Lidocaine Administration Controls MicroRNAs Alterations Observed After Lung Ischemia-Reperfusion Injury.
miR-152	MiR-148a and miR-152 reduce tamoxifen resistance in ER+ breast cancer via downregulating ALCAM.
miR-152	MiR-152 and miR-185 co-contribute to ovarian cancer cells cisplatin sensitivity by targeting DNMT1 directly: a novel epigenetic therapy independent of decitabine.
miR-152	MiRNA Expression Analysis of Pretreatment Biopsies Predicts the Pathological Response of Esophageal Squamous Cell Carcinomas to Neoadjuvant Chemoradiotherapy.
miR-152	Novel microRNAs expression of patients with chemotherapy drug-resistant and chemotherapy-sensitive epithelial ovarian cancer.
miR-152	Salvianolic acid B-induced microRNA-152 inhibits liver fibrosis by attenuating DNMT1-mediated Patched1 methylation.
miR-153	microRNA expression pattern modulates temozolomide response in GBM tumors with cancer stem cells.
miR-153	MicroRNA-153 expression and prognosis in non-small cell lung cancer.
miR-153	Mifepristone Suppresses Basal Triple-Negative Breast Cancer Stem Cells by Down-regulating KLF5 Expression.
miR-153	miR-153 sensitized the K562 cells to As2O3-induced apoptosis.
miR-153	miR-153 silencing induces apoptosis in the MDA-MB-231 breast cancer cell line.
miR-153	miR-153 supports colorectal cancer progression via pleiotropic effects that enhance invasion and chemotherapeutic resistance.
miR-153	miRNA expressions in rectal cancer as predictors of response to neoadjuvant chemoradiation therapy.
miR-153	MiRNA153 Reduces Effects of Chemotherapeutic Agents or Small Molecular Kinase Inhibitor in HCC Cells.
miR-153	Olea europaea leaf extract alters microRNA expression in human glioblastoma cells.
miR-154	Differential micro ribonucleic acid expression profiling in ovarian endometrioma with leuprolide acetate treatment.
miR-154	Inhibition of miR-154 Protects Against Cardiac Dysfunction and Fibrosis in a Mouse Model of Pressure Overload.
miR-154	Neuroplasticity, axonal guidance and micro-RNA genes are associated with morphine self-administration behavior.
miR-155	[Anti-atherosclerotic Effects of Bear Bile Powder in Shexiang Tongxin Dripping Pill: a Mechanism Study].
miR-155	[Expression characteristics of microRNA in mice with schistosomiasis and praziquantel treatment].
miR-155	A functional variant in miR-155 regulation region contributes to lung cancer risk and survival.
miR-155	A miRNA signature of chemoresistant mesenchymal phenotype identifies novel molecular targets associated with advanced pancreatic cancer.
miR-155	Abundant circulating microRNAs in breast cancer patients fluctuate considerably during neoadjuvant chemotherapy.
miR-155	Acetylbritannilactone Modulates MicroRNA-155-Mediated Inflammatory Response in Ischemic Cerebral Tissues.
miR-155	Adrenaline promotes cell proliferation and increases chemoresistance in colon cancer HT29 cells through induction of miR-155.
miR-155	Altered expression of microRNA-203 in rheumatoid arthritis synovial fibroblasts and its role in fibroblast activation.
miR-155	Altered microRNA expression profile in synovial fluid from patients with knee osteoarthritis with treatment of hyaluronic acid.
miR-155	Altered microRNA Expression Profiles and Regulation of INK4A/CDKN2A Tumor Suppressor Genes in Canine Breast Cancer Models.
miR-155	Analysis of mtDNA, miR-155 and BACH1 expression in hearts from donors with and without Down syndrome.
miR-155	Anti-miR-155 oligonucleotide enhances chemosensitivity of U251 cell to taxol by inducing apoptosis.
miR-155	Anti-Warburg effect of rosmarinic acid via miR-155 in gastric cancer cells.
miR-155	Array analysis for potential biomarker of gemcitabine identification in non-small cell lung cancer cell lines.
miR-155	Association of circulating miR-223 and miR-16 with disease activity in patients with early rheumatoid arthritis.
miR-155	Bone marrow progenitor cell therapy-mediated paracrine regulation of cardiac miRNA-155 modulates fibrotic response in diabetic hearts.
miR-155	Cellular and urinary microRNA alterations in NZB/W mice with hydroxychloroquine or prednisone treatment.
miR-155	Chronic ethanol consumption modulates growth factor release, mucosal cytokine production, and microRNA expression in nonhuman primates.
miR-155	Clinical and prognostic significance of miR-155 and miR-146a expression levels in formalin-fixed/paraffin-embedded tissue of patients with diffuse large B-cell lymphoma.
miR-155	Clinicopathological and prognostic value of microRNA-21 and microRNA-155 in colorectal cancer.
miR-155	Cocaine enhances HIV-1 infectivity in monocyte derived dendritic cells by suppressing microRNA-155.
miR-155	Combined intrathymic and intravenous injection of mesenchymal stem cells can prolong the survival of rat cardiac allograft associated with decrease in miR-155 expression.
miR-155	Comprehensive analysis of miRNA expression in T-cell subsets of rheumatoid arthritis patients reveals defined signatures of naive and memory Tregs.
miR-155	Critical role of microRNA-155 in herpes simplex encephalitis.
miR-155	Cytotoxicity of pomegranate polyphenolics in breast cancer cells in vitro and vivo: potential role of miRNA-27a and miRNA-155 in cell survival and inflammation.
miR-155	Deregulated serum concentrations of circulating cell-free microRNAs miR-17, miR-34a, miR-155, and miR-373 in human breast cancer development and progression.
miR-155	Dietary apigenin reduces LPS-induced expression of miR-155 restoring immune balance during inflammation.
miR-155	Differential Effects of MicroRNAs on Glioblastoma Growth and Migration.
miR-155	Differential immunologic and microRNA effects of 2 dosing regimens of recombinant human granulocyte/macrophage colony stimulating factor.
miR-155	Down-regulation of microRNA-155 attenuates retinal neovascularization via the PI3K/Akt pathway.
miR-155	Effect of aerobic exercise on miRNA-TLR4 signaling in atherosclerosis.
miR-155	Elevated Abundance, Size, and MicroRNA Content of Plasma Extracellular Vesicles in Viremic HIV-1+ Patients: Correlations With Known Markers of Disease Progression.
miR-155	Emodin inhibits angiogenesis in pancreatic cancer by regulating the transforming growth factor-β/drosophila mothers against decapentaplegic pathway and angiogenesis-associated microRNAs.
miR-155	Epigenetic interventions increase the radiation sensitivity of cancer cells.
miR-155	Epigenetics of multiple sclerosis: an updated review.
miR-155	Epithelial to mesenchymal transition in Cyclosporine A-induced rat gingival overgrowth.
miR-155	Epstein-Barr virus latent membrane protein-1 protects B-cell lymphoma from rituximab-induced apoptosis through miR-155-mediated Akt activation and up-regulation of Mcl-1.
miR-155	Exosomal miRs in Lung Cancer: A Mathematical Model.
miR-155	Exosome-mediated transfer of microRNAs within the tumor microenvironment and neuroblastoma resistance to chemotherapy.
miR-155	Exploring new ways of regulation by resveratrol involving miRNAs, with emphasis on inflammation.
miR-155	Expression kinetics of miRNA involved in dermal toluene 2,4-diisocyanate sensitization.
miR-155	Expression of microRNA-155 precursor in peripheral blood mononuclear cells from Hepatitis C patients after antiviral treatment.
miR-155	Expression of the circulating and the tissue microRNAs after surgery, chemotherapy, and radiotherapy in mice mammary tumor.
miR-155	Expression, regulation and function of microRNAs in multiple sclerosis.
miR-155	FLT3 internal tandem duplication associates with adverse outcome and gene- and microRNA-expression signatures in patients 60 years of age or older with primary cytogenetically normal acute myeloid leukemia: a Cancer and Leukemia Group B study.
miR-155	Identification of differential and functionally active miRNAs in both anaplastic lymphoma kinase (ALK)+ and ALK- anaplastic large-cell lymphoma.
miR-155	Impact of microRNAs on the understanding and treatment of rheumatoid arthritis.
miR-155	Impaired neurosteroid synthesis in multiple sclerosis.
miR-155	In Vivo Therapeutic Success of MicroRNA-155 Antagomir in a Mouse Model of Lupus Alveolar Hemorrhage.
miR-155	Inhibition of miR-155 Protects Against LPS-induced Cardiac Dysfunction and Apoptosis in Mice.
miR-155	Inhibition of transforming growth factor beta/SMAD signal by MiR-155 is involved in arsenic trioxide-induced anti-angiogenesis in prostate cancer.
miR-155	Lactosylated gramicidin-based lipid nanoparticles (Lac-GLN) for targeted delivery of anti-miR-155 to hepatocellular carcinoma.
miR-155	Levels of microRNA miR-16 and miR-155 are altered in serum of patients with tuberculosis and associate with responses to therapy.
miR-155	Lidocaine Administration Controls MicroRNAs Alterations Observed After Lung Ischemia-Reperfusion Injury.
miR-155	Low expression of pro-apoptotic Bcl-2 family proteins sets the apoptotic threshold in Waldenström macroglobulinemia.
miR-155	Maternal consumption of organic trace minerals alters calf systemic and neutrophil mRNA and microRNA indicators of inflammation and oxidative stress.
miR-155	MicroRNA expression and clinical outcome of small cell lung cancer.
miR-155	MicroRNA in ischemic stroke etiology and pathology.
miR-155	MicroRNA in pancreatic ductal adenocarcinoma and its precursor lesions.
miR-155	MicroRNA Profile in CD8+ T-Lymphocytes from HIV-Infected Individuals: Relationship with Antiviral Immune Response and Disease Progression.
miR-155	MicroRNA-141 regulates the expression level of ICAM-1 on endothelium to decrease myocardial ischemia-reperfusion injury.
miR-155	MicroRNA-155 Controls Exosome Synthesis and Promotes Gemcitabine Resistance in Pancreatic Ductal Adenocarcinoma.
miR-155	MicroRNA-155 deficient mice experience heightened kidney toxicity when dosed with cisplatin.
miR-155	MicroRNA-155 modulates Th1 and Th17 cell differentiation and is associated with multiple sclerosis and experimental autoimmune encephalomyelitis.
miR-155	MicroRNA-155 promotes apoptosis in SKOV3, A2780, and primary cultured ovarian cancer cells.
miR-155	MicroRNA-21 plays an oncogenic role by targeting FOXO1 and activating the PI3K/AKT pathway in diffuse large B-cell lymphoma.
miR-155	MicroRNA-mediated mechanism of vitamin D regulation of innate immune response.
miR-155	Micro-RNAs as Potential Predictors of Response to Breast Cancer Systemic Therapy: Future Clinical Implications.
miR-155	MicroRNAs in multiple sclerosis and experimental autoimmune encephalomyelitis.
miR-155	MicroRNAs in rheumatoid arthritis: altered expression and diagnostic potential.
miR-155	MicroRNAs miR-7 and miR-340 predict response to neoadjuvant chemotherapy in breast cancer.
miR-155	microRNAs with prognostic significance in pancreatic ductal adenocarcinoma: A meta-analysis.
miR-155	MicroRNAs: New Biomarkers for Diagnosis, Prognosis, Therapy Prediction and Therapeutic Tools for Breast Cancer.
miR-155	Microsatellite instability: an update.
miR-155	miR-155 and miR-484 Are Associated with Time to Progression in Metastatic Renal Cell Carcinoma Treated with Sunitinib.
miR-155	miR-155 Drives Metabolic Reprogramming of ER+ Breast Cancer Cells Following Long-Term Estrogen Deprivation and Predicts Clinical Response to Aromatase Inhibitors.
miR-155	miR-155 Regulates Glioma Cells Invasion and Chemosensitivity by p38 Isforms In Vitro.
miR-155	MiRNA-155 mediates TAM resistance by modulating SOCS6-STAT3 signalling pathway in breast cancer.
miR-155	miRNAs as common regulators of the transforming growth factor (TGF)-β pathway in the preeclamptic placenta and cadmium-treated trophoblasts: Links between the environment, the epigenome and preeclampsia.
miR-155	Molecular signatures of maturing dendritic cells: implications for testing the quality of dendritic cell therapies.
miR-155	Natalizumab Therapy Modulates miR-155, miR-26a and Proinflammatory Cytokine Expression in MS Patients.
miR-155	NF-kappaB down-regulates expression of the B-lymphoma marker CD10 through a miR-155/PU.1 pathway.
miR-155	Non-coding RNAs in pancreatic cancer: challenges and opportunities for clinical application.
miR-155	Noncoding RNAs: Possible Players in the Development of Fluorosis.
miR-155	Notoginsenoside R1 attenuates atherosclerotic lesions in ApoE deficient mouse model.
miR-155	One-year supplementation with a grape extract containing resveratrol modulates inflammatory-related microRNAs and cytokines expression in peripheral blood mononuclear cells of type 2 diabetes and hypertensive patients with coronary artery disease.
miR-155	Overexpressed miR-155 is associated with initial presentation and poor outcome in Chinese pediatric acute myeloid leukemia.
miR-155	Overexpression of ATP1B1 predicts an adverse prognosis in cytogenetically normal acute myeloid leukemia.
miR-155	Overexpression of miR-200c induces chemoresistance in esophageal cancers mediated through activation of the Akt signaling pathway.
miR-155	Pharmacological targeting of miR-155 via the NEDD8-activating enzyme inhibitor MLN4924 (Pevonedistat) in FLT3-ITD acute myeloid leukemia.
miR-155	Plasma microRNA are disease response biomarkers in classical Hodgkin lymphoma.
miR-155	Plasma microRNAs as novel biomarkers for early detection of lung cancer.
miR-155	Polymer nanoparticle-mediated delivery of microRNA inhibition and alternative splicing.
miR-155	Potential of anti-cancer therapy based on anti-miR-155 oligonucleotides in glioma and brain tumours.
miR-155	Predicting distant metastasis and chemoresistance using plasma miRNAs.
miR-155	Prognostic implications for high expression of oncogenic microRNAs in advanced gastric carcinoma.
miR-155	Prophylactic L-arginine and ibuprofen delay the development of tactile allodynia and suppress spinal miR-155 in a rat model of diabetic neuropathy.
miR-155	Prostaglandin E2-induced changes in alveolar macrophage scavenger receptor profiles differentially alter phagocytosis of Pseudomonas aeruginosa and Staphylococcus aureus post-bone marrow transplant.
miR-155	Protoporphyrin Treatment Modulates Susceptibility to Experimental Autoimmune Encephalomyelitis in miR-155-Deficient Mice.
miR-155	Resistance to cancer chemotherapeutic drugs is determined by pivotal microRNA regulators.
miR-155	Role of miR-155 in drug resistance of breast cancer.
miR-155	Role of miR-155 in the pathogenesis of herpetic stromal keratitis.
miR-155	Rosuvastatin may reduce the incidence of cardiovascular events in patients with acute coronary syndromes receiving percutaneous coronary intervention by suppressing miR-155/SHIP-1 signaling pathway.
miR-155	Seed targeting with tiny anti-miR-155 inhibits malignant progression of multiple myeloma cells.
miR-155	Serum inflammatory miRNAs predict radiation esophagitis in patients receiving definitive radiochemotherapy for non-small cell lung cancer.
miR-155	Serum microRNA 125b as a diagnostic or prognostic biomarker for advanced NSCLC patients receiving cisplatin-based chemotherapy.
miR-155	Serum microRNA-155 as a potential biomarker to track disease in breast cancer.
miR-155	Serum miR-21 and miR-125b as markers predicting neoadjuvant chemotherapy response and prognosis in stage II/III breast cancer.
miR-155	Shexiang Tongxin dropping pill attenuates atherosclerotic lesions in ApoE deficient mouse model.
miR-155	Silvestrol exhibits significant in vivo and in vitro antileukemic activities and inhibits FLT3 and miR-155 expressions in acute myeloid leukemia.
miR-155	Soy Isoflavone Genistein-Mediated Downregulation of miR-155 Contributes to the Anticancer Effects of Genistein.
miR-155	Sweating the small stuff: microRNAs and genetic changes define pancreatic cancer.
miR-155	TanshinoneIIA ameliorates inflammatory microenvironment of colon cancer cells via repression of microRNA-155.
miR-155	Targeting microRNAs involved in human diseases: a novel approach for modification of gene expression and drug development.
miR-155	The pivotal role of microRNA-155 in the control of cancer.
miR-155	The prognostic and therapeutic application of microRNAs in breast cancer: Tissue and circulating microRNAs.
miR-155	The Role of MicroRNAs in Diagnosis, Prognosis, Metastasis and Resistant Cases in Breast Cancer.
miR-155	The Use of MiRNA Antagonists in the Alleviation of Inflammatory Disorders.
miR-155	Tissue and serum microRNAs in the Kras(G12D) transgenic animal model and in patients with pancreatic cancer.
miR-155	TREM-1-accentuated lung injury via miR-155 is inhibited by LP17 nanomedicine.
miR-155	Viral envelope protein 53R gene highly specific silencing and iridovirus resistance in fish Cells by AmiRNA.
miR-155	β-arrestin2/miR-155/GSK3β regulates transition of 5'-azacytizine-induced Sca-1-positive cells to cardiomyocytes.
miR-155-	Protoporphyrin Treatment Modulates Susceptibility to Experimental Autoimmune Encephalomyelitis in miR-155-Deficient Mice.
miR-155*	MicroRNA-141 regulates the expression level of ICAM-1 on endothelium to decrease myocardial ischemia-reperfusion injury.
miR-155:	miR-155 and miR-484 Are Associated with Time to Progression in Metastatic Renal Cell Carcinoma Treated with Sunitinib.
miR-155:	Serum inflammatory miRNAs predict radiation esophagitis in patients receiving definitive radiochemotherapy for non-small cell lung cancer.
miR-155-5p	A myelopoiesis gene signature during remission in anti-neutrophil cytoplasm antibody-associated vasculitis does not predict relapses but seems to reflect ongoing prednisolone therapy.
miR-155-5p	Deep sequencing reveals microRNAs predictive of antiangiogenic drug response.
miR-155-5p	Extracellular MicroRNA Signature of Human Helper T Cell Subsets in Health and Autoimmunity.
miR-155-5p	MicroRNA profiling implies new markers of chemoresistance of triple-negative breast cancer.
miR-155-5p	Radiation and SN38 treatments modulate the expression of microRNAs, cytokines and chemokines in colon cancer cells in a p53-directed manner.
miR-155KO	Critical role of microRNA-155 in herpes simplex encephalitis.
miR-15a	CDK4 and miR-15a comprise an abnormal automodulatory feedback loop stimulating the pathogenesis and inducing chemotherapy resistance in nasopharyngeal carcinoma.
miR-15a	Constructing and characterizing a bioactive small molecule and microRNA association network for Alzheimer's disease.
miR-15a	Correcting miR-15a/16 genetic defect in New Zealand Black mouse model of CLL enhances drug sensitivity.
miR-15a	Curcumin as a regulator of epigenetic events.
miR-15a	Curcumin reduces the expression of Bcl-2 by upregulating miR-15a and miR-16 in MCF-7 cells.
miR-15a	Cytotoxic activity of sunitinib and everolimus in Caki-1 renal cancer cells is accompanied by modulations in the expression of apoptosis-related microRNA clusters and BCL2 family genes.
miR-15A	Differential miRNA expression in the mouse jejunum during garlic treatment of Eimeria papillata infections.
miR-15a	Dysregulation of miR-15a and miR-214 in human pancreatic cancer.
miR-15a	E2F7 overexpression leads to tamoxifen resistance in breast cancer cells by competing with E2F1 at miR-15a/16 promoter.
miR-15a	Efficient delivery of micro RNA to bone-metastatic prostate tumors by using aptamer-conjugated atelocollagen in vitro and in vivo.
miR-15a	Expression profiles of microRNAs and their target genes in papillary thyroid carcinoma.
miR-15a	Expression, regulation and function of microRNAs in multiple sclerosis.
miR-15a	Growth-promoting role of the miR-106a~363 cluster in Ewing sarcoma.
miR-15a	Hepatitis B virus inhibits apoptosis of hepatoma cells by sponging the MicroRNA 15a/16 cluster.
miR-15a	Histone deacetylases inhibitor trichostatin A increases the expression of Dleu2/miR-15a/16-1 via HDAC3 in non-small cell lung cancer.
miR-15a	Hypermethylation and down-regulation of DLEU2 in paediatric acute myeloid leukaemia independent of embedded tumour suppressor miR-15a/16-1.
miR-15a	Identification of Biomarker and Co-Regulatory Motifs in Lung Adenocarcinoma Based on Differential Interactions.
miR-15a	Induction of apoptosis in the synovium of mice with autoantibody-mediated arthritis by the intraarticular injection of double-stranded MicroRNA-15a.
miR-15a	Integrative nucleophosmin mutation-associated microRNA and gene expression pattern analysis identifies novel microRNA - target gene interactions in acute myeloid leukemia.
miR-15a	MicroRNA in ischemic stroke etiology and pathology.
miR-15a	MicroRNA-15a/16-1 cluster located at chromosome 13q14 is down-regulated but displays different expression pattern and prognostic significance in multiple myeloma.
miR-15a	Micro-RNAs, New performers in multiple myeloma bone marrow microenvironment.
miR-15a	MiR-15a and miR-16 induce autophagy and enhance chemosensitivity of Camptothecin.
miR-15a	miR-15a and miR-16-1 downregulate CCND1 and induce apoptosis and cell cycle arrest in osteosarcoma.
miR-15a	MiR-15a, miR-16-1 and miR-17-92 cluster expression are linked to poor prognosis in multiple myeloma.
miR-15a	miR-15a/16-1 enhances retinoic acid-mediated differentiation of leukemic cells and is up-regulated by retinoic acid.
miR-15a	Oncogenic HER2{Delta}16 suppresses miR-15a/16 and deregulates BCL-2 to promote endocrine resistance of breast tumors.
miR-15a	Peroxisome proliferator-activated receptor delta regulation of miR-15a in ischemia-induced cerebral vascular endothelial injury.
miR-15a	Regulation of p53-targeting microRNAs by polycyclic aromatic hydrocarbons: Implications in the etiology of multiple myeloma.
miR-15a	Second-generation aptamer-conjugated PSMA-targeted delivery system for prostate cancer therapy.
miR-15a	Synergistic apoptosis induction in leukemic cells by miR-15a/16-1 and arsenic trioxide.
miR-15a	The Profile of Serum microRNAs Predicts Prognosis for Resected Gastric Cancer Patients Receiving Platinum-Based Chemotherapy.
miR-15a	Vitamin D manipulates miR-181c, miR-20b and miR-15a in human umbilical vein endothelial cells exposed to a diabetic-like environment.
miR-15b	A restricted signature of miRNAs distinguishes APL blasts from normal promyelocytes.
miR-15b	Analysis of miRNA expression profile induced by short term starvation in breast cancer cells treated with doxorubicin.
miR-15b	Anti-cancer activity of DHA on gastric cancer--an in vitro and in vivo study.
miR-15b	Expression analysis of microRNA as prognostic biomarkers in colorectal cancer.
miR-15b	Expression of microRNA-15b and the glycosyltransferase GCNT3 correlates with antitumor efficacy of Rosemary diterpenes in colon and pancreatic cancer.
miR-15b	Expression, regulation and function of microRNAs in multiple sclerosis.
miR-15b	Functional role and therapeutic potential of the pim-1 kinase in colon carcinoma.
miR-15b	Mangiferin regulates proliferation and apoptosis in glioma cells by induction of microRNA-15b and inhibition of MMP-9 expression.
miR-15b	MicroRNA-137 chemosensitizes colon cancer cells to the chemotherapeutic drug oxaliplatin (OXA) by targeting YBX1.
miR-15b	miR-15b and miR-16 modulate multidrug resistance by targeting BCL2 in human gastric cancer cells.
miR-15b	miR-15b inhibits cancer-initiating cell phenotypes and chemoresistance of cisplatin by targeting TRIM14 in oral tongue squamous cell cancer.
miR-15b	miR-15b mediates oxaliplatin-induced chronic neuropathic pain through BACE1 down-regulation.
miR-15b	miR-15b modulates multidrug resistance in human osteosarcoma in vitro and in vivo.
miR-15b	miR-15b regulates cisplatin resistance and metastasis by targeting PEBP4 in human lung adenocarcinoma cells.
miR-15b	miR-15b suppression of Bcl-2 contributes to cerebral ischemic injury and is reversed by sevoflurane preconditioning.
miR-15b	MiR-200b and miR-15b regulate chemotherapy-induced epithelial-mesenchymal transition in human tongue cancer cells by targeting BMI1.
miR-15b	miR-590-5p, miR-219-5p, miR-15b and miR-628-5p are commonly regulated by IL-3, GM-CSF and G-CSF in acute myeloid leukemia.
miR-15b	miRNA signatures associate with pathogenesis and progression of osteosarcoma.
miR-15b	Puerarin Attenuates Cardiac Hypertrophy Partly Through Increasing Mir-15b/195 Expression and Suppressing Non-Canonical Transforming Growth Factor Beta (Tgfβ) Signal Pathway.
miR-15b	The Profile of Serum microRNAs Predicts Prognosis for Resected Gastric Cancer Patients Receiving Platinum-Based Chemotherapy.
miR-15b	Whole blood-derived microRNA signatures in mice exposed to lipopolysaccharides.
miR-15b*	Differential micro ribonucleic acid expression profiling in ovarian endometrioma with leuprolide acetate treatment.
miR-15b_2	miR-199a and miR-497 Are Associated with Better Overall Survival due to Increased Chemosensitivity in Diffuse Large B-Cell Lymphoma Patients.
miR-15b-5p	Evaluation of tumor-derived exosomal miRNA as potential diagnostic biomarkers for early stage non-small-cell lung cancer using next-generation sequencing.
miR-15b-5p	Integrated analysis of miRNA and mRNA gene expression microarrays: Influence on platelet reactivity, clopidogrel response and drug-induced toxicity.
miR-16	3,3'-diindolylmethane ameliorates experimental autoimmune encephalomyelitis by promoting cell cycle arrest and apoptosis in activated T cells through microRNA signaling pathways.
miR-16	Aberrant plasma levels of circulating miR-16, miR-107, miR-130a and miR-146a are associated with lymph node metastasis and receptor status of breast cancer patients.
miR-16	Analysis for the mechanism between the small cell lung cancer and non-small cell lung cancer combing the miRNA and mRNA expression profiles.
miR-16	Anti-cancer activity of DHA on gastric cancer--an in vitro and in vivo study.
miR-16	Artesunate induces apoptosis of bladder cancer cells by miR-16 regulation of COX-2 expression.
miR-16	Association of circulating miR-223 and miR-16 with disease activity in patients with early rheumatoid arthritis.
miR-16	Association of plasma miR-223 and platelet reactivity in patients with coronary artery disease on dual antiplatelet therapy: A preliminary report.
miR-16	Circulating microRNAs as Potential Diagnostic Biomarkers and Therapeutic Targets in Gastric Cancer: Current Status and Future Perspectives.
miR-16	Circulating Toll-like receptor 4-responsive microRNA panel in patients with coronary artery disease: results from prospective and randomized study of treatment with renin-angiotensin system blockade.
miR-16	Cisplatin regulates SH-SY5Y cell growth through downregulation of BDNF via miR-16.
miR-16	Cisplatin sensitivity mediated by WEE1 and CHK1 is mediated by miR-155 and the miR-15 family.
miR-16	Correcting miR-15a/16 genetic defect in New Zealand Black mouse model of CLL enhances drug sensitivity.
miR-16	CSF miR-16 is decreased in major depression patients and its neutralization in rats induces depression-like behaviors via a serotonin transmitter system.
miR-16	Curcumin as a regulator of epigenetic events.
miR-16	Curcumin reduces the expression of Bcl-2 by upregulating miR-15a and miR-16 in MCF-7 cells.
miR-16	Cytotoxic activity of sunitinib and everolimus in Caki-1 renal cancer cells is accompanied by modulations in the expression of apoptosis-related microRNA clusters and BCL2 family genes.
miR-16	Dynamic changes in circulating miRNA levels in response to antitumor therapy of lung cancer.
miR-16	Dysregulation of BMI1 and microRNA-16 collaborate to enhance an anti-apoptotic potential in the side population of refractory mantle cell lymphoma.
miR-16	E2F7 overexpression leads to tamoxifen resistance in breast cancer cells by competing with E2F1 at miR-15a/16 promoter.
miR-16	Expression analysis of microRNA as prognostic biomarkers in colorectal cancer.
miR-16	Gemcitabine impacts differentially on bladder and kidney cancer cells: distinct modulations in the expression patterns of apoptosis-related microRNAs and BCL2 family genes.
miR-16	Inhibitory effects of anti-miRNA oligonucleotides (AMOs) on A549 cell growth.
miR-16	Integrated microRNA and mRNA expression profiling in a rat colon carcinogenesis model: effect of a chemo-protective diet.
miR-16	Levels of microRNA miR-16 and miR-155 are altered in serum of patients with tuberculosis and associate with responses to therapy.
miR-16	Lidocaine Administration Controls MicroRNAs Alterations Observed After Lung Ischemia-Reperfusion Injury.
miR-16	MicroRNA-150 is a potential biomarker of HIV/AIDS disease progression and therapy.
miR-16	microRNA-16 represses colorectal cancer cell growth in vitro by regulating the p53/survivin signaling pathway.
miR-16	MicroRNAs in rheumatoid arthritis: altered expression and diagnostic potential.
miR-16	MiR-15a and miR-16 induce autophagy and enhance chemosensitivity of Camptothecin.
miR-16	miR-15b and miR-16 modulate multidrug resistance by targeting BCL2 in human gastric cancer cells.
miR-16	miR-16 induction after CDK4 knockdown is mediated by c-Myc suppression and inhibits cell growth as well as sensitizes nasopharyngeal carcinoma cells to chemotherapy.
miR-16	MiR-16 modulate temozolomide resistance by regulating BCL-2 in human glioma cells.
miR-16	miRNA expressions in rectal cancer as predictors of response to neoadjuvant chemoradiation therapy.
miR-16	miRNA signature associated with outcome of gastric cancer patients following chemotherapy.
miR-16	miRNA signatures associate with pathogenesis and progression of osteosarcoma.
miR-16	miRNA-34a is associated with docetaxel resistance in human breast cancer cells.
miR-16	Molecular targeting of protein arginine deiminases to suppress colitis and prevent colon cancer.
miR-16	Oncogenic HER2{Delta}16 suppresses miR-15a/16 and deregulates BCL-2 to promote endocrine resistance of breast tumors.
miR-16	OncomiRs: the discovery and progress of microRNAs in cancers.
miR-16	Paeoniflorin inhibits proliferation and induces apoptosis of human glioma cells via microRNA-16 upregulation and matrix metalloproteinase-9 downregulation.
miR-16	Plasma microRNAs serve as biomarkers of therapeutic efficacy and disease progression in hypertension-induced heart failure.
miR-16	Preclinical Evaluation of miR-15/107 Family Members as Multifactorial Drug Targets for Alzheimer's Disease.
miR-16	Prognostic and Therapeutic Implications of MicroRNA in Malignant Pleural Mesothelioma.
miR-16	Raphe-mediated signals control the hippocampal response to SRI antidepressants via miR-16.
miR-16	Regulating A549 cells growth by ASO inhibiting miRNA expression.
miR-16	Regulation of p53-targeting microRNAs by polycyclic aromatic hydrocarbons: Implications in the etiology of multiple myeloma.
miR-16	Resistance to cancer chemotherapeutic drugs is determined by pivotal microRNA regulators.
miR-16	Restoring expression of miR-16: a novel approach to therapy for malignant pleural mesothelioma.
miR-16	Serum microRNA-122 kinetics in patients with chronic hepatitis C virus infection during antiviral therapy.
miR-16	Serum microRNA-195 is down-regulated in breast cancer: a potential marker for the diagnosis of breast cancer.
miR-16	Systemic delivery of synthetic microRNA-16 inhibits the growth of metastatic prostate tumors via downregulation of multiple cell-cycle genes.
miR-16	The association of blood angioregulatory microRNA levels with circulating endothelial cells and angiogenic proteins in patients receiving dacarbazine and interferon.
miR-16	The prognostic and therapeutic application of microRNAs in breast cancer: Tissue and circulating microRNAs.
miR-16	Upregulated miR-16 expression is an independent indicator of relapse and poor overall survival of colorectal adenocarcinoma patients.
miR-16	Whole blood-derived microRNA signatures in mice exposed to lipopolysaccharides.
miR-16_1*	miR-199a and miR-497 Are Associated with Better Overall Survival due to Increased Chemosensitivity in Diffuse Large B-Cell Lymphoma Patients.
miR-16_2	miR-199a and miR-497 Are Associated with Better Overall Survival due to Increased Chemosensitivity in Diffuse Large B-Cell Lymphoma Patients.
miR-16_2*	miR-199a and miR-497 Are Associated with Better Overall Survival due to Increased Chemosensitivity in Diffuse Large B-Cell Lymphoma Patients.
miR-16-1	Effective Targeting Survivin, Caspase-3 and MicroRNA-16-1 Expression by Methyl-3-pentyl-6-methoxyprodigiosene Triggers Apoptosis in Colorectal Cancer Stem-Like Cells.
miR-16-1	Efficient delivery of micro RNA to bone-metastatic prostate tumors by using aptamer-conjugated atelocollagen in vitro and in vivo.
miR-16-1	Histone deacetylases inhibitor trichostatin A increases the expression of Dleu2/miR-15a/16-1 via HDAC3 in non-small cell lung cancer.
miR-16-1	MicroRNA-15a/16-1 cluster located at chromosome 13q14 is down-regulated but displays different expression pattern and prognostic significance in multiple myeloma.
miR-16-1	miR-15a and miR-16-1 downregulate CCND1 and induce apoptosis and cell cycle arrest in osteosarcoma.
miR-16-1	MiR-15a, miR-16-1 and miR-17-92 cluster expression are linked to poor prognosis in multiple myeloma.
miR-16-1	miR-15a/16-1 enhances retinoic acid-mediated differentiation of leukemic cells and is up-regulated by retinoic acid.
miR-16-1	Second-generation aptamer-conjugated PSMA-targeted delivery system for prostate cancer therapy.
miR-16-5p	Integrated analysis of miRNA and mRNA gene expression microarrays: Influence on platelet reactivity, clopidogrel response and drug-induced toxicity.
miR-16a	miR-16 induction after CDK4 knockdown is mediated by c-Myc suppression and inhibits cell growth as well as sensitizes nasopharyngeal carcinoma cells to chemotherapy.
miR-17	1,25-Dihydroxyvitamin D3 modulates lipid metabolism in prostate cancer cells through miRNA mediated regulation of PPARA.
miR-17	Bioinformatics Prediction and In Vitro Analysis Revealed That miR-17 Targets Cyclin D1 mRNA in Triple Negative Breast Cancer Cells.
miR-17	Calycosin induces apoptosis by the regulation of ERβ/miR-17 signaling pathway in human colorectal cancer cells.
miR-17	Circulating microRNAs are associated with docetaxel chemotherapy outcome in castration-resistant prostate cancer.
miR-17	Deregulated serum concentrations of circulating cell-free microRNAs miR-17, miR-34a, miR-155, and miR-373 in human breast cancer development and progression.
miR-17	Design of a miRNA sponge for the miR-17 miRNA family as a therapeutic strategy against vulvar carcinoma.
miR-17	Differential expression of miRNAs in pancreatobiliary type of periampullary adenocarcinoma and its associated stroma.
miR-17	Effects of 1α,25 dihydroxyvitamin D3 and testosterone on miRNA and mRNA expression in LNCaP cells.
miR-17	Evaluation of SD-208, a TGF-β-RI Kinase Inhibitor, as an Anticancer Agent in Retinoblastoma.
miR-17	H. pylori eradication did not improve dysregulation of specific oncogenic miRNAs in intestinal metaplastic glands.
miR-17	Identification of Biomarker and Co-Regulatory Motifs in Lung Adenocarcinoma Based on Differential Interactions.
miR-17	Inhibition of microRNA-17 improves lung and heart function in experimental pulmonary hypertension.
miR-17	Inhibition of miR-17 and miR-20a by oridonin triggers apoptosis and reverses chemoresistance by derepressing BIM-S.
miR-17	microRNA-17 regulates the expression of ATG7 and modulates the autophagy process, improving the sensitivity to temozolomide and low-dose ionizing radiation treatments in human glioblastoma cells.
miR-17	MicroRNA-17-5p post-transcriptionally regulates p21 expression in irradiated betel quid chewing-related oral squamous cell carcinoma cells.
miR-17	MicroRNAs as regulators of metabolic disease: pathophysiologic significance and emerging role as biomarkers and therapeutics.
miR-17	MiR-106a: Promising biomarker for cancer.
miR-17	MiR-15a, miR-16-1 and miR-17-92 cluster expression are linked to poor prognosis in multiple myeloma.
miR-17	miR-17 in imatinib resistance and response to tyrosine kinase inhibitors in chronic myeloid leukemia cells.
miR-17	miR-17, miR-21, and miR-143 Enhance Adipogenic Differentiation from Porcine Bone Marrow-Derived Mesenchymal Stem Cells.
miR-17	miR-17/20 sensitization of breast cancer cells to chemotherapy-induced apoptosis requires Akt1.
miR-17	MiR-17-92 and miR-221/222 cluster members target KIT and ETV1 in human gastrointestinal stromal tumours.
miR-17	MiRNA 17 family regulates cisplatin-resistant and metastasis by targeting TGFbetaR2 in NSCLC.
miR-17	Potential therapeutic role of antagomiR17 for the treatment of chronic lymphocytic leukemia.
miR-17	Preoperative Prediction of Lymph Node Status by Circulating Mir-18b and Mir-20a During Chemoradiotherapy in Patients with Rectal Cancer.
miR-17	Regulating A549 cells growth by ASO inhibiting miRNA expression.
miR-17	Resveratrol and prostate cancer: promising role for microRNAs.
miR-17	Resveratrol and pterostilbene epigenetically restore PTEN expression by targeting oncomiRs of the miR-17 family in prostate cancer.
miR-17	Serum expression levels of miR-17, miR-21, and miR-92 as potential biomarkers for recurrence after adjuvant chemotherapy in colon cancer patients.
miR-17	The regulatory and predictive functions of miR-17 and miR-92 families on cisplatin resistance of non-small cell lung cancer.
miR-17	Unraveling natalizumab effects on deregulated miR-17 expression in CD4+ T cells of patients with relapsing-remitting multiple sclerosis.
miR-17*	MicroRNA profiling of follicular lymphoma identifies microRNAs related to cell proliferation and tumor response.
miR-17*	Onconase mediated NFKβ downregulation in malignant pleural mesothelioma.
miR-17*	Specific alterations of microRNA transcriptome and global network structure in colorectal carcinoma after cetuximab treatment.
miR-17�?2	miR-17~92 miRNA cluster promotes kidney cyst growth in polycystic kidney disease.
miR-17�?2	The miRNA-17�?2 cluster mediates chemoresistance and enhances tumor growth in mantle cell lymphoma via PI3K/AKT pathway activation.
miR-17-92	MicroRNAs and Polycystic Kidney Disease.
miR-17-92a	Growth-promoting role of the miR-106a~363 cluster in Ewing sarcoma.
miR-17-5p	Antagomir-17-5p abolishes the growth of therapy-resistant neuroblastoma through p21 and BIM.
miR-17-5p	Circulating microRNAs as Potential Diagnostic, Prognostic and Therapeutic Targets in Pancreatic Cancer.
miR-17-5p	Clinical value of integrated-signature miRNAs in colorectal cancer: miRNA expression profiling analysis and experimental validation.
miR-17-5p	Curcumin and synthetic analogs induce reactive oxygen species and decreases specificity protein (Sp) transcription factors by targeting microRNAs.
miR-17-5p	Curcumin as a MicroRNA Regulator in Cancer: A Review.
miR-17-5p	Elevated oncofoetal miR-17-5p expression regulates colorectal cancer progression by repressing its target gene P130.
miR-17-5p	Involvement of MAP3K8 and miR-17-5p in poor virologic response to interferon-based combination therapy for chronic hepatitis C.
miR-17-5p	MicroRNA-17-5p post-transcriptionally regulates p21 expression in irradiated betel quid chewing-related oral squamous cell carcinoma cells.
miR-17-5p	MicroRNA-17-5p promotes chemotherapeutic drug resistance and tumour metastasis of colorectal cancer by repressing PTEN expression.
miR-17-5p	MicroRNAs: New Biomarkers for Diagnosis, Prognosis, Therapy Prediction and Therapeutic Tools for Breast Cancer.
miR-17-5p	miR-17-5p inhibitor enhances chemosensitivity to gemcitabine via upregulating Bim expression in pancreatic cancer cells.
miR-17-5p	MiR-17-5p promotes cancer cell proliferation and tumorigenesis in nasopharyngeal carcinoma by targeting p21.
miR-17-5p	miR-17-5p Promotes migration of human hepatocellular carcinoma cells through the p38 mitogen-activated protein kinase-heat shock protein 27 pathway.
miR-17-5p	miR-17-5p promotes the growth of osteosarcoma in a BRCC2-dependent mechanism.
miR-17-5p	Molecular Biomarkers in Bladder Cancer: Novel Potential Indicators of Prognosis and Treatment Outcomes.
miR-17-5p	Plasma miR-92a-2 as a biomarker for small cell lung cancer.
miR-17-5p	Reduced PTEN expression and overexpression of miR-17-5p, -19a-3p, -19b-3p, -21-5p, -130b-3p, -221-3p and -222-3p by glioblastoma stem-like cells following irradiation.
miR-17-5p	Regulating A549 cells growth by ASO inhibiting miRNA expression.
miR-17-5p	Resveratrol and pterostilbene epigenetically restore PTEN expression by targeting oncomiRs of the miR-17 family in prostate cancer.
miR-17-5p-92	MicroRNA involvement in the pathogenesis of neuroblastoma: potential for microRNA mediated therapeutics.
miR-17-92	Altered microRNA expression in B lymphocytes in multiple sclerosis: towards a better understanding of treatment effects.
miR-17-92	Circulating microRNAs as Potential Diagnostic, Prognostic and Therapeutic Targets in Pancreatic Cancer.
miR-17-92	Clinical impact of down-regulated plasma miR-92a levels in non-Hodgkin's lymphoma.
miR-17-92	Differentiation of two types of mobilized peripheral blood stem cells by microRNA and cDNA expression analysis.
miR-17-92	Down regulation of c-Myc and induction of an angiogenesis inhibitor, thrombospondin-1, by 5-FU in human colon cancer KM12C cells.
miR-17-92	Elevated expression of microRNA-19a predicts a poor prognosis in patients with osteosarcoma.
miR-17-92	Histone deacetylase inhibition in colorectal cancer cells reveals competing roles for members of the oncogenic miR-17-92 cluster.
miR-17-92	Histone deacetylase inhibitor SAHA epigenetically regulates miR-17-92 cluster and MCM7 to upregulate MICA expression in hepatoma.
miR-17-92	Identification of differential and functionally active miRNAs in both anaplastic lymphoma kinase (ALK)+ and ALK- anaplastic large-cell lymphoma.
miR-17-92	Induction of the transcriptional repressor ZBTB4 in prostate cancer cells by drug-induced targeting of microRNA-17-92/106b-25 clusters.
miR-17-92	Inhibition of microRNA-17 improves lung and heart function in experimental pulmonary hypertension.
miR-17-92	MicroRNA-19a functions as an oncogene by regulating PTEN/AKT/pAKT pathway in myeloma.
miR-17-92	MicroRNA-19a/b regulates multidrug resistance in human gastric cancer cells by targeting PTEN.
miR-17-92	MicroRNA-21 plays an oncogenic role by targeting FOXO1 and activating the PI3K/AKT pathway in diffuse large B-cell lymphoma.
miR-17-92	MicroRNAs in Abdominal Aortic Aneurysm.
miR-17-92	MiR-15a, miR-16-1 and miR-17-92 cluster expression are linked to poor prognosis in multiple myeloma.
miR-17-92	MiR-17-92 and miR-221/222 cluster members target KIT and ETV1 in human gastrointestinal stromal tumours.
miR-17-92	OncomiRs: the discovery and progress of microRNAs in cancers.
miR-17-92	Participation of the Fas/FasL signaling pathway and the lung microenvironment in the development of osteosarcoma lung metastases.
miR-17-92	Potential uses of microRNA in lung cancer diagnosis, prognosis, and therapy.
miR-17-92	Resveratrol and prostate cancer: promising role for microRNAs.
miR-17-92	Role for amplification and expression of glypican-5 in rhabdomyosarcoma.
miR-17-92	Targeting microRNA expression to regulate angiogenesis.
miR-17-92	The antileukemia activity of natural product HQ17(3) is possibly associated with downregulation of miR-17-92 cluster.
miR-17-92	Vascular microRNAs.
miR-17approximately92	MicroRNA-92a controls angiogenesis and functional recovery of ischemic tissues in mice.
miR-17p	MicroRNA-Specificity Protein (Sp) Transcription Factor Interactions and Significance in Carcinogenesis.
miR-18	MicroRNA 18 and 124a down-regulate the glucocorticoid receptor: implications for glucocorticoid responsiveness in the brain.
miR-18	The Kampo Medicine Yokukansan Decreases MicroRNA-18 Expression and Recovers Glucocorticoid Receptors Protein Expression in the Hypothalamus of Stressed Mice.
miR-18	Yokukansan normalizes glucocorticoid receptor protein expression in oligodendrocytes of the corpus callosum by regulating microRNA-124a expression after stress exposure.
miR-181	Aplysin enhances temozolomide sensitivity in glioma cells by increasing miR-181 level.
miR-181	Chronic ethanol consumption modulates growth factor release, mucosal cytokine production, and microRNA expression in nonhuman primates.
miR-181	Contributions of microRNA dysregulation to cisplatin resistance in adenocarcinoma cells.
miR-181	Downregulation of microRNA-24 and -181 parallels the upregulation of IFN-γ secreted by activated human CD4 lymphocytes.
miR-181	Expression of microRNA-181 determines response to treatment with azacitidine and predicts survival in elderly patients with acute myeloid leukaemia.
miR-181	Functional analysis of microRNAs in human hepatocellular cancer stem cells.
miR-181	Identification of high-grade serous ovarian cancer miRNA species associated with survival and drug response in patients receiving neoadjuvant chemotherapy: a retrospective longitudinal analysis using matched tumor biopsies.
miR-181	MicroRNA-137 chemosensitizes colon cancer cells to the chemotherapeutic drug oxaliplatin (OXA) by targeting YBX1.
miR-181	MicroRNA-221/222 confers tamoxifen resistance in breast cancer by targeting p27Kip1.
miR-181	MicroRNAs as a target for novel antipsychotics: a systematic review of an emerging field.
miR-181	MiR-181 family: regulators of myeloid differentiation and acute myeloid leukemia as well as potential therapeutic targets.
miR-181	miR-181 subunits enhance the chemosensitivity of temozolomide by Rap1B-mediated cytoskeleton remodeling in glioblastoma cells.
miR-181	miR-181a is associated with poor clinical outcome in patients with colorectal cancer treated with EGFR inhibitor.
miR-181	miRNA signature associated with outcome of gastric cancer patients following chemotherapy.
miR-181	Modulation of TNF-α mRNA stability by human antigen R and miR181s in sepsis-induced immunoparalysis.
miR-181	Post-stroke treatment with miR-181 antagomir reduces injury and improves long-term behavioral recovery in mice after focal cerebral ischemia.
miR-181	The role of microRNA in ischemic and hemorrhagic stroke.
miR-181-5p	Evaluation of tumor-derived exosomal miRNA as potential diagnostic biomarkers for early stage non-small-cell lung cancer using next-generation sequencing.
miR-181a	Altered microRNA expression profile in synovial fluid from patients with knee osteoarthritis with treatment of hyaluronic acid.
miR-181a	Analysis of EZH2: micro-RNA network in low and high grade astrocytic tumors.
miR-181a	Analysis of miRNA expression profile induced by short term starvation in breast cancer cells treated with doxorubicin.
miR-181a	Changes in the level of serum microRNAs in patients with psoriasis after antitumour necrosis factor-α therapy.
miR-181a	Chronic ethanol consumption modulates growth factor release, mucosal cytokine production, and microRNA expression in nonhuman primates.
miR-181a	Circulating Toll-like receptor 4-responsive microRNA panel in patients with coronary artery disease: results from prospective and randomized study of treatment with renin-angiotensin system blockade.
miR-181a	Combination of unsaturated fatty acids and ionizing radiation on human glioma cells: cellular, biochemical and gene expression analysis.
miR-181a	Epigallocatechin-3-Gallate Upregulates miR-221 to Inhibit Osteopontin-Dependent Hepatic Fibrosis.
miR-181a	Estrogen preserves Fas ligand levels by inhibiting microRNA-181a in bone marrow-derived mesenchymal stem cells to maintain bone remodeling balance.
miR-181a	Evaluation of miR-27a, miR-181a, and miR-570 genetic variants with gallbladder cancer susceptibility and treatment outcome in a North Indian population.
miR-181a	Hsa-microRNA-181a is a regulator of a number of cancer genes and a biomarker for endometrial carcinoma in patients: a bioinformatic and clinical study and the therapeutic implication.
miR-181a	Induction of miRNA-181a by genotoxic treatments promotes chemotherapeutic resistance and metastasis in breast cancer.
miR-181a	Inhibitory effects of anti-miRNA oligonucleotides (AMOs) on A549 cell growth.
miR-181a	Lenalidomide-mediated enhanced translation of C/EBPα-p30 protein up-regulates expression of the antileukemic microRNA-181a in acute myeloid leukemia.
miR-181a	MicroRNA Profile in CD8+ T-Lymphocytes from HIV-Infected Individuals: Relationship with Antiviral Immune Response and Disease Progression.
miR-181a	MicroRNA-181a enhances the chemoresistance of human cervical squamous cell carcinoma to cisplatin by targeting PRKCD.
miR-181a	MicroRNA-34a regulates the longevity-associated protein SIRT1 in coronary artery disease: effect of statins on SIRT1 and microRNA-34a expression.
miR-181a	MicroRNAs are independent predictors of outcome in diffuse large B-cell lymphoma patients treated with R-CHOP.
miR-181a	MiR-181 family: regulators of myeloid differentiation and acute myeloid leukemia as well as potential therapeutic targets.
miR-181a	miR-181 subunits enhance the chemosensitivity of temozolomide by Rap1B-mediated cytoskeleton remodeling in glioblastoma cells.
miR-181a	miR-181a and miR-630 regulate cisplatin-induced cancer cell death.
miR-181a	MiR-181a confers resistance of cervical cancer to radiation therapy through targeting the pro-apoptotic PRKCD gene.
miR-181a	MiR-181a contributes to bufalin-induced apoptosis in PC-3 prostate cancer cells.
miR-181a	MiR-181a enhances drug sensitivity in mitoxantone-resistant breast cancer cells by targeting breast cancer resistance protein (BCRP/ABCG2).
miR-181a	MiR-181a Inhibits Cervical Cancer Development Via Downregulating GRP78.
miR-181a	miR-181a is associated with poor clinical outcome in patients with colorectal cancer treated with EGFR inhibitor.
miR-181a	miR-181a sensitizes resistant leukaemia HL-60/Ara-C cells to Ara-C by inducing apoptosis.
miR-181a	MiR-181a suppresses autophagy and sensitizes gastric cancer cells to cisplatin.
miR-181a	miR-181b modulates multidrug resistance by targeting BCL2 in human cancer cell lines.
miR-181a	miRNA signatures associate with pathogenesis and progression of osteosarcoma.
miR-181a	mRNA and microRNA analysis reveals modulation of biochemical pathways related to addiction in the ventral tegmental area of methamphetamine self-administering rats.
miR-181a	Nanogel-based pneumococcal surface protein A nasal vaccine induces microRNA-associated Th17 cell responses with neutralizing antibodies against Streptococcus pneumoniae in macaques.
miR-181a	Post-stroke treatment with miR-181 antagomir reduces injury and improves long-term behavioral recovery in mice after focal cerebral ischemia.
miR-181a	Prognostic Value of a BCSC-associated MicroRNA Signature in Hormone Receptor-Positive HER2-Negative Breast Cancer.
miR-181a	Role for microRNAs in regulating glucocorticoid response and resistance in multiple myeloma.
miR-181a	Suppression of miR-181a attenuates H2O2-induced death of mesenchymal stem cells by maintaining hexokinase II expression.
miR-181a	Targeting the RAS/MAPK pathway with miR-181a in acute myeloid leukemia.
miR-181a	The Effect of Growth Hormone Administration on the Regulation of Mitochondrial Apoptosis in-Vivo.
miR-181a	The expression of miR-181a-5p and miR-371b-5p in chondrosarcoma.
miR-181a	The function role of miR-181a in chemosensitivity to adriamycin by targeting Bcl-2 in low-invasive breast cancer cells.
miR-181a	The phytoestrogen genistein enhances multidrug resistance in breast cancer cell lines by translational regulation of ABC transporters.
miR-181a	Widespread estrogen-dependent repression of micrornas involved in breast tumor cell growth.
miR-181a*	MicroRNA expression changes during human leukemic HL-60 cell differentiation induced by 4-hydroxynonenal, a product of lipid peroxidation.
miR-181a-1	Lenalidomide-mediated enhanced translation of C/EBPα-p30 protein up-regulates expression of the antileukemic microRNA-181a in acute myeloid leukemia.
miR-181a-2*	MicroRNA profile before and after antiviral therapy in liver transplant recipients for hepatitis C virus cirrhosis.
miR-181a-5p	Hsa-microRNA-181a is a regulator of a number of cancer genes and a biomarker for endometrial carcinoma in patients: a bioinformatic and clinical study and the therapeutic implication.
miR-181a-5p	Identification of high-grade serous ovarian cancer miRNA species associated with survival and drug response in patients receiving neoadjuvant chemotherapy: a retrospective longitudinal analysis using matched tumor biopsies.
miR-181a-5p	MicroRNA profiling implies new markers of chemoresistance of triple-negative breast cancer.
miR-181a-5p	MiR-181a-5p inhibits cell proliferation and migration by targeting Kras in non-small cell lung cancer A549 cells.
miR-181b	A preliminary analysis of association between the down-regulation of microRNA-181b expression and symptomatology improvement in schizophrenia patients before and after antipsychotic treatment.
miR-181b	A preliminary analysis of microRNA as potential clinical biomarker for schizophrenia.
miR-181b	A restricted signature of miRNAs distinguishes APL blasts from normal promyelocytes.
miR-181b	Circulating microRNAs as Potential Diagnostic, Prognostic and Therapeutic Targets in Pancreatic Cancer.
miR-181b	Down-regulation of microRNA-181b is a potential prognostic marker of non-small cell lung cancer.
miR-181b	E-selectin-targeting delivery of microRNAs by microparticles ameliorates endothelial inflammation and atherosclerosis.
miR-181b	High expression of microRNA-625-3p is associated with poor response to first-line oxaliplatin based treatment of metastatic colorectal cancer.
miR-181b	Identification of a Novel lincRNA-p21-miR-181b-PTEN Signaling Cascade in Liver Fibrosis.
miR-181b	Involvement of microRNA-181b in the gemcitabine resistance of pancreatic cancer cells.
miR-181b	microRNA expression pattern modulates temozolomide response in GBM tumors with cancer stem cells.
miR-181b	MicroRNA expression profiles of head and neck squamous cell carcinoma with docetaxel-induced multidrug resistance.
miR-181b	MicroRNAs: predictors and modifiers of chemo- and radiotherapy in different tumour types.
miR-181b	MiR-181 family: regulators of myeloid differentiation and acute myeloid leukemia as well as potential therapeutic targets.
miR-181b	miR-181b as a potential molecular target for anticancer therapy of gastric neoplasms.
miR-181b	miR-181b increases drug sensitivity in acute myeloid leukemia via targeting HMGB1 and Mcl-1.
miR-181b	miR-181b modulates glioma cell sensitivity to temozolomide by targeting MEK1.
miR-181b	miR-181b modulates multidrug resistance by targeting BCL2 in human cancer cell lines.
miR-181b	MiR-181b regulates cisplatin chemosensitivity and metastasis by targeting TGFβR1/Smad signaling pathway in NSCLC.
miR-181b	MiR-181b sensitizes glioma cells to teniposide by targeting MDM2.
miR-181b	miRNA signatures associate with pathogenesis and progression of osteosarcoma.
miR-181b	miRNA-181b increases the sensitivity of pancreatic ductal adenocarcinoma cells to gemcitabine in vitro and in nude mice by targeting BCL-2.
miR-181b	Non-coding MicroRNAs hsa-let-7g and hsa-miR-181b are Associated with Chemoresponse to S-1 in Colon Cancer.
miR-181b	Olea europaea leaf extract alters microRNA expression in human glioblastoma cells.
miR-181b	One-year supplementation with a grape extract containing resveratrol modulates inflammatory-related microRNAs and cytokines expression in peripheral blood mononuclear cells of type 2 diabetes and hypertensive patients with coronary artery disease.
miR-181b	Prognostic significance of miR-181b and miR-21 in gastric cancer patients treated with S-1/Oxaliplatin or Doxifluridine/Oxaliplatin.
miR-181b	The clinical characteristics and prognostic significance of MN1 gene and MN1-associated microRNA expression in adult patients with de novo acute myeloid leukemia.
miR-181b	Tissue microRNAs as predictive markers for gastric cancer patients undergoing palliative chemotherapy.
miR-181b	Urinary Trypsin Inhibitor Reduced Inflammation Response Induced by Hyperlipidemia.
miR-181b-5p	MicroRNA profiling implies new markers of chemoresistance of triple-negative breast cancer.
miR-181c	Down-regulated expression of hsa-miR-181c in Fanconi anemia patients: implications in TNFα regulation and proliferation of hematopoietic progenitor cells.
miR-181c	Expression, regulation and function of microRNAs in multiple sclerosis.
miR-181c	High expression of miR-181c as a predictive marker of recurrence in stage II colorectal cancer.
miR-181c	MiR-181 family: regulators of myeloid differentiation and acute myeloid leukemia as well as potential therapeutic targets.
miR-181c	miR-181b modulates multidrug resistance by targeting BCL2 in human cancer cell lines.
miR-181c	miR-181c associates with tumor relapse of high grade osteosarcoma.
miR-181c	MiR-181c modulates the proliferation, migration, and invasion of neuroblastoma cells by targeting Smad7.
miR-181c	miRNA signatures associate with pathogenesis and progression of osteosarcoma.
miR-181c	Prognostic Value of a BCSC-associated MicroRNA Signature in Hormone Receptor-Positive HER2-Negative Breast Cancer.
miR-181c	Upregulation of miR-181c contributes to chemoresistance in pancreatic cancer by inactivating the Hippo signaling pathway.
miR-181c	Upregulation of miR-181c inhibits chemoresistance by targeting ST8SIA4 in chronic myelocytic leukemia.
miR-181c	Vitamin D manipulates miR-181c, miR-20b and miR-15a in human umbilical vein endothelial cells exposed to a diabetic-like environment.
miR-181c*	miRNA signatures associate with pathogenesis and progression of osteosarcoma.
miR-181d	A genome-wide miRNA screen revealed miR-603 as a MGMT-regulating miRNA in glioblastomas.
miR-181d	Identification of a core miRNA-pathway regulatory network in glioma by therapeutically targeting miR-181d, miR-21, miR-23b, β-Catenin, CBP, and STAT3.
miR-181d	In human glioblastomas transcript elongation by alternative polyadenylation and miRNA targeting is a potent mechanism of MGMT silencing.
miR-181d	Inhibiting MicroRNA-503 and MicroRNA-181d with Losartan Ameliorates Diabetic Nephropathy in KKAy Mice.
miR-181d	MicroRNA expression profiles of head and neck squamous cell carcinoma with docetaxel-induced multidrug resistance.
miR-181d	MiR-181 family: regulators of myeloid differentiation and acute myeloid leukemia as well as potential therapeutic targets.
miR-181d	miR-181b modulates multidrug resistance by targeting BCL2 in human cancer cell lines.
miR-181d	miR-181d: a predictive glioblastoma biomarker that downregulates MGMT expression.
miR-181d-5p	miRNA array screening reveals cooperative MGMT-regulation between miR-181d-5p and miR-409-3p in glioblastoma.
miR-181s	Functional analysis of microRNAs in human hepatocellular cancer stem cells.
miR-181s	miR-181b modulates multidrug resistance by targeting BCL2 in human cancer cell lines.
miR-182	A 5-microRNA signature for lung squamous cell carcinoma diagnosis and hsa-miR-31 for prognosis.
miR-182	Circulating microRNAs as biomarkers of retinal toxicity.
miR-182	Cisplatin and Paclitaxel Alter the Expression Pattern of miR-143/145 and miR-183/96/182 Clusters in T24 Bladder Cancer Cells.
miR-182	Gemcitabine impacts differentially on bladder and kidney cancer cells: distinct modulations in the expression patterns of apoptosis-related microRNAs and BCL2 family genes.
miR-182	Hormone replacement therapy enhances IGF-1 signaling in skeletal muscle by diminishing miR-182 and miR-223 expressions: a study on postmenopausal monozygotic twin pairs.
miR-182	Involvement of Numb-mediated HIF-1α inhibition in anti-proliferative effect of PNA-antimiR-182 in trastuzumab-sensitive and -resistant SKBR3 cells.
miR-182	Knockdown of miR-182 promotes apoptosis via regulating RIP1 deubiquitination in TNF-α-treated triple-negative breast cancer cells.
miR-182	Lidocaine Administration Controls MicroRNAs Alterations Observed After Lung Ischemia-Reperfusion Injury.
miR-182	Local microRNA delivery targets Palladin and prevents metastatic breast cancer.
miR-182	MicroRNA expression following activated protein C treatment during septic shock.
miR-182	MicroRNA-182 modulates chemosensitivity of human non-small cell lung cancer to cisplatin by targeting PDCD4.
miR-182	MicroRNA-30c expression level is an independent predictor of clinical benefit of endocrine therapy in advanced estrogen receptor positive breast cancer.
miR-182	Micro-RNAs and ovarian cancer: the state of art and perspectives of clinical research.
miR-182	MiR-1244 sensitizes the resistance of non-small cell lung cancer A549 cell to cisplatin.
miR-182	MiR-130a and MiR-374a Function as Novel Regulators of Cisplatin Resistance in Human Ovarian Cancer A2780 Cells.
miR-182	miR-182 integrates apoptosis, growth, and differentiation programs in glioblastoma.
miR-182	miRNA-182 and the regulation of the glioblastoma phenotype - toward miRNA-based precision therapeutics.
miR-182	miRNA-Coordinated Networks as Promising Therapeutic Targets for Acute Kidney Injury.
miR-182	Plasma microRNAs as novel biomarkers for early detection of lung cancer.
miR-182	The prognostic and therapeutic application of microRNAs in breast cancer: Tissue and circulating microRNAs.
miR-182	Upregulated miR-182 increases drug resistance in cisplatin-treated HCC cell by regulating TP53INP1.
miR-182	Up-regulation of miR-182 expression after epigenetic modulation of human melanoma cells.
miR-182-5p	p53-dependent non-coding RNA networks in chronic lymphocytic leukemia.
miR-1826	5-Fluorouracil and oxaliplatin modify the expression profiles of microRNAs in human colon cancer cells in vitro.
miR-183	Antiproliferative effects of pomegranate extract in MCF-7 breast cancer cells are associated with reduced DNA repair gene expression and induction of double strand breaks.
miR-183	Circulating microRNAs as biomarkers of retinal toxicity.
miR-183	Cisplatin and Paclitaxel Alter the Expression Pattern of miR-143/145 and miR-183/96/182 Clusters in T24 Bladder Cancer Cells.
miR-183	Clinical significance of microRNA-183/Ezrin axis in judging the prognosis of patients with osteosarcoma.
miR-183	Cytotoxic activity of sunitinib and everolimus in Caki-1 renal cancer cells is accompanied by modulations in the expression of apoptosis-related microRNA clusters and BCL2 family genes.
miR-183	MicroRNA-183 suppresses cancer stem-like cell properties in EBV-associated nasopharyngeal carcinoma.
miR-183	Molecular Biomarkers in Bladder Cancer: Novel Potential Indicators of Prognosis and Treatment Outcomes.
miR-183	The miR-183/96/182 cluster regulates oxidative apoptosis and sensitizes cells to chemotherapy in gliomas.
miR-183	Unique microRNAs in lung adenocarcinoma groups according to major TKI sensitive EGFR mutation status.
miR-183*	Molecular pathways and functional analysis of miRNA expression associated with paclitaxel-induced apoptosis in hepatocellular carcinoma cells.
miR-183-5p	Clinical value of integrated-signature miRNAs in colorectal cancer: miRNA expression profiling analysis and experimental validation.
miR-183-5p	MicroRNA profiling implies new markers of chemoresistance of triple-negative breast cancer.
miR-184	Anti-Inflammatory Activity of Tanshinone IIA in LPS-Stimulated RAW264.7 Macrophages via miRNAs and TLR4-NF-κB Pathway.
miR-184	c-Myc modulates glucose metabolism via regulation of miR-184/PKM2 pathway in clear-cell renal cell carcinoma.
miR-184	Integrative molecular bioinformatics study of human adrenocortical tumors: microRNA, tissue-specific target prediction, and pathway analysis.
miR-184	MicroRNA-184 Modulates Doxorubicin Resistance in Osteosarcoma Cells by Targeting BCL2L1.
miR-185	Dendrosomal curcumin increases expression of the long non-coding RNA gene MEG3 via up-regulation of epi-miRs in hepatocellular cancer.
miR-185	MicroRNA-185 regulates chemotherapeutic sensitivity in gastric cancer by targeting apoptosis repressor with caspase recruitment domain.
miR-185	MicroRNA-185 targets SOCS3 to inhibit beta-cell dysfunction in diabetes.
miR-185	MiR-152 and miR-185 co-contribute to ovarian cancer cells cisplatin sensitivity by targeting DNMT1 directly: a novel epigenetic therapy independent of decitabine.
miR-185	miR-199a and miR-497 Are Associated with Better Overall Survival due to Increased Chemosensitivity in Diffuse Large B-Cell Lymphoma Patients.
miR-185	Prognostic value of 5-microRNA based signature in T2-T3N0 colon cancer.
miR-185-3p	MicroRNA response to hypoxic stress in soft tissue sarcoma cells: microRNA mediated regulation of HIF3α.
miR-185-5p	Original Research: Analysis of hepatic microRNA alterations in response to hepatitis B virus infection and pegylated interferon alpha-2a treatment.
miR-186	Alterations of prefrontal cortical microRNAs in methamphetamine self-administering rats: From controlled drug intake to escalated drug intake.
miR-186	Changes in subcutaneous adipose tissue microRNA expression in HIV-infected patients.
miR-186	Curcumin promotes apoptosis in A549/DDP multidrug-resistant human lung adenocarcinoma cells through an miRNA signaling pathway.
miR-186	MicroRNA-186 induces sensitivity of ovarian cancer cells to paclitaxel and cisplatin by targeting ABCB1.
miR-186	miR-186 regulation of Twist1 and ovarian cancer sensitivity to cisplatin.
miR-186	The long noncoding RNA PVT1 functions as a competing endogenous RNA by sponging miR-186 in gastric cancer.
miR-186	The relationship between platinum drug resistance and epithelial-mesenchymal transition.
miR-186*	Curcumin promotes apoptosis in human lung adenocarcinoma cells through miR-186* signaling pathway.
miR-186-5p	Original Research: Analysis of hepatic microRNA alterations in response to hepatitis B virus infection and pegylated interferon alpha-2a treatment.
miR-187	Differential microRNA expression signatures and cell type-specific association with Taxol resistance in ovarian cancer cells.
miR-187	Epithelial-mesenchymal transition-associated miRNAs in ovarian carcinoma, with highlight on the miR-200 family: prognostic value and prospective role in ovarian cancer therapeutics.
miR-187	MicroRNA-187 induces diffuse large B-cell lymphoma cell apoptosis via targeting BCL6.
miR-187	MicroRNAs: New Biomarkers for Diagnosis, Prognosis, Therapy Prediction and Therapeutic Tools for Breast Cancer.
miR-187	miR-187 is an independent prognostic factor in breast cancer and confers increased invasive potential in vitro.
miR-187	Prognostic microRNAs in cancer tissue from patients operated for pancreatic cancer--five microRNAs in a prognostic index.
miR-188	Identification of new microRNAs targeting genes regulating the Pi/PPi balance in chondrocytes.
miR-188	miR-375 and miR-30d in the effect of chromium-containing Chinese medicine moderating glucose metabolism.
miR-188-5p	A specific miRNA signature correlates with complete pathological response to neoadjuvant chemoradiotherapy in locally advanced rectal cancer.
miR-1894-5p	7-Chlorokynurenic acid (7-CTKA) produces rapid antidepressant-like effects: through regulating hippocampal microRNA expressions involved in TrkB-ERK/Akt signaling pathways in mice exposed to chronic unpredictable mild stress.
miR-18a	An Explorative Analysis for the Role of Serum miR-10b-3p Levels in Predicting Response to Sorafenib in Patients with Advanced Hepatocellular Carcinoma.
miR-18a	Bidirectional regulation of angiogenesis and miR-18a expression by PNS in the mouse model of tumor complicated by myocardial ischemia.
miR-18a	Chemopreventive and therapeutic activity of dietary blueberry against estrogen-mediated breast cancer.
miR-18a	Circulating microRNAs as Potential Diagnostic Biomarkers and Therapeutic Targets in Gastric Cancer: Current Status and Future Perspectives.
miR-18a	Down regulation of miR-18a, miR-21 and miR-221 genes in gastric cancer cell line by chrysin-loaded PLGA-PEG nanoparticles.
miR-18a	Downregulation of miR-18a induces CTGF and promotes proliferation and migration of sodium hyaluronate treated human corneal epithelial cells.
miR-18a	Effects of duloxetine on microRNA expression profile in frontal lobe and hippocampus in a mouse model of depression.
miR-18a	Epigenetic interventions increase the radiation sensitivity of cancer cells.
miR-18a	Histone deacetylase inhibition in colorectal cancer cells reveals competing roles for members of the oncogenic miR-17-92 cluster.
miR-18a	Long non-coding RNA UCA1 enhances tamoxifen resistance in breast cancer cells through a miR-18a-HIF1α feedback regulatory loop.
miR-18a	MicroRNA-18a improves human cerebral arteriovenous malformation endothelial cell function.
miR-18a	MicroRNA-18a modulates P53 expression by targeting IRF2 in gastric cancer patients.
miR-18a	MicroRNAs are independent predictors of outcome in diffuse large B-cell lymphoma patients treated with R-CHOP.
miR-18a	MiR-18a upregulation decreases Dicer expression and confers paclitaxel resistance in triple negative breast cancer.
miR-18a	The prognostic and therapeutic application of microRNAs in breast cancer: Tissue and circulating microRNAs.
miR-18a-3p	MicroRNA signatures in chemotherapy resistant esophageal cancer cell lines.
miR-18a-5p	MicroRNAs relate to early worsening of renal function in patients with acute heart failure.
miR-18a-5p	Transcriptional Profiling and miRNA-Target Network Analysis Identify Potential Biomarkers for Efficacy Evaluation of Fuzheng-Huayu Formula-Treated Hepatitis B Caused Liver Cirrhosis.
miR-18b	miR-18b overexpression identifies mantle cell lymphoma patients with poor outcome and improves the MIPI-B prognosticator.
miR-18b	Preoperative Prediction of Lymph Node Status by Circulating Mir-18b and Mir-20a During Chemoradiotherapy in Patients with Rectal Cancer.
miR-18b	Prognostic value of 5-microRNA based signature in T2-T3N0 colon cancer.
miR-18b	Renin-sensitive microRNAs correlate with atherosclerosis plaque progression.
miR-19	Regulation of miR-19 to breast cancer chemoresistance through targeting PTEN.
miR-19	Resveratrol inhibits glioma cell growth via targeting oncogenic microRNAs and multiple signaling pathways.
miR-1902	Differential miRNA expression in the mouse jejunum during garlic treatment of Eimeria papillata infections.
miR-1908	MicroRNA-1908 is upregulated in human osteosarcoma and regulates cell proliferation and migration by repressing PTEN expression.
miR-1909	The expression of microRNA 574-3p as a predictor of postoperative outcome in patients with esophageal squamous cell carcinoma.
miR-190a	Association of microRNA-93, 190, 200b and receptor status in core biopsies from stage III breast cancer patients.
miR-190a	Association of microRNAs and pathologic response to preoperative chemotherapy in triple negative breast cancer: preliminary report.
miR-190b	MicroRNA expression profile associated with response to neoadjuvant chemoradiotherapy in locally advanced rectal cancer patients.
miR-191	5-Fluorouracil and oxaliplatin modify the expression profiles of microRNAs in human colon cancer cells in vitro.
miR-191	An illegitimate microRNA target site within the 3' UTR of MDM4 affects ovarian cancer progression and chemosensitivity.
miR-191	Changes in subcutaneous adipose tissue microRNA expression in HIV-infected patients.
miR-191	hsa-miR-191 is a candidate oncogene target for hepatocellular carcinoma therapy.
miR-191	MicroRNA expression in BRAF-mutated and wild-type metastatic melanoma and its correlation with response duration to BRAF inhibitors.
miR-191	MicroRNA-137 chemosensitizes colon cancer cells to the chemotherapeutic drug oxaliplatin (OXA) by targeting YBX1.
miR-191	MicroRNA-150 is a potential biomarker of HIV/AIDS disease progression and therapy.
miR-1914*	The Plasma microRNA miR-1914* and -1915 Suppresses Chemoresistant in Colorectal Cancer Patients by Down-regulating NFIX.
miR-1915	miR-1915 inhibits Bcl-2 to modulate multidrug resistance by increasing drug-sensitivity in human colorectal carcinoma cells.
miR-192	Analysis of miRNA expression profile induced by short term starvation in breast cancer cells treated with doxorubicin.
miR-192	Application of high-throughput sequencing to circulating microRNAs reveals novel biomarkers for drug-induced liver injury.
miR-192	Decreased miR-192 expression in peripheral blood of asthmatic individuals undergoing an allergen inhalation challenge.
miR-192	Docosahexaenoic acid modulates the enterocyte Caco-2 cell expression of microRNAs involved in lipid metabolism.
miR-192	Expression analysis of microRNA as prognostic biomarkers in colorectal cancer.
miR-192	Identification of microRNA profiles in docetaxel-resistant human non-small cell lung carcinoma cells (SPC-A1).
miR-192	Lidocaine Administration Controls MicroRNAs Alterations Observed After Lung Ischemia-Reperfusion Injury.
miR-192	Low-dose paclitaxel ameliorates fibrosis in the remnant kidney model by down-regulating miR-192.
miR-192	Metformin alters the expression profiles of microRNAs in human pancreatic cancer cells.
miR-192	MicroRNA 192 regulates chemo-resistance of lung adenocarcinoma for gemcitabine and cisplatin combined therapy by targeting Bcl-2.
miR-192	MicroRNA expression in BRAF-mutated and wild-type metastatic melanoma and its correlation with response duration to BRAF inhibitors.
miR-192	MicroRNA expression in squamous cell carcinoma and adenocarcinoma of the esophagus: associations with survival.
miR-192	MicroRNA expression profiling in HCV-infected human hepatoma cells identifies potential anti-viral targets induced by interferon-α.
miR-192	Micro-RNAs and ovarian cancer: the state of art and perspectives of clinical research.
miR-192	miR-192/miR-215 influence 5-fluorouracil resistance through cell cycle-mediated mechanisms complementary to its post-transcriptional thymidilate synthase regulation.
miR-192	MiR-215/192 participates in gastric cancer progression.
miR-192	Resistance to cancer chemotherapeutic drugs is determined by pivotal microRNA regulators.
miR-192	Serum interferon-related microRNAs as biomarkers to predict the response to interferon therapy in chronic hepatitis C genotype 4.
miR-192	Serum microRNA profiles as prognostic/predictive markers in the multimodality therapy of locally advanced adenocarcinomas of the gastroesophageal junction.
miR-192	Tissue microRNAs as predictive markers for gastric cancer patients undergoing palliative chemotherapy.
miR-192	Transforming growth factor-β and Smads.
miR-192	Transforming growth factor-β/Smad signalling in diabetic nephropathy.
miR-192-5p	A serum microRNA signature is associated with the immune control of chronic hepatitis B virus infection.
miR-192-5p	Curcumin promotes apoptosis by activating the p53-miR-192-5p/215-XIAP pathway in non-small cell lung cancer.
miR-192-5p	MicroRNA signatures in chemotherapy resistant esophageal cancer cell lines.
miR-192-5p	Mucosal MicroRNAs Expression Profiles before and after Exclusive Enteral Nutrition Therapy in Adult Patients with Crohn's Disease.
miR-192a	Circulating microRNAs as Potential Diagnostic Biomarkers and Therapeutic Targets in Gastric Cancer: Current Status and Future Perspectives.
miR-193-3p	Downregulation of microRNA-193-3p inhibits tumor proliferation migration and chemoresistance in human gastric cancer by regulating PTEN gene.
miR-193-3p	Preoperative Prediction of Lymph Node Status by Circulating Mir-18b and Mir-20a During Chemoradiotherapy in Patients with Rectal Cancer.
miR-193a	DNA methylation-regulated miR-193a-3p dictates resistance of hepatocellular carcinoma to 5-fluorouracil via repression of SRSF2 expression.
miR-193a	Effects of miR-193a and sorafenib on hepatocellular carcinoma cells.
miR-193a	Genome-wide miRNA expression profiling identifies miR-9-3 and miR-193a as targets for DNA methylation in non-small cell lung cancers.
miR-193a	MicroRNA-193a represses c-kit expression and functions as a methylation-silenced tumor suppressor in acute myeloid leukemia.
miR-193a	miRNA profiles as a predictor of chemoresponsiveness in Wilms' tumor blastema.
miR-193a-3p	DNA methylation-regulated miR-193a-3p dictates resistance of hepatocellular carcinoma to 5-fluorouracil via repression of SRSF2 expression.
miR-193a-3p	microRNA expression profiles as decision-making biomarkers in the management of bladder cancer.
miR-193a-3p	MiR-193a-3p promotes the multi-chemoresistance of bladder cancer by targeting the HOXC9 gene.
miR-193a-3p	miR-193a-3p regulates the multi-drug resistance of bladder cancer by targeting the LOXL4 gene and the oxidative stress pathway.
miR-193a-3p	miR-193a-3p regulation of chemoradiation resistance in oesophageal cancer cells via the PSEN1 gene.
miR-193a-3p	The DNA methylation-regulated miR-193a-3p dictates the multi-chemoresistance of bladder cancer via repression of SRSF2/PLAU/HIC2 expression.
miR-193a-3p	The miR-193a-3p-regulated ING5 gene activates the DNA damage response pathway and inhibits multi-chemoresistance in bladder cancer.
miR-193a-3p	Therapeutic potential of an anti-diabetic drug, metformin: alteration of miRNA expression in prostate cancer cells.
miR-193a-5p	Carboplatin with Decitabine Therapy, in Recurrent Platinum Resistant Ovarian Cancer, Alters Circulating miRNAs Concentrations: A Pilot Study.
miR-193a-5p	HGF/c-Met axis drives cancer aggressiveness in the neo-adjuvant setting of ovarian cancer.
miR-193a-5p	Micro-RNA profiles in osteosarcoma as a predictive tool for ifosfamide response.
miR-193a-5p	MicroRNA profiling of follicular lymphoma identifies microRNAs related to cell proliferation and tumor response.
miR-193a-5p	MiR-193a-5p Targets the Coding Region of AP-2α mRNA and Induces Cisplatin Resistance in Bladder Cancers.
miR-193b	[EXPRESSIONS OF CARTILAGE DEGENERATIVE RELATED GENES AND microRNAs IN TORN MENISCUS].
miR-193b	Analysis of miRNA expression profile induced by short term starvation in breast cancer cells treated with doxorubicin.
miR-193b	Hepatitis C virus proteins modulate microRNA expression and chemosensitivity in malignant hepatocytes.
miR-193b	miR-193b acts as a cisplatin sensitizer via the caspase-3-dependent pathway in HCC chemotherapy.
miR-193b	miR-193b Modulates Resistance to Doxorubicin in Human Breast Cancer Cells by Downregulating MCL-1.
miR-193b	MiR-193b promotes autophagy and non-apoptotic cell death in oesophageal cancer cells.
miR-193b	miR-193b Regulates Mcl-1 in Melanoma.
miR-193b*	Genetic variation that predicts platinum sensitivity reveals the role of miR-193b* in chemotherapeutic susceptibility.
miR-193b*	MicroRNA expression in BRAF-mutated and wild-type metastatic melanoma and its correlation with response duration to BRAF inhibitors.
miR-193b-3p	MicroRNA signatures in chemotherapy resistant esophageal cancer cell lines.
miR-193b-3p	MiRNA Expression Analysis of Pretreatment Biopsies Predicts the Pathological Response of Esophageal Squamous Cell Carcinomas to Neoadjuvant Chemoradiotherapy.
miR-194	Anti-Inflammatory Activity of Tanshinone IIA in LPS-Stimulated RAW264.7 Macrophages via miRNAs and TLR4-NF-κB Pathway.
miR-194	H. pylori eradication did not improve dysregulation of specific oncogenic miRNAs in intestinal metaplastic glands.
miR-194	MicroRNA expression in squamous cell carcinoma and adenocarcinoma of the esophagus: associations with survival.
miR-194	MicroRNA profile before and after antiviral therapy in liver transplant recipients for hepatitis C virus cirrhosis.
miR-194	MicroRNA profiling of follicular lymphoma identifies microRNAs related to cell proliferation and tumor response.
[truncated: 3,258 more rows]

## Sheet: statistics
microRNA	Pharmacomir	Pubmed paper count	Example publication
miR-21	miR-21	328	Circulating miR-21 as an independent predictive biomarker for chemoresistance in esophageal squamous cell carcinoma.
miR-34a	miR-34a	146	High miR-34a expression improves response to doxorubicin in diffuse large B-cell lymphoma.
miR-155	miR-155	122	miR-155 Regulates Glioma Cells Invasion and Chemosensitivity by p38 Isforms In Vitro.
miR-145	miR-145	85	miR-145 sensitizes ovarian cancer cells to paclitaxel by targeting Sp1 and Cdk6.
miR-146a	miR-146a	82	Acute doxorubicin cardiotoxicity is associated with miR-146a-induced inhibition of the neuregulin-ErbB pathway.
miR-221	miR-221	79	5-FU and ixabepilone modify the microRNA expression profiles in MDA-MB-453 triple-negative breast cancer cells.
miR-122	miR-122	69	MicroRNA-122 confers sorafenib resistance to hepatocellular carcinoma cells by targeting IGF-1R to regulate RAS/RAF/ERK signaling pathways.
miR-200c	miR-200c	69	Circulating miR-200c levels significantly predict response to chemotherapy and prognosis of patients undergoing neoadjuvant chemotherapy for esophageal cancer.
miR-125b	miR-125b	68	A MicroRNA Expression Signature In Taxane-anthracycline-Based Neoadjuvant Chemotherapy Response.
miR-27a	miR-27a	60	A genetic polymorphism in pre-miR-27a confers clinical outcome of non-small cell lung cancer in a Chinese population.
miR-200	#N/A	57	Review of miR-200b and cancer chemosensitivity.
miR-16	miR-16	55	MiR-16 modulate temozolomide resistance by regulating BCL-2 in human glioma cells.
miR-143	miR-143	53	5-Aminolevulinic acid photodynamic therapy in human cervical cancer via the activation of microRNA-143 and suppression of the Bcl-2/Bax signaling pathway.
miR-126	miR-126	51	MicroRNA-126 increases chemosensitivity in drug-resistant gastric cancer cells by targeting EZH2.
miR-210	miR-210	50	5-FU and ixabepilone modify the microRNA expression profiles in MDA-MB-453 triple-negative breast cancer cells.
miR-223	miR-223	49	A set of miRNAs that involve in the pathways of drug resistance and leukemic stem-cell differentiation is associated with the risk of relapse and glucocorticoid response in childhood ALL.
miR-222	miR-222	46	5-Fluorouracil and oxaliplatin modify the expression profiles of microRNAs in human colon cancer cells in vitro.
miR-200b	miR-200b	45	A miR-200b/200c/429-binding site polymorphism in the 3' untranslated region of the AP-2α gene is associated with cisplatin resistance.
miR-181a	miR-181a	42	Altered microRNA expression profile in synovial fluid from patients with knee osteoarthritis with treatment of hyaluronic acid.
miR-101	miR-101	41	A polymorphism in the promoter is associated with EZH2 expression but not with outcome in advanced pancreatic cancer patients.
miR-205	miR-205	41	5-FU and ixabepilone modify the microRNA expression profiles in MDA-MB-453 triple-negative breast cancer cells.
miR-29b	miR-29b	40	Anti-Inflammatory Activity of Tanshinone IIA in LPS-Stimulated RAW264.7 Macrophages via miRNAs and TLR4-NF-κB Pathway.
miR-7	miR-7	40	A preliminary analysis of association between the down-regulation of microRNA-181b expression and symptomatology improvement in schizophrenia patients before and after antipsychotic treatment.
miR-203	miR-203	38	A Bmi1-miRNAs cross-talk modulates chemotherapy response to 5-fluorouracil in breast cancer cells.
miR-124	miR-124	34	A general approach to high-yield biosynthesis of chimeric RNAs bearing various types of functional small RNAs for broad applications.
miR-29a	miR-29a	34	American ginseng regulates gene expression to protect against premature ovarian failure in rats.
miR-34	miR-34	34	A combinatorial microRNA therapeutics approach to suppressing non-small cell lung cancer.
miR-375	#N/A	34	9-cis Retinoic acid modulates myotrophin expression and its miR in physiological and pathophysiological cell models.
miR-15a	miR-15a	33	CDK4 and miR-15a comprise an abnormal automodulatory feedback loop stimulating the pathogenesis and inducing chemotherapy resistance in nasopharyngeal carcinoma.
miR-148a	miR-148a	32	A delivery system specifically approaching bone resorption surfaces to facilitate therapeutic modulation of microRNAs in osteoclasts.
miR-20a	miR-20a	32	Circulating microRNA expressions in colorectal cancer as predictors of response to chemotherapy.
miR-214	miR-214	32	Anti-fibrotic Role of miR-214 in Thioacetamide-induced Liver Cirrhosis in Rats.
miR-26a	miR-26a	32	Aberrant miRNA expression response to UV irradiation in human liver cancer cells.
miR-17	miR-17	31	1,25-Dihydroxyvitamin D3 modulates lipid metabolism in prostate cancer cells through miRNA mediated regulation of PPARA.
miR-200a	miR-200a	31	Contribution of in vitro comparison of colorectal carcinoma cells from primary and metastatic lesions to elucidation of mechanisms of tumor progression and response to anticancer therapy.
miR-1	miR-1	30	A plasma microRNA signature as a biomarker for acquired aplastic anemia.
miR-100	miR-100	29	A miRNA signature of chemoresistant mesenchymal phenotype identifies novel molecular targets associated with advanced pancreatic cancer.
miR-141	miR-141	29	A MicroRNA Expression Signature In Taxane-anthracycline-Based Neoadjuvant Chemotherapy Response.
miR-195	miR-195	29	A preliminary analysis of association between the down-regulation of microRNA-181b expression and symptomatology improvement in schizophrenia patients before and after antipsychotic treatment.
miR-31	miR-31	29	A 5-microRNA signature for lung squamous cell carcinoma diagnosis and hsa-miR-31 for prognosis.
miR-181b	miR-181b	28	A preliminary analysis of association between the down-regulation of microRNA-181b expression and symptomatology improvement in schizophrenia patients before and after antipsychotic treatment.
miR-451	miR-451	27	Adenosine as a probing tool for the mechanistic study of acupuncture treatment.
miR-130a	miR-130a	26	[Expression of MiR-130a in Serum Samples of Patients with Epithelial Ovarian Cancer and Its Association with Platinum Resistance].
miR-150	miR-150	26	A microRNA signature predicts survival in early stage small-cell lung cancer treated with surgery and adjuvant chemotherapy.
miR-17-92	#N/A	26	MicroRNAs and Polycystic Kidney Disease.
miR-30a	miR-30a	26	A 5-microRNA signature for lung squamous cell carcinoma diagnosis and hsa-miR-31 for prognosis.
miR-206	miR-206	25	Aging differentially affects human skeletal muscle microRNA expression at rest and after an anabolic stimulus of resistance exercise and essential amino acids.
miR-22	miR-22	25	3,3'-diindolylmethane ameliorates experimental autoimmune encephalomyelitis by promoting cell cycle arrest and apoptosis in activated T cells through microRNA signaling pathways.
miR-9	miR-9	25	17β-estradiol regulates cell proliferation, colony formation, migration, invasion and promotes apoptosis by upregulating miR-9 and thus degrades MALAT-1 in osteosarcoma cell MG-63 in an estrogen receptor-independent manner.
miR-23a	miR-23a	24	Analysis of miRNA expression profile induced by short term starvation in breast cancer cells treated with doxorubicin.
miR-128	miR-128	23	A Novel Protocol to Differentiate Induced Pluripotent Stem Cells by Neuronal microRNAs to Provide a Suitable Cellular Model.
miR-218	miR-218	23	Changes in subcutaneous adipose tissue microRNA expression in HIV-infected patients.
miR-29	#N/A	23	Chemotherapy-Induced miRNA-29c/Catenin-δ Signaling Suppresses Metastasis in Gastric Cancer.
miR-10b	miR-10b	22	5-FU and ixabepilone modify the microRNA expression profiles in MDA-MB-453 triple-negative breast cancer cells.
miR-132	miR-132	22	A preliminary analysis of association between the down-regulation of microRNA-181b expression and symptomatology improvement in schizophrenia patients before and after antipsychotic treatment.
miR-182	miR-182	22	A 5-microRNA signature for lung squamous cell carcinoma diagnosis and hsa-miR-31 for prognosis.
miR-192	miR-192	22	Analysis of miRNA expression profile induced by short term starvation in breast cancer cells treated with doxorubicin.
miR-106a	miR-106a	21	3,3'-Diindolylmethane attenuates LPS-mediated acute liver failure by regulating miRNAs to target IRAK4 and suppress Toll-like receptor signalling.
miR-15b	miR-15b	21	A restricted signature of miRNAs distinguishes APL blasts from normal promyelocytes.
miR-24	miR-24	21	Alterations of prefrontal cortical microRNAs in methamphetamine self-administering rats: From controlled drug intake to escalated drug intake.
miR-137	miR-137	19	Induction of miR-137 by Isorhapontigenin (ISO) Directly Targets Sp1 Protein Translation and Mediates Its Anticancer Activity Both In Vitro and In Vivo.
miR-17-5p	miR-17-5p	19	Antagomir-17-5p abolishes the growth of therapy-resistant neuroblastoma through p21 and BIM.
miR-30c	miR-30c	19	Changes in subcutaneous adipose tissue microRNA expression in HIV-infected patients.
miR-93	miR-93	19	3,3'-diindolylmethane ameliorates experimental autoimmune encephalomyelitis by promoting cell cycle arrest and apoptosis in activated T cells through microRNA signaling pathways.
miR-106b	miR-106b	18	Alterations in expression of specific microRNAs by combination of 4-HPR and EGCG inhibited growth of human malignant neuroblastoma cells.
miR-138	miR-138	18	Adipogenic RNAs are transferred in osteoblasts via bone marrow adipocytes-derived extracellular vesicles (EVs).
miR-27b	miR-27b	18	(6)-Gingerolinduced myeloid leukemia cell death is initiated by reactive oxygen species and activation of miR-27b expression.
miR-133a	miR-133a	17	A high-throughput screen identifies miRNA inhibitors regulating lung cancer cell survival and response to paclitaxel.
miR-181	#N/A	17	Aplysin enhances temozolomide sensitivity in glioma cells by increasing miR-181 level.
miR-335	#N/A	17	A crucial epithelial to mesenchymal transition regulator, Sox4/Ezh2 axis is closely related to the clinical outcome in pancreatic cancer patients.
miR-92a	miR-92a	17	[EXPRESSIONS OF CARTILAGE DEGENERATIVE RELATED GENES AND microRNAs IN TORN MENISCUS].
miR-96	miR-96	17	An integrated analysis of miRNA and mRNA expressions in non-small cell lung cancers.
miR-107	miR-107	16	A restricted signature of miRNAs distinguishes APL blasts from normal promyelocytes.
miR-125a-5p	miR-125a-5p	16	Blood miRNA expression pattern is a possible risk marker for natalizumab-associated progressive multifocal leukoencephalopathy in multiple sclerosis patients.
miR-204	miR-204	16	Angiopoietin-1 is regulated by miR-204 and contributes to corneal neovascularization in KLEIP-deficient mice.
miR-378	miR-378	16	Circulating MicroRNAs as easy-to-measure aging biomarkers in older breast cancer patients: correlation with chronological age but not with fitness/frailty status.
miR-429	miR-429	16	A miR-200b/200c/429-binding site polymorphism in the 3' untranslated region of the AP-2α gene is associated with cisplatin resistance.
miR-10a	miR-10a	15	Alterations of microRNAs and their targets are associated with acquired resistance of MCF-7 breast cancer cells to cisplatin.
miR-15	#N/A	15	Cisplatin sensitivity mediated by WEE1 and CHK1 is mediated by miR-155 and the miR-15 family.
miR-18a	miR-18a	15	An Explorative Analysis for the Role of Serum miR-10b-3p Levels in Predicting Response to Sorafenib in Patients with Advanced Hepatocellular Carcinoma.
miR-34c	miR-34c	15	Anti-Inflammatory Activity of Tanshinone IIA in LPS-Stimulated RAW264.7 Macrophages via miRNAs and TLR4-NF-κB Pathway.
miR-142-3p	miR-142-3p	14	A network including PU.1, Vav1 and miR-142-3p sustains ATRA-induced differentiation of acute promyelocytic leukemia cells - a short report.
miR-199a	miR-199a	14	CCL5 promotes vascular endothelial growth factor expression and induces angiogenesis by down-regulating miR-199a in human chondrosarcoma cells.
miR-199a-3p	#N/A	14	Carvedilol-responsive microRNAs, miR-199a-3p and -214 protect cardiomyocytes from simulated ischemia-reperfusion injury.
miR-224	miR-224	14	An Explorative Analysis for the Role of Serum miR-10b-3p Levels in Predicting Response to Sorafenib in Patients with Advanced Hepatocellular Carcinoma.
miR-497	miR-497	14	Differential microRNA expression signatures and cell type-specific association with Taxol resistance in ovarian cancer cells.
miR-134	miR-134	13	Alterations of miR-132 are novel diagnostic biomarkers in peripheral blood of schizophrenia patients.
miR-144	miR-144	13	American ginseng regulates gene expression to protect against premature ovarian failure in rats.
miR-146	#N/A	13	Attenuation of Cardiac Dysfunction in Polymicrobial Sepsis by MicroRNA-146a Is Mediated via Targeting of IRAK1 and TRAF6 Expression.
miR-215	#N/A	13	Comprehensive characterization of the effects of ellagic acid and urolithins on colorectal cancer and key-associated molecular hallmarks: MicroRNA cell specific induction of CDKN1A (p21) as a common mechanism involved.
miR-494	miR-494	13	Activation of microRNA-494-targeting Bmi1 and ADAM10 by silibinin ablates cancer stemness and predicts favourable prognostic value in head and neck squamous cell carcinomas.
miR-1246	#N/A	12	Comprehensive analysis of alterations in the miRNome in response to photodynamic treatment.
miR-125a	#N/A	12	Chemotherapy-Regulated microRNA-125-HER2 Pathway as a Novel Therapeutic Target for Trastuzumab-Mediated Cellular Cytotoxicity in Small Cell Lung Cancer.
miR-133b	miR-133b	12	CERNA SEARCH METHOD IDENTIFIED A MET-ACTIVATED SUBGROUP AMONG EGFR DNA AMPLIFIED LUNG ADENOCARCINOMA PATIENTS.
miR-181c	miR-181c	12	Down-regulated expression of hsa-miR-181c in Fanconi anemia patients: implications in TNFα regulation and proliferation of hematopoietic progenitor cells.
miR-196b	miR-196b	12	Combined elevation of microRNA-196a and microRNA-196b in sera predicts unfavorable prognosis in patients with osteosarcomas.
miR-19a	miR-19a	12	Elevated expression of microRNA-19a predicts a poor prognosis in patients with osteosarcoma.
miR-212	miR-212	12	A preliminary analysis of association between the down-regulation of microRNA-181b expression and symptomatology improvement in schizophrenia patients before and after antipsychotic treatment.
miR-25	miR-25	12	Downregulation of miR-25 modulates non-small cell lung cancer cells by targeting CDC42.
miR-326	miR-326	12	Epigenetics of multiple sclerosis: an updated review.
miR-424	miR-424	12	Altered microRNA expression levels in mononuclear cells of patients with pulmonary and pleural tuberculosis and their relation with components of the immune response.
miR-146b	#N/A	11	Alteration of microRNA expression in vinyl carbamate-induced mouse lung tumors and modulation by the chemopreventive agent indole-3-carbinol.
miR-149	#N/A	11	Analysis of miRNA expression profile induced by short term starvation in breast cancer cells treated with doxorubicin.
miR-29c	miR-29c	11	Assessing the Effects of Concurrent versus Sequential Cisplatin/Radiotherapy on Immune Status in Lung Tumor-Bearing C57BL/6 Mice.
miR-99a	#N/A	11	A novel small-molecule compound diaporine A inhibits non-small cell lung cancer growth by regulating miR-99a/mTOR signaling.
miR-103	miR-103	10	Expression of adipose microRNAs is sensitive to dietary conjugated linoleic acid treatment in mice.
miR-30	#N/A	10	Antitumor effects of pharmacological EZH2 inhibition on malignant peripheral nerve sheath tumor through the miR-30a and KPNB1 pathway.
miR-320a	miR-320a	10	A serum microRNA signature is associated with the immune control of chronic hepatitis B virus infection.
miR-98	miR-98	10	Curcumin Inhibits LIN-28A through the Activation of miRNA-98 in the Lung Cancer Cell Line A549.
miR-124a	#N/A	9	A brain-targeted rabies virus glycoprotein-disulfide linked PEI nanocarrier for delivery of neurogenic microRNA.
miR-1290	#N/A	9	Comprehensive analysis of alterations in the miRNome in response to photodynamic treatment.
miR-133	#N/A	9	Differential expression of vascular smooth muscle-modulating microRNAs in human peripheral blood mononuclear cells: novel targets in essential hypertension.
miR-140-5p	miR-140-5p	9	Amelioration of Experimental Autoimmune Arthritis Through Targeting of Synovial Fibroblasts by Intraarticular Delivery of MicroRNAs 140-3p and 140-5p.
miR-142-5P	#N/A	9	Differential miRNA expression in the mouse jejunum during garlic treatment of Eimeria papillata infections.
miR-152	miR-152	9	Cell-free miRNAs may indicate diagnosis and docetaxel sensitivity of tumor cells in malignant effusions.
miR-153	miR-153	9	microRNA expression pattern modulates temozolomide response in GBM tumors with cancer stem cells.
miR-183	#N/A	9	Antiproliferative effects of pomegranate extract in MCF-7 breast cancer cells are associated with reduced DNA repair gene expression and induction of double strand breaks.
miR-197	miR-197	9	5-Fluorouracil and oxaliplatin modify the expression profiles of microRNAs in human colon cancer cells in vitro.
miR-19b	miR-19b	9	Decrease of let-7f in low-dose metronomic Paclitaxel chemotherapy contributed to upregulation of thrombospondin-1 in breast cancer.
miR-20b	miR-20b	9	3,3'-Diindolylmethane attenuates LPS-mediated acute liver failure by regulating miRNAs to target IRAK4 and suppress Toll-like receptor signalling.
miR-217	miR-217	9	Downregulation of miR-217 correlates with resistance of Ph(+) leukemia cells to ABL tyrosine kinase inhibitors.
miR-23b	miR-23b	9	Acute pyelonephritis in renal allografts: a new role for microRNAs?
miR-33a	#N/A	9	Aflatoxin B1 negatively regulates Wnt/β-catenin signaling pathway through activating miR-33a.
miR-373	miR-373	9	Cellular and molecular mechanisms of pomegranate juice-induced anti-metastatic effect on prostate cancer cells.
miR-503	miR-503	9	Effect of miR-503 Down-Regulation on Growth and Invasion of Esophagus Carcinoma and Related Immune Function.
miR-130b	miR-130b	8	Cellular miR-130b inhibits replication of porcine reproductive and respiratory syndrome virus in vitro and in vivo.
miR-16-1	#N/A	8	Effective Targeting Survivin, Caspase-3 and MicroRNA-16-1 Expression by Methyl-3-pentyl-6-methoxyprodigiosene Triggers Apoptosis in Colorectal Cancer Stem-Like Cells.
miR-181d	miR-181d	8	A genome-wide miRNA screen revealed miR-603 as a MGMT-regulating miRNA in glioblastomas.
miR-193a-3p	miR-193a-3p	8	DNA methylation-regulated miR-193a-3p dictates resistance of hepatocellular carcinoma to 5-fluorouracil via repression of SRSF2 expression.
miR-194	miR-194	8	Anti-Inflammatory Activity of Tanshinone IIA in LPS-Stimulated RAW264.7 Macrophages via miRNAs and TLR4-NF-κB Pathway.
miR-196a	miR-196a	8	Combined elevation of microRNA-196a and microRNA-196b in sera predicts unfavorable prognosis in patients with osteosarcomas.
miR-199a-5p	miR-199a-5p	8	Chemotherapy-induced modification of microRNA expression in esophageal cancer.
miR-302b	miR-302b	8	Associations of mRNA:microRNA for the Shared Downstream Molecules of EGFR and Alternative Tyrosine Kinase Receptors in Non-small Cell Lung Cancer.
miR-328	miR-328	8	Arsenic trioxide inhibits breast cancer cell growth via microRNA-328/hERG pathway in MCF-7 cells.
miR-342	#N/A	8	A microRNA expression signature for clinical response in locally advanced cervical cancer.
miR-346	#N/A	8	A high-throughput screen identifies miRNA inhibitors regulating lung cancer cell survival and response to paclitaxel.
miR-34b	miR-34b	8	An expression meta-analysis of predicted microRNA targets identifies a diagnostic signature for lung cancer.
miR-374a	miR-374a	8	Axl-altered microRNAs regulate tumorigenicity and gefitinib resistance in lung cancer.
miR-423-5p	#N/A	8	Circulating MicroRNAs as easy-to-measure aging biomarkers in older breast cancer patients: correlation with chronological age but not with fitness/frailty status.
miR-455-3p	#N/A	8	[EXPRESSIONS OF CARTILAGE DEGENERATIVE RELATED GENES AND microRNAs IN TORN MENISCUS].
miR-135b	miR-135b	7	Down-regulated expression of hsa-miR-181c in Fanconi anemia patients: implications in TNFα regulation and proliferation of hematopoietic progenitor cells.
miR-136	miR-136	7	Circular RNA Related to the Chondrocyte ECM Regulates MMP13 Expression by Functioning as a MiR-136 'Sponge' in Human Cartilage Degradation.
miR-186	miR-186	7	Alterations of prefrontal cortical microRNAs in methamphetamine self-administering rats: From controlled drug intake to escalated drug intake.
miR-191	#N/A	7	5-Fluorouracil and oxaliplatin modify the expression profiles of microRNAs in human colon cancer cells in vitro.
miR-193b	miR-193b	7	[EXPRESSIONS OF CARTILAGE DEGENERATIVE RELATED GENES AND microRNAs IN TORN MENISCUS].
miR-21-5p	#N/A	7	Clinical value of integrated-signature miRNAs in colorectal cancer: miRNA expression profiling analysis and experimental validation.
miR-26	#N/A	7	Curcumin as a regulator of epigenetic events.
miR-296	#N/A	7	5-FU and ixabepilone modify the microRNA expression profiles in MDA-MB-453 triple-negative breast cancer cells.
miR-30a-5p	#N/A	7	Associations of mRNA:microRNA for the Shared Downstream Molecules of EGFR and Alternative Tyrosine Kinase Receptors in Non-small Cell Lung Cancer.
miR-30e	miR-30e	7	3,3'-Diindolylmethane induces anti-human gastric cancer cells by the miR-30e-ATG5 modulating autophagy.
miR-342-3p	miR-342-3p	7	A specific miRNA signature in the peripheral blood of glioblastoma patients.
miR-370	miR-370	7	Aberrant DNA Methylation as a Biomarker and a Therapeutic Target of Cholangiocarcinoma.
miR-382	#N/A	7	DNA damage responsive microRNAs misexpressed in human cancer modulate therapy sensitivity.
miR-449a	miR-449a	7	Capsaicin causes inactivation and degradation of the androgen receptor by inducing the restoration of miR-449a in prostate cancer.
miR-10	#N/A	6	Epigenetic interventions increase the radiation sensitivity of cancer cells.
miR-125a-3p	miR-125a-3p	6	A specific miRNA signature correlates with complete pathological response to neoadjuvant chemoradiotherapy in locally advanced rectal cancer.
miR-129	#N/A	6	Epigenetic regulation of miR-34b and miR-129 expression in gastric cancer.
miR-139-5p	miR-139-5p	6	An Explorative Analysis for the Role of Serum miR-10b-3p Levels in Predicting Response to Sorafenib in Patients with Advanced Hepatocellular Carcinoma.
miR-185	miR-185	6	Dendrosomal curcumin increases expression of the long non-coding RNA gene MEG3 via up-regulation of epi-miRs in hepatocellular cancer.
miR-187	#N/A	6	Differential microRNA expression signatures and cell type-specific association with Taxol resistance in ovarian cancer cells.
miR-200s	#N/A	6	A family of pleiotropically acting microRNAs in cancer progression, miR-200: potential cancer therapeutic targets.
miR-208	miR-208	6	Apelin administration ameliorates high fat diet-induced cardiac hypertrophy and contractile dysfunction.
miR-208a	miR-208a	6	Aldosterone inhibits the fetal program and increases hypertrophy in the heart of hypertensive mice.
miR-26a-5p	#N/A	6	Analysis of EZH2: micro-RNA network in low and high grade astrocytic tumors.
miR-26b	miR-26b	6	Changes in the level of serum microRNAs in patients with psoriasis after antitumour necrosis factor-α therapy.
miR-30b	miR-30b	6	Delta-tocotrienol suppresses radiation-induced microRNA-30 and protects mice and human CD34+ cells from radiation injury.
miR-30d	miR-30d	6	Antitumor effects of pharmacological EZH2 inhibition on malignant peripheral nerve sheath tumor through the miR-30a and KPNB1 pathway.
miR-338	#N/A	6	Derivation of pre-oligodendrocytes from human endometrial stromal cells by using overexpression of microRNA 338.
miR-340	miR-340	6	Combined microRNA-340 and ROCK1 mRNA profiling predicts tumor progression and prognosis in pediatric osteosarcoma.
miR-367	miR-367	6	Human cancer cell line microRNAs associated with in vitro sensitivity to paclitaxel.
miR-381	miR-381	6	Changes in the expression of miR-381 and miR-495 are inversely associated with the expression of the MDR1 gene and development of multi-drug resistance.
miR-489	#N/A	6	Fluoxetine Increases the Expression of miR-572 and miR-663a in Human Neuroblastoma Cell Lines.
miR-499	#N/A	6	Advanced cancer therapy by integrative antitumor actions via systemic administration of miR-499.
miR-630	miR-630	6	A specific miRNA signature correlates with complete pathological response to neoadjuvant chemoradiotherapy in locally advanced rectal cancer.
miR-634	#N/A	6	Comprehensive analysis of alterations in the miRNome in response to photodynamic treatment.
miR-663	#N/A	6	Differential microRNA expression signatures and cell type-specific association with Taxol resistance in ovarian cancer cells.
miR-92	#N/A	6	Alterations in expression of specific microRNAs by combination of 4-HPR and EGCG inhibited growth of human malignant neuroblastoma cells.
miR-125	#N/A	5	Chemotherapy-Regulated microRNA-125-HER2 Pathway as a Novel Therapeutic Target for Trastuzumab-Mediated Cellular Cytotoxicity in Small Cell Lung Cancer.
miR-130	#N/A	5	Cellular miR-130b inhibits replication of porcine reproductive and respiratory syndrome virus in vitro and in vivo.
miR-135a	miR-135a	5	Inhibition of p300 lysine acetyltransferase activity by luteolin reduces tumor growth in head and neck squamous cell carcinoma (HNSCC) xenograft mouse model.
miR-146b-5p	miR-146b-5p	5	A plasma microRNA signature as a biomarker for acquired aplastic anemia.
miR-148b	miR-148b	5	Constructing and characterizing a bioactive small molecule and microRNA association network for Alzheimer's disease.
miR-155-5p	#N/A	5	A myelopoiesis gene signature during remission in anti-neutrophil cytoplasm antibody-associated vasculitis does not predict relapses but seems to reflect ongoing prednisolone therapy.
miR-193a	#N/A	5	DNA methylation-regulated miR-193a-3p dictates resistance of hepatocellular carcinoma to 5-fluorouracil via repression of SRSF2 expression.
miR-193a-5p	#N/A	5	Carboplatin with Decitabine Therapy, in Recurrent Platinum Resistant Ovarian Cancer, Alters Circulating miRNAs Concentrations: A Pilot Study.
miR-199	#N/A	5	Curcumin reorganizes miRNA expression in a mouse model of liver fibrosis.
miR-20a-5p	#N/A	5	Clinical value of integrated-signature miRNAs in colorectal cancer: miRNA expression profiling analysis and experimental validation.
miR-211	miR-211	5	Dysregulation of ossification-related miRNAs in circulating osteogenic progenitor cells obtained from patients with aortic stenosis.
miR-219	#N/A	5	Identification of new microRNAs targeting genes regulating the Pi/PPi balance in chondrocytes.
miR-302	#N/A	5	Hyaluronan-CD44v3 interaction with Oct4-Sox2-Nanog promotes miR-302 expression leading to self-renewal, clonal formation, and cisplatin resistance in cancer stem cells from head and neck squamous cell carcinoma.
miR-302a	miR-302a	5	Cross platform analysis of methylation, miRNA and stem cell gene expression data in germ cell tumors highlights characteristic differences by tumor histology.
miR-320	#N/A	5	Blood miRNA expression pattern is a possible risk marker for natalizumab-associated progressive multifocal leukoencephalopathy in multiple sclerosis patients.
miR-33	#N/A	5	Long-term supplementation with a low dose of proanthocyanidins normalized liver miR-33a and miR-122 levels in high-fat diet-induced obese rats.
miR-34c-5p	miR-34c-5p	5	Expression of microRNA-30a-5p in drug-resistant and drug-sensitive ovarian cancer cell lines.
miR-372	miR-372	5	Association of tumour microRNA profiling with outcomes in patients with advanced urothelial carcinoma receiving first-line platinum-based chemotherapy.
miR-377	miR-377	5	Alteration of microRNA expression in vinyl carbamate-induced mouse lung tumors and modulation by the chemopreventive agent indole-3-carbinol.
miR-425	#N/A	5	Chemotherapy-induced modification of microRNA expression in esophageal cancer.
miR-432	#N/A	5	A preliminary analysis of association between the down-regulation of microRNA-181b expression and symptomatology improvement in schizophrenia patients before and after antipsychotic treatment.
miR-484	#N/A	5	A microRNA signature defines chemoresistance in ovarian cancer through modulation of angiogenesis.
miR-491	#N/A	5	Ginsenoside Rh2 Targets EGFR by Up-Regulation of miR-491 to Enhance Anti-tumor Activity in Hepatitis B Virus-Related Hepatocellular Carcinoma.
miR-495	miR-495	5	Changes in the expression of miR-381 and miR-495 are inversely associated with the expression of the MDR1 gene and development of multi-drug resistance.
miR-506	miR-506	5	Epithelial-mesenchymal transition-associated miRNAs in ovarian carcinoma, with highlight on the miR-200 family: prognostic value and prospective role in ovarian cancer therapeutics.
miR-520h	miR-520h	5	Arsenic trioxide inhibits CXCR4-mediated metastasis by interfering miR-520h/PP2A/NF-κB signaling in cervical cancer.
miR-532-3p	#N/A	5	Carboplatin with Decitabine Therapy, in Recurrent Platinum Resistant Ovarian Cancer, Alters Circulating miRNAs Concentrations: A Pilot Study.
miR-622	miR-622	5	A specific miRNA signature correlates with complete pathological response to neoadjuvant chemoradiotherapy in locally advanced rectal cancer.
miR-939	#N/A	5	Decreased expression of miR-939 contributes to chemoresistance and metastasis of gastric cancer via dysregulation of SLC34A2 and Raf/MEK/ERK pathway.
miR-106b-25	#N/A	4	Growth-promoting role of the miR-106a~363 cluster in Ewing sarcoma.
miR-106b-5p	#N/A	4	An Antagomir to MicroRNA-106b-5p Ameliorates Cerebral Ischemia and Reperfusion Injury in Rats Via Inhibiting Apoptosis and Oxidative Stress.
miR-10a-5p	#N/A	4	Carboplatin with Decitabine Therapy, in Recurrent Platinum Resistant Ovarian Cancer, Alters Circulating miRNAs Concentrations: A Pilot Study.
miR-126-3p	#N/A	4	Disorders of MicroRNAs in Peripheral Blood Mononuclear Cells: As Novel Biomarkers of Ankylosing Spondylitis and Provocative Therapeutic Targets.
miR-140	#N/A	4	Amelioration of Experimental Autoimmune Arthritis Through Targeting of Synovial Fibroblasts by Intraarticular Delivery of MicroRNAs 140-3p and 140-5p.
miR-145-5p	#N/A	4	Clinical value of integrated-signature miRNAs in colorectal cancer: miRNA expression profiling analysis and experimental validation.
miR-146a-5p	#N/A	4	Extracellular MicroRNA Signature of Human Helper T Cell Subsets in Health and Autoimmunity.
miR-150-5p	#N/A	4	A plasma microRNA signature as a biomarker for acquired aplastic anemia.
miR-181a-5p	#N/A	4	Hsa-microRNA-181a is a regulator of a number of cancer genes and a biomarker for endometrial carcinoma in patients: a bioinformatic and clinical study and the therapeutic implication.
miR-184	miR-184	4	Anti-Inflammatory Activity of Tanshinone IIA in LPS-Stimulated RAW264.7 Macrophages via miRNAs and TLR4-NF-κB Pathway.
miR-18b	#N/A	4	miR-18b overexpression identifies mantle cell lymphoma patients with poor outcome and improves the MIPI-B prognosticator.
miR-192-5p	#N/A	4	A serum microRNA signature is associated with the immune control of chronic hepatitis B virus infection.
miR-196	#N/A	4	H. pylori eradication did not improve dysregulation of specific oncogenic miRNAs in intestinal metaplastic glands.
miR-199b	#N/A	4	Down-regulation of miR-199b associated with imatinib drug resistance in 9q34.1 deleted BCR/ABL positive CML patients.
miR-199b-5p	miR-199b-5p	4	Atrasentan increased the expression of klotho by mediating miR-199b-5p and prevented renal tubular injury in diabetic nephropathy.
miR-20	#N/A	4	[Anti-atherosclerotic Effects of Bear Bile Powder in Shexiang Tongxin Dripping Pill: a Mechanism Study].
miR-202	miR-202	4	MicroRNA expression changes during human leukemic HL-60 cell differentiation induced by 4-hydroxynonenal, a product of lipid peroxidation.
miR-205-5p	#N/A	4	Chemically modified synthetic microRNA-205 inhibits the growth of melanoma cells in vitro and in vivo.
miR-216b	miR-216b	4	Autophagy regulates resistance of non-small cell lung cancer cells to paclitaxel.
miR-21i	#N/A	4	Combination treatment with doxorubicin and microRNA-21 inhibitor synergistically augments anticancer activity through upregulation of tumor suppressing genes.
miR-296-5p	miR-296-5p	4	A role for miR-296 in the regulation of lipoapoptosis by targeting PUMA.
miR-298	miR-298	4	Increased expression of P-glycoprotein and doxorubicin chemoresistance of metastatic breast cancer is regulated by miR-298.
miR-301a	miR-301a	4	Circulating MicroRNAs as easy-to-measure aging biomarkers in older breast cancer patients: correlation with chronological age but not with fitness/frailty status.
miR-302c	miR-302c	4	Downregulation of miR-302c and miR-520c by 1,25(OH)2D3 treatment enhances the susceptibility of tumour cells to natural killer cell-mediated cytotoxicity.
miR-31-3p	#N/A	4	A microRNA expression signature for clinical response in locally advanced cervical cancer.
miR-320b	miR-320b	4	Blood miRNA expression pattern is a possible risk marker for natalizumab-associated progressive multifocal leukoencephalopathy in multiple sclerosis patients.
miR-324-5p	#N/A	4	MicroRNA expression profiling in HCV-infected human hepatoma cells identifies potential anti-viral targets induced by interferon-α.
miR-338-3p	#N/A	4	MicroRNA expression in BRAF-mutated and wild-type metastatic melanoma and its correlation with response duration to BRAF inhibitors.
miR-339-5p	#N/A	4	A myelopoiesis gene signature during remission in anti-neutrophil cytoplasm antibody-associated vasculitis does not predict relapses but seems to reflect ongoing prednisolone therapy.
miR-340-5p	#N/A	4	Carboplatin with Decitabine Therapy, in Recurrent Platinum Resistant Ovarian Cancer, Alters Circulating miRNAs Concentrations: A Pilot Study.
miR-34a-5p	#N/A	4	7-Chlorokynurenic acid (7-CTKA) produces rapid antidepressant-like effects: through regulating hippocampal microRNA expressions involved in TrkB-ERK/Akt signaling pathways in mice exposed to chronic unpredictable mild stress.
miR-363	miR-363	4	Downregulation of miR-363 increases drug resistance in cisplatin-treated HepG2 by dysregulating Mcl-1.
miR-365	miR-365	4	A novel onco-miR-365 induces cutaneous squamous cell carcinoma.
miR-376a	#N/A	4	Arsenic trioxide induced apoptosis in retinoblastoma cells by abnormal expression of microRNA-376a.
miR-379	#N/A	4	Gene expression profiling of drug-resistant small cell lung cancer cells by combining microRNA and cDNA expression analysis.
miR-409-3p	#N/A	4	Differential microRNA expression signatures and cell type-specific association with Taxol resistance in ovarian cancer cells.
miR-423	#N/A	4	Genetic polymorphisms in pre-microRNA genes as prognostic markers of colorectal cancer.
miR-451a	#N/A	4	Anti-Inflammatory Activity of Tanshinone IIA in LPS-Stimulated RAW264.7 Macrophages via miRNAs and TLR4-NF-κB Pathway.
miR-452	#N/A	4	Changes in subcutaneous adipose tissue microRNA expression in HIV-infected patients.
miR-483	#N/A	4	miR-483 Targeting of CTGF Suppresses Endothelial-to-Mesenchymal Transition: Therapeutic Implications in Kawasaki Disease.
miR-486-5p	miR-486-5p	4	A 5-microRNA signature for lung squamous cell carcinoma diagnosis and hsa-miR-31 for prognosis.
miR-487b	#N/A	4	Astaxanthin Inhibits PC-3 Xenograft Prostate Tumor Growth in Nude Mice.
miR-592	#N/A	4	MicroRNA profiling predicts survival in anti-EGFR treated chemorefractory metastatic colorectal cancer patients with wild-type KRAS and BRAF.
miR-608	#N/A	4	Genetic polymorphisms in pre-microRNA genes as prognostic markers of colorectal cancer.
miR-628-5p	#N/A	4	Changes in subcutaneous adipose tissue microRNA expression in HIV-infected patients.
miR-638	#N/A	4	Garcinol sensitizes human pancreatic adenocarcinoma cells to gemcitabine in association with microRNA signatures.
miR-720	#N/A	4	A specific miRNA signature correlates with complete pathological response to neoadjuvant chemoradiotherapy in locally advanced rectal cancer.
miR-886-3p	#N/A	4	A microRNA signature predicts survival in early stage small-cell lung cancer treated with surgery and adjuvant chemotherapy.
miR-92b	miR-92b	4	First report of circulating microRNAs in tumour necrosis factor receptor-associated periodic syndrome (TRAPS).
miR-103a-3p	#N/A	3	Association of microRNA-93, 190, 200b and receptor status in core biopsies from stage III breast cancer patients.
miR-106a-5p	#N/A	3	Extracellular MicroRNA Signature of Human Helper T Cell Subsets in Health and Autoimmunity.
miR-122-5p	#N/A	3	A serum microRNA signature is associated with the immune control of chronic hepatitis B virus infection.
miR-124-3p	#N/A	3	MiR-124-3p/B4GALT1 axis plays an important role in SOCS3-regulated growth and chemo-sensitivity of CML.
miR-125b-5p	#N/A	3	cMyc/miR-125b-5p signalling determines sensitivity to bortezomib in preclinical model of cutaneous T-cell lymphomas.
miR-126a	#N/A	3	Notoginsenoside R1 attenuates atherosclerotic lesions in ApoE deficient mouse model.
miR-127	#N/A	3	Alterations of prefrontal cortical microRNAs in methamphetamine self-administering rats: From controlled drug intake to escalated drug intake.
miR-1274A	#N/A	3	Evaluation of Prognostic and Predictive Significance of Circulating MicroRNAs in Ovarian Cancer Patients.
miR-1280	#N/A	3	A microRNA-1280/JAG2 network comprises a novel biological target in high-risk medulloblastoma.
miR-128a	#N/A	3	Changes in the level of serum microRNAs in patients with psoriasis after antitumour necrosis factor-α therapy.
miR-128b	miR-128b	3	A novel mutation in the miR-128b gene reduces miRNA processing and leads to glucocorticoid resistance of MLL-AF4 acute lymphocytic leukemia cells.
miR-1296	#N/A	3	Computational prediction and experimental validation of a novel synthesized pan-PIM inhibitor PI003 and its apoptosis-inducing mechanisms in cervical cancer.
miR-139	#N/A	3	MicroRNA-139 suppresses proliferation in luminal type breast cancer cells by targeting Topoisomerase II alpha.
miR-142	#N/A	3	A network including PU.1, Vav1 and miR-142-3p sustains ATRA-induced differentiation of acute promyelocytic leukemia cells - a short report.
miR-147	miR-147	3	Anti-Inflammatory Activity of Tanshinone IIA in LPS-Stimulated RAW264.7 Macrophages via miRNAs and TLR4-NF-κB Pathway.
miR-151-3p	#N/A	3	Epigenetic and molecular profiles of erythroid cells after hydroxyurea treatment in sickle cell anemia.
miR-154	#N/A	3	Differential micro ribonucleic acid expression profiling in ovarian endometrioma with leuprolide acetate treatment.
miR-17*	miR-17	3	1,25-Dihydroxyvitamin D3 modulates lipid metabolism in prostate cancer cells through miRNA mediated regulation of PPARA.
miR-18	#N/A	3	MicroRNA 18 and 124a down-regulate the glucocorticoid receptor: implications for glucocorticoid responsiveness in the brain.
miR-195-5p	#N/A	3	Clinical value of integrated-signature miRNAs in colorectal cancer: miRNA expression profiling analysis and experimental validation.
miR-196a2	#N/A	3	Hsa-miR-196a2 functional SNP is associated with severe toxicity after platinum-based chemotherapy of advanced nonsmall cell lung cancer patients in a Chinese population.
miR-19a-3p	#N/A	3	Extracellular MicroRNA Signature of Human Helper T Cell Subsets in Health and Autoimmunity.
miR-200a-3p	#N/A	3	7-Chlorokynurenic acid (7-CTKA) produces rapid antidepressant-like effects: through regulating hippocampal microRNA expressions involved in TrkB-ERK/Akt signaling pathways in mice exposed to chronic unpredictable mild stress.
miR-200b-3p	#N/A	3	Association of microRNA-93, 190, 200b and receptor status in core biopsies from stage III breast cancer patients.
miR-221-3p	#N/A	3	Deep sequencing reveals microRNAs predictive of antiangiogenic drug response.
miR-24-2	#N/A	3	Combined effect of microRNA, nutraceuticals and drug on pancreatic cancer cell lines.
miR-297	miR-297	3	Effects of 5,14-HEDGE, a 20-HETE mimetic, on lipopolysaccharide-induced changes in MyD88/TAK1/IKKβ/IκB-α/NF-κB pathway and circulating miR-150, miR-223, and miR-297 levels in a rat model of septic shock.
miR-29a-3p	#N/A	3	Blockage of miR-92a-3p with locked nucleic acid induces apoptosis and prevents cell proliferation in human acute megakaryoblastic leukemia.
miR-302s	#N/A	3	MicroRNAs Induce Epigenetic Reprogramming and Suppress Malignant Phenotypes of Human Colon Cancer Cells.
miR-31-5p	#N/A	3	Efficacy and Toxicity of Panitumumab After Progression on Cetuximab and Predictive Value of MiR-31-5p in Metastatic Wild-type KRAS Colorectal Cancer Patients.
miR-32	miR-32	3	Integrated Genomics Identifies miR-32/MCL-1 Pathway as a Critical Driver of Melanomagenesis: Implications for miR-Replacement and Combination Therapy.
miR-324-3p	#N/A	3	Analysis of miRNA expression profile induced by short term starvation in breast cancer cells treated with doxorubicin.
miR-33b	#N/A	3	Cordycepin (3'-deoxyadenosine) suppressed HMGA2, Twist1 and ZEB1-dependent melanoma invasion and metastasis by targeting miR-33b.
miR-34b-5p	#N/A	3	MicroRNA profiling in ethylene glycol monomethyl ether-induced monkey testicular toxicity model.
miR-376c	#N/A	3	Aberrant DNA Methylation as a Biomarker and a Therapeutic Target of Cholangiocarcinoma.
miR-383	miR-383	3	Anti-Inflammatory Activity of Tanshinone IIA in LPS-Stimulated RAW264.7 Macrophages via miRNAs and TLR4-NF-κB Pathway.
miR-411	#N/A	3	Differential microRNA expression signatures and cell type-specific association with Taxol resistance in ovarian cancer cells.
miR-422a	#N/A	3	Micro-RNA profiles in osteosarcoma as a predictive tool for ifosfamide response.
miR-453	#N/A	3	Garcinol sensitizes human pancreatic adenocarcinoma cells to gemcitabine in association with microRNA signatures.
miR-483-3p	#N/A	3	miR-483-3p plays an oncogenic role in esophageal squamous cell carcinoma by targeting tumor suppressor EI24.
miR-483-5p	#N/A	3	A specific miRNA signature correlates with complete pathological response to neoadjuvant chemoradiotherapy in locally advanced rectal cancer.
miR-486	#N/A	3	Evaluation of tumor-derived exosomal miRNA as potential diagnostic biomarkers for early stage non-small-cell lung cancer using next-generation sequencing.
miR-486-3p	#N/A	3	Bone morphogenetic protein-focused strategies to induce cytotoxicity in lung cancer cells.
miR-508-5p	#N/A	3	miR-508-5p regulates multidrug resistance of gastric cancer by targeting ABCB1 and ZNRD1.
miR-512-3p	#N/A	3	Inhibition of c-FLIP expression by miR-512-3p contributes to taxol-induced apoptosis in hepatocellular carcinoma cells.
miR-520c-3p	miR-520c-3p	3	Clinical applications of analysis of plasma circulating complete hydatidiform mole pregnancy-associated miRNAs in gestational trophoblastic neoplasia: a preliminary investigation.
miR-520e	miR-520e	3	Associations of mRNA:microRNA for the Shared Downstream Molecules of EGFR and Alternative Tyrosine Kinase Receptors in Non-small Cell Lung Cancer.
miR-520f	#N/A	3	Clinical applications of analysis of plasma circulating complete hydatidiform mole pregnancy-associated miRNAs in gestational trophoblastic neoplasia: a preliminary investigation.
miR-532-5p	#N/A	3	Changes in subcutaneous adipose tissue microRNA expression in HIV-infected patients.
miR-542-3p	miR-542-3p	3	Decreased miR-340 expression in bone marrow is associated with liver metastasis of colorectal cancer.
miR-544	miR-544	3	Circulating microRNAs as Potential Diagnostic Biomarkers and Therapeutic Targets in Gastric Cancer: Current Status and Future Perspectives.
miR-548c-3p	#N/A	3	MicroRNA expression profile of primary prostate cancer stem cells as a source of biomarkers and therapeutic targets.
miR-574-3p	#N/A	3	Curcumin exerts inhibitory effects on undifferentiated nasopharyngeal carcinoma by inhibiting the expression of miR-125a-5p.
miR-590-5p	miR-590-5p	3	Enhancement of proliferation and invasion by MicroRNA-590-5p via targeting PBRM1 in clear cell renal carcinoma cells.
miR-605	#N/A	3	Age-related common miRNA polymorphism associated with severe toxicity in lung cancer patients treated with platinum-based chemotherapy.
miR-708	miR-708	3	A set of miRNAs that involve in the pathways of drug resistance and leukemic stem-cell differentiation is associated with the risk of relapse and glucocorticoid response in childhood ALL.
miR-744	#N/A	3	Alterations of microRNA expression patterns in human cervical carcinoma cells (Ca Ski) toward 1'S-1'-acetoxychavicol acetate and cisplatin.
miR-765	#N/A	3	A specific miRNA signature correlates with complete pathological response to neoadjuvant chemoradiotherapy in locally advanced rectal cancer.
miR-874	#N/A	3	Changes in subcutaneous adipose tissue microRNA expression in HIV-infected patients.
miR-885-5p	#N/A	3	Array analysis for potential biomarker of gemcitabine identification in non-small cell lung cancer cell lines.
miR-9-1	#N/A	3	A Primary Study on Down-Regulated miR-9-1 and Its Biological Significances in Methylmalonic Acidemia.
miR-9-3p	#N/A	3	A microRNA signature associated with pathological complete response to novel neoadjuvant therapy regimen in triple-negative breast cancer.
miR-95	#N/A	3	High dose glargine alters the expression profiles of microRNAs in pancreatic cancer cells.
miR-106	#N/A	2	Regulating A549 cells growth by ASO inhibiting miRNA expression.
miR-10b-5p	#N/A	2	Evaluation of tumor-derived exosomal miRNA as potential diagnostic biomarkers for early stage non-small-cell lung cancer using next-generation sequencing.
miR-1202	#N/A	2	Comprehensive analysis of miRNA expression in T-cell subsets of rheumatoid arthritis patients reveals defined signatures of naive and memory Tregs.
miR-1207-5p	#N/A	2	Effects of 1α,25 dihydroxyvitamin D3 and testosterone on miRNA and mRNA expression in LNCaP cells.
miR-1224-5p	#N/A	2	A specific miRNA signature correlates with complete pathological response to neoadjuvant chemoradiotherapy in locally advanced rectal cancer.
miR-1236	#N/A	2	Adipose-Derived Mesenchymal Stem Cells Ameliorate Ulcerative Colitis Through miR-1236 Negatively Regulating the Expression of Retinoid-Related Orphan Receptor Gamma.
miR-1244	#N/A	2	MiR-1244 sensitizes the resistance of non-small cell lung cancer A549 cell to cisplatin.
miR-1258	#N/A	2	Loss of miR-1258 contributes to carcinogenesis and progression of liver cancer through targeting CDC28 protein kinase regulatory subunit 1B.
miR-125b-1	#N/A	2	Eribulin upregulates miR-195 expression and downregulates Wnt3a expression in non-basal-like type of triple-negative breast cancer cell MDA-MB-231.
miR-1260	#N/A	2	Identification and clinical implications of circulating microRNAs for estrogen receptor-positive breast cancer.
miR-1266	#N/A	2	Association of miR-1266 with recurrence/metastasis potential in estrogen receptor positive breast cancer patients.
miR-1269a	#N/A	2	Integrated genomic analysis of recurrence-associated small non-coding RNAs in oesophageal cancer.
miR-1271	miR-1271	2	Alterations of miR-132 are novel diagnostic biomarkers in peripheral blood of schizophrenia patients.
miR-127-3p	#N/A	2	Epigenetic regulation of miR-34b and miR-129 expression in gastric cancer.
miR-1275	#N/A	2	Curcumin inhibits angiogenesis by up-regulation of microRNA-1275 and microRNA-1246: a promising therapy for treatment of corneal neovascularization.
miR-129-3p	#N/A	2	Epigenetic regulation of miR-34b and miR-129 expression in gastric cancer.
miR-129-5p	miR-129-5p	2	Rapamycin reveals an mTOR-independent repression of Kv1.1 expression during epileptogenesis.
miR-1307	#N/A	2	MiR-1307 promotes ovarian cancer cell chemoresistance by targeting the ING5 expression.
miR-130a-3p	#N/A	2	MicroRNA profiling implies new markers of chemoresistance of triple-negative breast cancer.
miR-138-5p	#N/A	2	Identification of urinary microRNA biomarkers for detection of gentamicin-induced acute kidney injury in rats.
miR-140-3p	#N/A	2	A 5-microRNA signature for lung squamous cell carcinoma diagnosis and hsa-miR-31 for prognosis.
miR-143-5p	#N/A	2	A microRNA signature associated with pathological complete response to novel neoadjuvant therapy regimen in triple-negative breast cancer.
miR-143BPs	#N/A	2	MicroRNAs and their therapeutic potential for human diseases: microRNAs, miR-143 and -145, function as anti-oncomirs and the application of chemically modified miR-143 as an anti-cancer drug.
miR-144-3p	#N/A	2	7-Chlorokynurenic acid (7-CTKA) produces rapid antidepressant-like effects: through regulating hippocampal microRNA expressions involved in TrkB-ERK/Akt signaling pathways in mice exposed to chronic unpredictable mild stress.
miR-146b-3p	#N/A	2	Adenosine Deaminase-2-Induced Hyperpermeability in Human Retinal Vascular Endothelial Cells Is Suppressed by MicroRNA-146b-3p.
miR-148	#N/A	2	Diagnostic and prognostic potential of miR-21, miR-29c, miR-148 and miR-203 in adenocarcinoma and squamous cell carcinoma of esophagus.
miR-155:	#N/A	2	miR-155 and miR-484 Are Associated with Time to Progression in Metastatic Renal Cell Carcinoma Treated with Sunitinib.
miR-15b-5p	#N/A	2	Evaluation of tumor-derived exosomal miRNA as potential diagnostic biomarkers for early stage non-small-cell lung cancer using next-generation sequencing.
miR-17�?2	#N/A	2	miR-17~92 miRNA cluster promotes kidney cyst growth in polycystic kidney disease.
miR-181s	#N/A	2	Functional analysis of microRNAs in human hepatocellular cancer stem cells.
miR-183-5p	#N/A	2	Clinical value of integrated-signature miRNAs in colorectal cancer: miRNA expression profiling analysis and experimental validation.
miR-188	#N/A	2	Identification of new microRNAs targeting genes regulating the Pi/PPi balance in chondrocytes.
miR-18a-5p	#N/A	2	MicroRNAs relate to early worsening of renal function in patients with acute heart failure.
miR-19	#N/A	2	Regulation of miR-19 to breast cancer chemoresistance through targeting PTEN.
miR-190a	#N/A	2	Association of microRNA-93, 190, 200b and receptor status in core biopsies from stage III breast cancer patients.
miR-193-3p	#N/A	2	Downregulation of microRNA-193-3p inhibits tumor proliferation migration and chemoresistance in human gastric cancer by regulating PTEN gene.
miR-193b*	miR-193b	2	[EXPRESSIONS OF CARTILAGE DEGENERATIVE RELATED GENES AND microRNAs IN TORN MENISCUS].
miR-193b-3p	#N/A	2	MicroRNA signatures in chemotherapy resistant esophageal cancer cell lines.
miR-19b-3p	#N/A	2	Identification of a novel miRNA-target gene regulatory network in osteosarcoma by integrating transcriptome analysis.
miR-2	#N/A	2	Inhibition of aldosterone synthase (CYP11B2) by torasemide prevents atrial fibrosis and atrial fibrillation in mice.
miR-200c-3p	#N/A	2	Expression of microRNA-30a-5p in drug-resistant and drug-sensitive ovarian cancer cell lines.
miR-204-5p	#N/A	2	LncRNA-UCA1 enhances cell proliferation and 5-fluorouracil resistance in colorectal cancer by inhibiting miR-204-5p.
miR-208b	miR-208b	2	Aldosterone inhibits the fetal program and increases hypertrophy in the heart of hypertensive mice.
miR-21-3p	#N/A	2	MicroRNA profiling implies new markers of chemoresistance of triple-negative breast cancer.
miR-216	#N/A	2	Circulating microRNA expressions in colorectal cancer as predictors of response to chemotherapy.
miR-219-1	#N/A	2	Polymorphisms in microRNA genes as predictors of clinical outcomes in colorectal cancer patients.
miR-219-5p	miR-219-5p	2	miR-219-5p plays a tumor suppressive role in colon cancer by targeting oncogene Sall4.
miR-21KD	#N/A	2	MicroRNA-21 promotes glioblastoma tumorigenesis by down-regulating insulin-like growth factor-binding protein-3 (IGFBP3).
miR-224-5p	#N/A	2	Circulating microRNA predicts insensitivity to glucocorticoid therapy in Graves' ophthalmopathy.
miR-2278	#N/A	2	A new semisynthetic cardenolide analog 3β-[2-(1-amantadine)- 1-on-ethylamine]-digitoxigenin (AMANTADIG) affects G2/M cell cycle arrest and miRNA expression profiles and enhances proapoptotic survivin-2B expression in renal cell carcinoma cell lines.
miR-23b-3p	#N/A	2	Identification of carcinogenic potential-associated molecular mechanisms in CD133(+) A549 cells based on microRNA profiles.
miR-24-3p	#N/A	2	Mir-24-3p downregulation contributes to VP16-DDP resistance in small-cell lung cancer by targeting ATG4A.
miR-25-3p	#N/A	2	Carboplatin with Decitabine Therapy, in Recurrent Platinum Resistant Ovarian Cancer, Alters Circulating miRNAs Concentrations: A Pilot Study.
miR-27	#N/A	2	Anti-obesity and anti-diabetic effects of flavonoid derivative (Fla-CN) via microRNA in high fat diet induced obesity mice.
miR-27a*	miR-27a	2	A genetic polymorphism in pre-miR-27a confers clinical outcome of non-small cell lung cancer in a Chinese population.
miR-290	#N/A	2	Immortalized mouse embryo fibroblasts are resistant to miR-290-induced senescence regardless of p53 status.
miR-290-295	#N/A	2	Efficient non-viral reprogramming of myoblasts to stemness with a single small molecule to generate cardiac progenitor cells.
miR-296-3p	#N/A	2	MiR-296-3p regulates cell growth and multi-drug resistance of human glioblastoma by targeting ether-à-go-go (EAG1).
miR-299-3p	miR-299-3p	2	Expression profiles of microRNAs and their target genes in papillary thyroid carcinoma.
miR-29c*	miR-29c	2	Assessing the Effects of Concurrent versus Sequential Cisplatin/Radiotherapy on Immune Status in Lung Tumor-Bearing C57BL/6 Mice.
miR-29s	#N/A	2	Chemotherapy-Induced miRNA-29c/Catenin-δ Signaling Suppresses Metastasis in Gastric Cancer.
miR-301	#N/A	2	MicroRNA expression profiling in HCV-infected human hepatoma cells identifies potential anti-viral targets induced by interferon-α.
miR-301a-3p	#N/A	2	Circulating microRNAs are promising novel biomarkers for drug-resistant epilepsy.
miR-301b	miR-301b	2	Hypoxia-induced microRNA-301b regulates apoptosis by targeting Bim in lung cancer.
miR-302-367	#N/A	2	Epigenetic regulation of embryonic stem cell marker miR302C in human chondrosarcoma as determinant of antiproliferative activity of proline-rich polypeptide 1.
miR-302a-3p	#N/A	2	Circulating serum miRNA (miR-367-3p, miR-371a-3p, miR-372-3p and miR-373-3p) as biomarkers in patients with testicular germ cell cancer.
miR-302d	miR-302d	2	Cross platform analysis of methylation, miRNA and stem cell gene expression data in germ cell tumors highlights characteristic differences by tumor histology.
miR-30a-3p	#N/A	2	Evaluation of tumor-derived exosomal miRNA as potential diagnostic biomarkers for early stage non-small-cell lung cancer using next-generation sequencing.
miR-30b-5p	#N/A	2	Circulating MicroRNAs as easy-to-measure aging biomarkers in older breast cancer patients: correlation with chronological age but not with fitness/frailty status.
miR-30c-5p	#N/A	2	Isolinderalactone enhances the inhibition of SOCS3 on STAT3 activity by decreasing miR-30c in breast cancer.
miR-30e-3p	#N/A	2	Epithelial-mesenchymal transition-associated miRNAs in ovarian carcinoma, with highlight on the miR-200 family: prognostic value and prospective role in ovarian cancer therapeutics.
miR-31*	miR-31	2	A 5-microRNA signature for lung squamous cell carcinoma diagnosis and hsa-miR-31 for prognosis.
miR-3127-5p	#N/A	2	Baicalein, a Natural Anti-Cancer Compound, Alters MicroRNA Expression Profiles in Bel-7402 Human Hepatocellular Carcinoma Cells.
miR-3142	#N/A	2	Comprehensive Analysis of miRNome Alterations in Response to Sorafenib Treatment in Colorectal Cancer Cells.
miR-320c	miR-320c	2	miR-320c regulates gemcitabine-resistance in pancreatic cancer via SMARCC1.
miR-320d	miR-320d	2	Downregulation of MicroRNA-320d predicts poor overall survival and promotes the growth and invasive abilities in glioma.
miR-331	#N/A	2	Expression of microRNA-331 can be used as a predictor for response to therapy and survival in acute myeloid leukemia patients.
miR-339	#N/A	2	Adenosine as a probing tool for the mechanistic study of acupuncture treatment.
miR-33a-5p	#N/A	2	Aflatoxin B1 negatively regulates Wnt/β-catenin signaling pathway through activating miR-33a.
miR-345	miR-345	2	Alterations of microRNAs and their targets are associated with acquired resistance of MCF-7 breast cancer cells to cisplatin.
miR-34a*	miR-34a	2	0404 inhibits hepatocellular carcinoma through a p53/miR-34a/SIRT1 positive feedback loop.
miR-34s	#N/A	2	Evaluation of MiR-34 Family and DNA Methyltransferases 1, 3A, 3B Gene Expression Levels in Hepatocellular Carcinoma Following Treatment with Dendrosomal Nanocurcumin.
miR-365-2	#N/A	2	A novel onco-miR-365 induces cutaneous squamous cell carcinoma.
miR-367-3p	#N/A	2	Circulating serum miRNA (miR-367-3p, miR-371a-3p, miR-372-3p and miR-373-3p) as biomarkers in patients with testicular germ cell cancer.
miR-369-3p	#N/A	2	MicroRNAs Induce Epigenetic Reprogramming and Suppress Malignant Phenotypes of Human Colon Cancer Cells.
miR-369s	#N/A	2	MicroRNAs Induce Epigenetic Reprogramming and Suppress Malignant Phenotypes of Human Colon Cancer Cells.
miR-371-5p	#N/A	2	Cross platform analysis of methylation, miRNA and stem cell gene expression data in germ cell tumors highlights characteristic differences by tumor histology.
miR-374	#N/A	2	MicroRNA miR-374, a potential radiosensitizer for carbon ion beam radiotherapy.
miR-378a-5p	#N/A	2	Clinical value of integrated-signature miRNAs in colorectal cancer: miRNA expression profiling analysis and experimental validation.
miR-409	#N/A	2	Epigenetic regulation of miR-34b and miR-129 expression in gastric cancer.
miR-423-3p	miR-423-3p	2	MicroRNAs relate to early worsening of renal function in patients with acute heart failure.
miR-4258	#N/A	2	Genetic variation in the 3'-UTR of CYP1A2, CYP2B6, CYP2D6, CYP3A4, NR1I2, and UGT2B7: potential effects on regulation by microRNA and pharmacogenomics relevance.
miR-448	miR-448	2	Involvement of NF-κB/miR-448 regulatory feedback loop in chemotherapy-induced epithelial-mesenchymal transition of breast cancer cells.
miR-450b-5p	#N/A	2	MicroRNA expression profile associated with response to neoadjuvant chemoradiotherapy in locally advanced rectal cancer patients.
miR-454	miR-454	2	Altered microRNA expression profile in synovial fluid from patients with knee osteoarthritis with treatment of hyaluronic acid.
miR-455-5p	#N/A	2	MicroRNA-196a is a putative diagnostic biomarker and therapeutic target for laryngeal cancer.
miR-4644	#N/A	2	Identifying microRNA-mRNA regulatory network in gemcitabine-resistant cells derived from human pancreatic cancer cells.
miR-485-3p	#N/A	2	Bioinformatic analysis of microRNA networks following the activation of the constitutive androstane receptor (CAR) in mouse liver.
miR-490-3p	#N/A	2	miR-34a predicts survival of Ewing's sarcoma patients and directly influences cell chemo-sensitivity and malignancy.
miR-491-3p	#N/A	2	MicroRNA-137 chemosensitizes colon cancer cells to the chemotherapeutic drug oxaliplatin (OXA) by targeting YBX1.
miR-492	#N/A	2	MiR-492 is functionally involved in Oxaliplatin resistance in colon cancer cells LS174T via its regulating the expression of CD147.
miR-493	#N/A	2	MicroRNA-493 regulates angiogenesis in a rat model of ischemic stroke by targeting MIF.
miR-498	#N/A	2	Analysis of EZH2: micro-RNA network in low and high grade astrocytic tumors.
miR-505	miR-505	2	A myelopoiesis gene signature during remission in anti-neutrophil cytoplasm antibody-associated vasculitis does not predict relapses but seems to reflect ongoing prednisolone therapy.
miR-510	#N/A	2	MiRNA expression signature for potentially predicting the prognosis of ovarian serous carcinoma.
miR-512	#N/A	2	Inhibition of RAC1-GEF DOCK3 by miR-512-3p contributes to suppression of metastasis in non-small cell lung cancer.
miR-512-5p	#N/A	2	Association of microRNAs and pathologic response to preoperative chemotherapy in triple negative breast cancer: preliminary report.
miR-519a	#N/A	2	MicroRNA-519a is a novel oncomir conferring tamoxifen resistance by targeting a network of tumour-suppressor genes in ER+ breast cancer.
miR-520b	miR-520b	2	Clinical applications of analysis of plasma circulating complete hydatidiform mole pregnancy-associated miRNAs in gestational trophoblastic neoplasia: a preliminary investigation.
miR-520d-3p	miR-520d-3p	2	Serum microRNA expression profiling predict response to R-CHOP treatment in diffuse large B cell lymphoma patients.
miR-520g	miR-520g	2	Biological basis of personalized anticoagulation in cancer: oncogene and oncomir networks as putative regulators of coagulopathy.
miR-525	#N/A	2	Follow-up of gestational trophoblastic disease/neoplasia via quantification of circulating nucleic acids of placental origin using C19MC microRNAs, hypermethylated RASSF1A, and SRY sequences.
miR-539	miR-539	2	microRNA-539 suppresses tumor growth and tumorigenesis and overcomes arsenic trioxide resistance in hepatocellular carcinoma.
miR-542-5p	#N/A	2	Circulating microRNA profiling in patients with advanced non-squamous NSCLC receiving bevacizumab/erlotinib followed by platinum-based chemotherapy at progression (SAKK 19/05).
miR-548d-5p	#N/A	2	Analgesic Response to Intravenous Ketamine Is Linked to a Circulating microRNA Signature in Female Patients With Complex Regional Pain Syndrome.
miR-551b	#N/A	2	A signaling pathway consisting of miR-551b, catalase and MUC1 contributes to acquired apoptosis resistance and chemoresistance.
miR-572	miR-572	2	Fluoxetine Increases the Expression of miR-572 and miR-663a in Human Neuroblastoma Cell Lines.
miR-584	#N/A	2	Correlation of clinical response and response duration with miR-145 induction by lenalidomide in CD34(+) cells from patients with del(5q) myelodysplastic syndrome.
miR-616-5p	#N/A	2	Carboplatin with Decitabine Therapy, in Recurrent Platinum Resistant Ovarian Cancer, Alters Circulating miRNAs Concentrations: A Pilot Study.
miR-629	#N/A	2	Blood miRNA expression pattern is a possible risk marker for natalizumab-associated progressive multifocal leukoencephalopathy in multiple sclerosis patients.
miR-642	#N/A	2	Blood miRNA expression pattern is a possible risk marker for natalizumab-associated progressive multifocal leukoencephalopathy in multiple sclerosis patients.
miR-652	#N/A	2	Diagnostic potential of miR-126, miR-143, miR-145, and miR-652 in malignant pleural mesothelioma.
miR-664	#N/A	2	Alterations of miR-132 are novel diagnostic biomarkers in peripheral blood of schizophrenia patients.
miR-671-5p	#N/A	2	A specific miRNA signature correlates with complete pathological response to neoadjuvant chemoradiotherapy in locally advanced rectal cancer.
miR-675	#N/A	2	Neuroplasticity, axonal guidance and micro-RNA genes are associated with morphine self-administration behavior.
miR-7-1	#N/A	2	Alterations in expression of specific microRNAs by combination of 4-HPR and EGCG inhibited growth of human malignant neuroblastoma cells.
miR-760	#N/A	2	miRNA expression patterns in chemoresistant breast cancer tissues.
miR-769-5p	#N/A	2	microRNA classifiers are powerful diagnostic/prognostic tools in ALK-, EGFR-, and KRAS-driven lung cancers.
miR-888	#N/A	2	miR-155 and miR-484 Are Associated with Time to Progression in Metastatic Renal Cell Carcinoma Treated with Sunitinib.
miR-923	#N/A	2	MicroRNA profiling in human breast cancer cell lines exposed to the anti-neoplastic drug cediranib.
miR-92a-3p	#N/A	2	Blockage of miR-92a-3p with locked nucleic acid induces apoptosis and prevents cell proliferation in human acute megakaryoblastic leukemia.
miR-93-5p	#N/A	2	Association of microRNA-93, 190, 200b and receptor status in core biopsies from stage III breast cancer patients.
miR-938	#N/A	2	Circulating microRNAs as Potential Diagnostic, Prognostic and Therapeutic Targets in Pancreatic Cancer.
miR-940	#N/A	2	Depletion of intermediate filament protein Nestin, a target of microRNA-940, suppresses tumorigenesis by inducing spontaneous DNA damage accumulation in human nasopharyngeal carcinoma.
miR-942	miR-942	2	Identification of tissue microRNAs predictive of sunitinib activity in patients with metastatic renal cell carcinoma.
miR-944	#N/A	2	MiR-944 functions as a novel oncogene and regulates the chemoresistance in breast cancer.
miR-9-5p	#N/A	2	miRNA expression is highly sensitive to a drug therapy in Parkinson's disease.
miR-99a*	#N/A	2	A novel small-molecule compound diaporine A inhibits non-small cell lung cancer growth by regulating miR-99a/mTOR signaling.
miR-99a-5p	#N/A	2	A serum microRNA signature is associated with the immune control of chronic hepatitis B virus infection.
miR-99b	#N/A	2	Acute pyelonephritis in renal allografts: a new role for microRNAs?
miR-let-7	miR-let-7	2	Resistance to cancer chemotherapeutic drugs is determined by pivotal microRNA regulators.
miR-let-7a	miR-let-7a	2	Cellular and urinary microRNA alterations in NZB/W mice with hydroxychloroquine or prednisone treatment.
miR-let7b	#N/A	2	Codelivery of small molecule hedgehog inhibitor and miRNA for treating pancreatic cancer.
miR-100-5p	#N/A	1	Circulating serum miRNAs as potential biomarkers for nephroblastoma.
miR-100d	#N/A	1	Plasma-derived parasitic microRNAs have insufficient concentrations to be used as diagnostic biomarker for detection of Onchocerca volvulus infection or treatment monitoring using LNA-based RT-qPCR.
miR-101-	#N/A	1	MiR-101 and doxorubicin codelivered by liposomes suppressing malignant properties of hepatocellular carcinoma.
miR-101_3	#N/A	1	MicroRNA-199a* regulates the expression of cyclooxygenase-2 in human chondrocytes.
miR-101-3p	#N/A	1	Phospho-ΔNp63α-responsive microRNAs contribute to the regulation of necroptosis in squamous cell carcinoma upon cisplatin exposure.
miR-103-3p	#N/A	1	Integrated analysis of miRNA and mRNA gene expression microarrays: Influence on platelet reactivity, clopidogrel response and drug-induced toxicity.
miR-103a	#N/A	1	miR-199a and miR-497 Are Associated with Better Overall Survival due to Increased Chemosensitivity in Diffuse Large B-Cell Lymphoma Patients.
miR-106a-363	#N/A	1	Growth-promoting role of the miR-106a~363 cluster in Ewing sarcoma.
miR-106ab	#N/A	1	Resveratrol and prostate cancer: promising role for microRNAs.
miR-106b-3p	#N/A	1	Novel microRNAs expression of patients with chemotherapy drug-resistant and chemotherapy-sensitive epithelial ovarian cancer.
miR-106b-93-25	#N/A	1	H. pylori eradication did not improve dysregulation of specific oncogenic miRNAs in intestinal metaplastic glands.
miR-10a-1	#N/A	1	Investigating the pretreatment miRNA expression patterns of advanced hepatocellular carcinoma patients in association with response to TACE treatment.
miR-10b-3p	#N/A	1	An Explorative Analysis for the Role of Serum miR-10b-3p Levels in Predicting Response to Sorafenib in Patients with Advanced Hepatocellular Carcinoma.
miR-1-1	#N/A	1	microRNA-133: expression, function and therapeutic potential in muscle diseases and cancer.
miR-112	#N/A	1	Potential biomarkers for paclitaxel sensitivity in hypopharynx cancer cell.
miR-1180-3p	#N/A	1	HTP Nutraceutical Screening for Histone Deacetylase Inhibitors and Effects of HDACis on Tumor-suppressing miRNAs by Trichostatin A and Grapeseed (Vitis vinifera) in HeLa cells.
miR-1182	#N/A	1	miR-1182 inhibits growth and mediates the chemosensitivity of bladder cancer by targeting hTERT.
miR-1183	#N/A	1	A specific miRNA signature correlates with complete pathological response to neoadjuvant chemoradiotherapy in locally advanced rectal cancer.
miR-1-2	#N/A	1	microRNA-133: expression, function and therapeutic potential in muscle diseases and cancer.
miR-1203	#N/A	1	The expression of microRNA 574-3p as a predictor of postoperative outcome in patients with esophageal squamous cell carcinoma.
miR-1204	#N/A	1	MiR-1204 sensitizes nasopharyngeal carcinoma cells to paclitaxel both in vitro and in vivo.
miR-122-3p	#N/A	1	Effects of sorafenib on lung metastasis in rats with hepatocellular carcinoma: the role of microRNAs.
miR-1226*	#N/A	1	Specific alterations of the microRNA transcriptome and global network structure in colorectal cancer after treatment with MAPK/ERK inhibitors.
miR-1228	#N/A	1	MicroRNA profiling in ethylene glycol monomethyl ether-induced monkey testicular toxicity model.
miR-122a	#N/A	1	5-FU and ixabepilone modify the microRNA expression profiles in MDA-MB-453 triple-negative breast cancer cells.
miR-1234	#N/A	1	Expression of microRNA-1234 related signal transducer and activator of transcription 3 in patients with diffuse large B-cell lymphoma of activated B-cell like type from high and low infectious disease areas.
miR-1238	#N/A	1	MicroRNA profiling of Chinese primary glioblastoma reveals a temozolomide-chemoresistant subtype.
miR-1245b-3p	#N/A	1	Revealing genome-wide mRNA and microRNA expression patterns in leukemic cells highlighted "hsa-miR-2278" as a tumor suppressor for regain of chemotherapeutic imatinib response due to targeting STAT5A.
miR-1247	#N/A	1	miR-1247 is correlated with prognosis of pancreatic cancer and inhibits cell proliferation by targeting neuropilins.
miR-1248	#N/A	1	MicroRNA-binding site SNPs in deregulated genes are associated with clinical outcome of non-small cell lung cancer.
miR-1250-5p	#N/A	1	Genetic variation in the 3'-UTR of CYP1A2, CYP2B6, CYP2D6, CYP3A4, NR1I2, and UGT2B7: potential effects on regulation by microRNA and pharmacogenomics relevance.
miR-1253	#N/A	1	microRNA classifiers are powerful diagnostic/prognostic tools in ALK-, EGFR-, and KRAS-driven lung cancers.
miR-125B1	#N/A	1	NRF2-driven miR-125B1 and miR-29B1 transcriptional regulation controls a novel anti-apoptotic miRNA regulatory network for AML survival.
miR-125b-1*	#N/A	1	Eribulin upregulates miR-195 expression and downregulates Wnt3a expression in non-basal-like type of triple-negative breast cancer cell MDA-MB-231.
miR-125b-1-3p	#N/A	1	Serum levels of mature microRNAs in DICER1-mutated pleuropulmonary blastoma.
miR-125b-2	#N/A	1	MicroRNA-125b-2 confers human glioblastoma stem cells resistance to temozolomide through the mitochondrial pathway of apoptosis.
miR-125b-2-3p	#N/A	1	Serum levels of mature microRNAs in DICER1-mutated pleuropulmonary blastoma.
miR-125b-3p	#N/A	1	Intramuscular injection of mechano growth factor E domain peptide regulated expression of memory-related sod, miR-134 and miR-125b-3p in rat hippocampus under simulated weightlessness.
miR-1260b	#N/A	1	Genistein downregulates onco-miR-1260b and upregulates sFRP1 and Smad4 via demethylation and histone modification in prostate cancer cells.
miR-1261	#N/A	1	Identifying microRNA-mRNA regulatory network in gemcitabine-resistant cells derived from human pancreatic cancer cells.
miR-1262	#N/A	1	Integrated analysis of miRNA and mRNA gene expression microarrays: Influence on platelet reactivity, clopidogrel response and drug-induced toxicity.
miR-1264	#N/A	1	Gene and microRNA expression reveals sensitivity to paclitaxel in laryngeal cancer cell line.
miR-1265	#N/A	1	Gene and microRNA expression reveals sensitivity to paclitaxel in laryngeal cancer cell line.
miR-126-5p	#N/A	1	Upregulation of microRNA-126-5p is associated with drug resistance to cytarabine and poor prognosis in AML patients.
miR-1268a	#N/A	1	The role of miRNAs in drug resistance and prognosis of breast cancer formalin-fixed paraffin-embedded tissues.
miR-1269	#N/A	1	miR-1269 promotes metastasis and forms a positive feedback loop with TGF-β.
miR-1273c	#N/A	1	Microsatellite instability: an update.
miR-1274b	#N/A	1	A specific miRNA signature correlates with complete pathological response to neoadjuvant chemoradiotherapy in locally advanced rectal cancer.
miR-127-5p	#N/A	1	Radiation and SN38 treatments modulate the expression of microRNAs, cytokines and chemokines in colon cancer cells in a p53-directed manner.
miR-1277	#N/A	1	Gene and microRNA expression reveals sensitivity to paclitaxel in laryngeal cancer cell line.
miR-128-1	#N/A	1	The Inhibition of microRNA-128 on IGF-1-Activating mTOR Signaling Involves in Temozolomide-Induced Glioma Cell Apoptotic Death.
miR-128-2	#N/A	1	Sex hormones regulate cerebral drug metabolism via brain miRNAs: down-regulation of brain CYP2D by androgens reduces the analgesic effects of tramadol.
miR-128-3p	#N/A	1	MicroRNA-128-3p regulates mitomycin C-induced DNA damage response in lung cancer cells through repressing SPTAN1.
miR-1284	#N/A	1	MiR-1284 modulates multidrug resistance of gastric cancer cells by targeting EIF4A1.
miR-1285	miR-1285	1	Effects of Ganoderma lucidum (Higher Basidiomycetes) Extracts on the miRNA Profile and Telomerase Activity of the MCF-7 Breast Cancer Cell Line.
miR-1286	#N/A	1	Chemotherapy-induced modification of microRNA expression in esophageal cancer.
miR-1288	#N/A	1	Regulation of microRNA-1288 in colorectal cancer: altered expression and its clinicopathological significance.
miR-1291	#N/A	1	Gene and microRNA expression reveals sensitivity to paclitaxel in laryngeal cancer cell line.
miR-1299	#N/A	1	Computational prediction and experimental validation of a novel synthesized pan-PIM inhibitor PI003 and its apoptosis-inducing mechanisms in cervical cancer.
miR-1300	#N/A	1	Prognostic value of 5-microRNA based signature in T2-T3N0 colon cancer.
miR-1303	#N/A	1	The expression of microRNA 574-3p as a predictor of postoperative outcome in patients with esophageal squamous cell carcinoma.
miR-1304	#N/A	1	Potential biomarkers for paclitaxel sensitivity in hypopharynx cancer cell.
miR-1307-3p	#N/A	1	Deep sequencing reveals microRNAs predictive of antiangiogenic drug response.
miR-132-3p	#N/A	1	SOX11 identified by target gene evaluation of miRNAs differentially expressed in focal and non-focal brain tissue of therapy-resistant epilepsy patients.
miR-133a-1	#N/A	1	microRNA-133: expression, function and therapeutic potential in muscle diseases and cancer.
miR-133a-2	#N/A	1	microRNA-133: expression, function and therapeutic potential in muscle diseases and cancer.
miR-133a-3p	#N/A	1	Carboplatin with Decitabine Therapy, in Recurrent Platinum Resistant Ovarian Cancer, Alters Circulating miRNAs Concentrations: A Pilot Study.
miR-133a-5p	#N/A	1	Propofol protects against hepatic ischemia/reperfusion injury via miR-133a-5p regulating the expression of MAPK6.
miR-133bm	#N/A	1	Identification of miR-133b and RB1CC1 as independent predictors for biochemical recurrence and potential therapeutic targets for prostate cancer.
miR-135	#N/A	1	MiR-138 and MiR-135 directly target focal adhesion kinase, inhibit cell invasion, and increase sensitivity to chemotherapy in cancer cells.
miR-135a-3p	#N/A	1	MicroRNA-135a-3p as a promising biomarker and nucleic acid therapeutic agent for ovarian cancer.
miR-135a-5p	#N/A	1	Involvement of microRNA-135a-5p in the Protective Effects of Hydrogen Sulfide Against Parkinson's Disease.
miR-135b*	miR-135b	1	Down-regulated expression of hsa-miR-181c in Fanconi anemia patients: implications in TNFα regulation and proliferation of hematopoietic progenitor cells.
miR-136*	miR-136	1	Circular RNA Related to the Chondrocyte ECM Regulates MMP13 Expression by Functioning as a MiR-136 'Sponge' in Human Cartilage Degradation.
miR-138-1	#N/A	1	MiR-138: A promising therapeutic target for cancer.
miR-138-1-3p	#N/A	1	Serum levels of mature microRNAs in DICER1-mutated pleuropulmonary blastoma.
miR-138-2	#N/A	1	MiR-138: A promising therapeutic target for cancer.
miR-139b	#N/A	1	Diabetes and hyperlipidemia induce dysfunction of VSMCs: contribution of the metabolic inflammation/miRNA pathway.
miR-1-3p	#N/A	1	The PI3K/mTOR dual inhibitor BEZ235 suppresses proliferation and migration and reverses multidrug resistance in acute myeloid leukemia.
miR-141-3p	#N/A	1	Involvement of microRNA-141-3p in 5-fluorouracil and oxaliplatin chemo-resistance in esophageal cancer cells via regulation of PTEN.
miR-143-145	#N/A	1	MicroRNAs as regulators of metabolic disease: pathophysiologic significance and emerging role as biomarkers and therapeutics.
miR-143-3p	#N/A	1	Clinical value of integrated-signature miRNAs in colorectal cancer: miRNA expression profiling analysis and experimental validation.
miR-143BP	#N/A	1	Microvesicle-mediated RNA molecule delivery system using monocytes/macrophages.
miR-143BPx	#N/A	1	MicroRNAs and their therapeutic potential for human diseases: microRNAs, miR-143 and -145, function as anti-oncomirs and the application of chemically modified miR-143 as an anti-cancer drug.
miR-144*	miR-144	1	American ginseng regulates gene expression to protect against premature ovarian failure in rats.
miR-145a	#N/A	1	Anti-Inflammatory Activity of Tanshinone IIA in LPS-Stimulated RAW264.7 Macrophages via miRNAs and TLR4-NF-κB Pathway.
miR-1468	#N/A	1	Genetic association with overall survival of taxane-treated lung cancer patients - a genome-wide association study in human lymphoblastoid cell lines followed by a clinical association study.
miR-146a-5p:	#N/A	1	Extracellular MicroRNA Signature of Human Helper T Cell Subsets in Health and Autoimmunity.
miR-146a's	#N/A	1	miR-146a-Mediated extracellular matrix protein production in chronic diabetes complications.
miR-146b-5b	#N/A	1	MicroRNA profiling in mucosal biopsies of eosinophilic esophagitis patients pre and post treatment with steroids and relationship with mRNA targets.
miR-1471	#N/A	1	A specific miRNA signature correlates with complete pathological response to neoadjuvant chemoradiotherapy in locally advanced rectal cancer.
miR-148b-5p	#N/A	1	Carboplatin with Decitabine Therapy, in Recurrent Platinum Resistant Ovarian Cancer, Alters Circulating miRNAs Concentrations: A Pilot Study.
miR-149-3p	#N/A	1	Voltage‑gated K+ channel blocker quinidine inhibits proliferation and induces apoptosis by regulating expression of microRNAs in human glioma U87‑MG cells.
miR-149-5p	#N/A	1	Genome-wide profiling of micro-RNA expression in gefitinib-resistant human lung adenocarcinoma using microarray for the identification of miR-149-5p modulation.
miR-150-3p	#N/A	1	First report of circulating microRNAs in tumour necrosis factor receptor-associated periodic syndrome (TRAPS).
miR-151	#N/A	1	Baculovirus-mediated miRNA regulation to suppress hepatocellular carcinoma tumorigenicity and metastasis.
miR-151a-5p	#N/A	1	MicroRNAs that affect the Fanconi Anemia/BRCA pathway are downregulated in imatinib-resistant chronic myeloid leukemia patients without detectable BCR-ABL kinase domain mutations.
miR-155-	#N/A	1	Protoporphyrin Treatment Modulates Susceptibility to Experimental Autoimmune Encephalomyelitis in miR-155-Deficient Mice.
miR-155*	miR-155	1	[Anti-atherosclerotic Effects of Bear Bile Powder in Shexiang Tongxin Dripping Pill: a Mechanism Study].
miR-155KO	#N/A	1	Critical role of microRNA-155 in herpes simplex encephalitis.
miR-15b*	miR-15b	1	A restricted signature of miRNAs distinguishes APL blasts from normal promyelocytes.
miR-15b_2	#N/A	1	miR-199a and miR-497 Are Associated with Better Overall Survival due to Increased Chemosensitivity in Diffuse Large B-Cell Lymphoma Patients.
miR-16_1*	#N/A	1	miR-199a and miR-497 Are Associated with Better Overall Survival due to Increased Chemosensitivity in Diffuse Large B-Cell Lymphoma Patients.
miR-16_2	#N/A	1	miR-199a and miR-497 Are Associated with Better Overall Survival due to Increased Chemosensitivity in Diffuse Large B-Cell Lymphoma Patients.
miR-16_2*	#N/A	1	miR-199a and miR-497 Are Associated with Better Overall Survival due to Increased Chemosensitivity in Diffuse Large B-Cell Lymphoma Patients.
miR-16-5p	#N/A	1	Integrated analysis of miRNA and mRNA gene expression microarrays: Influence on platelet reactivity, clopidogrel response and drug-induced toxicity.
miR-16a	#N/A	1	miR-16 induction after CDK4 knockdown is mediated by c-Myc suppression and inhibits cell growth as well as sensitizes nasopharyngeal carcinoma cells to chemotherapy.
miR-17-5p-92	#N/A	1	MicroRNA involvement in the pathogenesis of neuroblastoma: potential for microRNA mediated therapeutics.
miR-17-92a	#N/A	1	Growth-promoting role of the miR-106a~363 cluster in Ewing sarcoma.
miR-17approximately92	#N/A	1	MicroRNA-92a controls angiogenesis and functional recovery of ischemic tissues in mice.
miR-17p	#N/A	1	MicroRNA-Specificity Protein (Sp) Transcription Factor Interactions and Significance in Carcinogenesis.
miR-181-5p	#N/A	1	Evaluation of tumor-derived exosomal miRNA as potential diagnostic biomarkers for early stage non-small-cell lung cancer using next-generation sequencing.
miR-181a*	miR-181a	1	Altered microRNA expression profile in synovial fluid from patients with knee osteoarthritis with treatment of hyaluronic acid.
miR-181a-1	#N/A	1	Lenalidomide-mediated enhanced translation of C/EBPα-p30 protein up-regulates expression of the antileukemic microRNA-181a in acute myeloid leukemia.
miR-181a-2*	#N/A	1	MicroRNA profile before and after antiviral therapy in liver transplant recipients for hepatitis C virus cirrhosis.
miR-181b-5p	#N/A	1	MicroRNA profiling implies new markers of chemoresistance of triple-negative breast cancer.
miR-181c*	miR-181c	1	Down-regulated expression of hsa-miR-181c in Fanconi anemia patients: implications in TNFα regulation and proliferation of hematopoietic progenitor cells.
miR-181d-5p	#N/A	1	miRNA array screening reveals cooperative MGMT-regulation between miR-181d-5p and miR-409-3p in glioblastoma.
miR-182-5p	#N/A	1	p53-dependent non-coding RNA networks in chronic lymphocytic leukemia.
miR-1826	#N/A	1	5-Fluorouracil and oxaliplatin modify the expression profiles of microRNAs in human colon cancer cells in vitro.
miR-183*	#N/A	1	Antiproliferative effects of pomegranate extract in MCF-7 breast cancer cells are associated with reduced DNA repair gene expression and induction of double strand breaks.
miR-185-3p	#N/A	1	MicroRNA response to hypoxic stress in soft tissue sarcoma cells: microRNA mediated regulation of HIF3α.
miR-185-5p	#N/A	1	Original Research: Analysis of hepatic microRNA alterations in response to hepatitis B virus infection and pegylated interferon alpha-2a treatment.
miR-186*	miR-186	1	Alterations of prefrontal cortical microRNAs in methamphetamine self-administering rats: From controlled drug intake to escalated drug intake.
miR-186-5p	#N/A	1	Original Research: Analysis of hepatic microRNA alterations in response to hepatitis B virus infection and pegylated interferon alpha-2a treatment.
miR-188-5p	#N/A	1	A specific miRNA signature correlates with complete pathological response to neoadjuvant chemoradiotherapy in locally advanced rectal cancer.
miR-1894-5p	#N/A	1	7-Chlorokynurenic acid (7-CTKA) produces rapid antidepressant-like effects: through regulating hippocampal microRNA expressions involved in TrkB-ERK/Akt signaling pathways in mice exposed to chronic unpredictable mild stress.
miR-18a-3p	#N/A	1	MicroRNA signatures in chemotherapy resistant esophageal cancer cell lines.
miR-1902	#N/A	1	Differential miRNA expression in the mouse jejunum during garlic treatment of Eimeria papillata infections.
miR-1908	#N/A	1	MicroRNA-1908 is upregulated in human osteosarcoma and regulates cell proliferation and migration by repressing PTEN expression.
miR-1909	#N/A	1	The expression of microRNA 574-3p as a predictor of postoperative outcome in patients with esophageal squamous cell carcinoma.
miR-190b	#N/A	1	MicroRNA expression profile associated with response to neoadjuvant chemoradiotherapy in locally advanced rectal cancer patients.
miR-1914*	#N/A	1	The Plasma microRNA miR-1914* and -1915 Suppresses Chemoresistant in Colorectal Cancer Patients by Down-regulating NFIX.
miR-1915	miR-1915	1	miR-1915 inhibits Bcl-2 to modulate multidrug resistance by increasing drug-sensitivity in human colorectal carcinoma cells.
miR-192a	#N/A	1	Circulating microRNAs as Potential Diagnostic Biomarkers and Therapeutic Targets in Gastric Cancer: Current Status and Future Perspectives.
miR-194-5p	#N/A	1	Circulating microRNAs are promising novel biomarkers for drug-resistant epilepsy.
miR-1959	#N/A	1	Differential miRNA expression in the mouse jejunum during garlic treatment of Eimeria papillata infections.
miR-196b-5p	#N/A	1	Tissue microRNAs as predictors of outcome in patients with metastatic colorectal cancer treated with first line Capecitabine and Oxaliplatin with or without Bevacizumab.
miR-1971	#N/A	1	Identification of urinary microRNA biomarkers for detection of gentamicin-induced acute kidney injury in rats.
miR-1973	#N/A	1	Plasma microRNA are disease response biomarkers in classical Hodgkin lymphoma.
miR-199-3p	#N/A	1	Investigating the pretreatment miRNA expression patterns of advanced hepatocellular carcinoma patients in association with response to TACE treatment.
miR-199a*	miR-199a	1	CCL5 promotes vascular endothelial growth factor expression and induces angiogenesis by down-regulating miR-199a in human chondrosarcoma cells.
miR-199a2	#N/A	1	Searching for molecular targets in sarcoma.
miR-19b1	#N/A	1	The pan-deacetylase inhibitor panobinostat suppresses the expression of oncogenic miRNAs in hepatocellular carcinoma cell lines.
miR-200-3p	#N/A	1	Oridonin inhibition and miR�?00b�?p/ZEB1 axis in human pancreatic cancer.
miR-200ab429	#N/A	1	The miR-200 family differentially regulates sensitivity to paclitaxel and carboplatin in human ovarian carcinoma OVCAR-3 and MES-OV cells.
miR-200b-200a-429	#N/A	1	Epigenetic modulation of the miR-200 family is associated with transition to a breast cancer stem-cell-like state.
miR-200c-141	#N/A	1	Epigenetic modulation of the miR-200 family is associated with transition to a breast cancer stem-cell-like state.
miR-202-5p	#N/A	1	Radiation and SN38 treatments modulate the expression of microRNAs, cytokines and chemokines in colon cancer cells in a p53-directed manner.
miR-203a	#N/A	1	Methylation-mediated repression of potential tumor suppressor miR-203a and miR-203b contributes to esophageal squamous cell carcinoma development.
miR-203b	#N/A	1	Methylation-mediated repression of potential tumor suppressor miR-203a and miR-203b contributes to esophageal squamous cell carcinoma development.
miR-203's	#N/A	1	miR-203 reverses chemoresistance in p53-mutated colon cancer cells through downregulation of Akt2 expression.
miR-204-3p	#N/A	1	The miR-204-3p-targeted IGFBP2 pathway is involved in xanthohumol-induced glioma cell apoptotic death.
miR-205BP	#N/A	1	Chemically modified synthetic microRNA-205 inhibits the growth of melanoma cells in vitro and in vivo.
miR-206-3p	#N/A	1	The Anti-dementia Effects of Donepezil Involve miR-206-3p in the Hippocampus and Cortex.
miR-206-5p	#N/A	1	The Anti-dementia Effects of Donepezil Involve miR-206-3p in the Hippocampus and Cortex.
miR-20a:miR-17-5p	#N/A	1	Mechanism of action of phenethylisothiocyanate and other reactive oxygen species-inducing anticancer agents.
miR-20a3p	#N/A	1	Six Serum-Based miRNAs as Potential Diagnostic Biomarkers for Gastric Cancer.
miR-20a-3p	#N/A	1	Circulating MicroRNAs as easy-to-measure aging biomarkers in older breast cancer patients: correlation with chronological age but not with fitness/frailty status.
miR-21*	miR-21	1	[Anti-atherosclerotic Effects of Bear Bile Powder in Shexiang Tongxin Dripping Pill: a Mechanism Study].
miR-210-3p	#N/A	1	MicroRNA response to hypoxic stress in soft tissue sarcoma cells: microRNA mediated regulation of HIF3α.
miR-210's	#N/A	1	miR-210: More than a silent player in hypoxia.
miR-211-5p	#N/A	1	Regulatory role of miR-211-5p in hepatocellular carcinoma metastasis by targeting ZEB2.
miR-212-3p	#N/A	1	SOX11 identified by target gene evaluation of miRNAs differentially expressed in focal and non-focal brain tissue of therapy-resistant epilepsy patients.
miR-212-3p:	#N/A	1	SOX11 identified by target gene evaluation of miRNAs differentially expressed in focal and non-focal brain tissue of therapy-resistant epilepsy patients.
miR-213	#N/A	1	The prognostic and therapeutic application of microRNAs in breast cancer: Tissue and circulating microRNAs.
miR-214's	#N/A	1	miR-214 as a key hub that controls cancer networks: small player, multiple functions.
miR-216a-5p	#N/A	1	MicroRNA response to hypoxic stress in soft tissue sarcoma cells: microRNA mediated regulation of HIF3α.
miR-218-1-3p	#N/A	1	Identification of urinary microRNA biomarkers for detection of gentamicin-induced acute kidney injury in rats.
miR-219-2	#N/A	1	Down-regulation of miR-199b associated with imatinib drug resistance in 9q34.1 deleted BCR/ABL positive CML patients.
miR-21a	#N/A	1	Shexiang Tongxin dropping pill attenuates atherosclerotic lesions in ApoE deficient mouse model.
miR-21a-5p	#N/A	1	Lentiviral miR30-based RNA interference against heparanase suppresses melanoma metastasis with lower liver and lung toxicity.
miR-21with	#N/A	1	MiR-21 overexpression is associated with acquired resistance of EGFR-TKI in non-small cell lung cancer.
miR-221&222	#N/A	1	Indole-3-carbinol inhibits tumorigenicity of hepatocellular carcinoma cells via suppression of microRNA-21 and upregulation of phosphatase and tensin homolog.
miR-221:	#N/A	1	Serum inflammatory miRNAs predict radiation esophagitis in patients receiving definitive radiochemotherapy for non-small cell lung cancer.
miR-221-5p	#N/A	1	MiRNA expression analysis of cancer-associated fibroblasts and normal fibroblasts in breast cancer.
miR-222*	miR-222	1	5-Fluorouracil and oxaliplatin modify the expression profiles of microRNAs in human colon cancer cells in vitro.
miR-222-2	#N/A	1	Increased osteoclastogenesis in patients with vertebral fractures following discontinuation of denosumab treatment.
miR-222-3p	#N/A	1	The altered microRNA profile in andrographolide-induced inhibition of hepatoma tumor growth.
miR-223-3p	#N/A	1	MicroRNAs relate to early worsening of renal function in patients with acute heart failure.
miR-224-3p	#N/A	1	Increased fucosylation has a pivotal role in multidrug resistance of breast cancer cells through miR-224-3p targeting FUT4.
miR-2355	#N/A	1	[Antiangiogenic drugs enhance the ability of invasion and metastasis of breast cancer cells under serum starvation and hypoxia].
miR-236-1	#N/A	1	Plasma-derived parasitic microRNAs have insufficient concentrations to be used as diagnostic biomarker for detection of Onchocerca volvulus infection or treatment monitoring using LNA-based RT-qPCR.
miR-23a-1	#N/A	1	Investigating the pretreatment miRNA expression patterns of advanced hepatocellular carcinoma patients in association with response to TACE treatment.
miR-23a-3p	#N/A	1	By inhibiting snail signaling and miR-23a-3p, osthole suppresses the EMT-mediated metastatic ability in prostate cancer.
miR-23a-5p	#N/A	1	The altered microRNA profile in andrographolide-induced inhibition of hepatoma tumor growth.
miR-23b-5p	#N/A	1	HTP Nutraceutical Screening for Histone Deacetylase Inhibitors and Effects of HDACis on Tumor-suppressing miRNAs by Trichostatin A and Grapeseed (Vitis vinifera) in HeLa cells.
miR-23c	#N/A	1	High expression of miR-181c as a predictive marker of recurrence in stage II colorectal cancer.
miR-24-1	#N/A	1	Promising therapeutic role of miR-27b in tumor.
miR-24-2*	#N/A	1	Combined effect of microRNA, nutraceuticals and drug on pancreatic cancer cell lines.
miR-25*	miR-25	1	Downregulation of miR-25 modulates non-small cell lung cancer cells by targeting CDC42.
miR-26a1	#N/A	1	Prognostic role of microRNA polymorphisms in patients with advanced esophageal squamous cell carcinoma receiving platinum-based chemotherapy.
miR-26a-1	#N/A	1	The prognostic impact of microRNA sequence polymorphisms on the recurrence of patients with completely resected non-small cell lung cancer.
miR-26b-5p	#N/A	1	Genome-Wide Profiling of miRNA and mRNA Expression in Alzheimer's Disease.
miR-27a-3p	#N/A	1	MicroRNAs relate to early worsening of renal function in patients with acute heart failure.
miR-27b-3p	#N/A	1	MicroRNA signatures in chemotherapy resistant esophageal cancer cell lines.
miR-27b-5p	#N/A	1	HTP Nutraceutical Screening for Histone Deacetylase Inhibitors and Effects of HDACis on Tumor-suppressing miRNAs by Trichostatin A and Grapeseed (Vitis vinifera) in HeLa cells.
miR-28	#N/A	1	Do opioids activate latent HIV-1 by down-regulating anti-HIV microRNAs?
miR-28-5p	miR-28-5p	1	Serum microRNA levels in patients with Crohn's disease during induction therapy by infliximab.
miR-2861	#N/A	1	MicroRNA profiling in ethylene glycol monomethyl ether-induced monkey testicular toxicity model.
miR-293-3p	#N/A	1	miRNA-296-3p modulates chemosensitivity of lung cancer cells by targeting CX3CR1.
miR-29-3p	#N/A	1	miR-29a-3p attenuates hypoxic pulmonary hypertension by inhibiting pulmonary adventitial fibroblast activation.
miR-294	#N/A	1	MicroRNA signature in testes-derived male germ-line stem cells.
miR-2964a	#N/A	1	Differential expression of miRNAs in pancreatobiliary type of periampullary adenocarcinoma and its associated stroma.
miR-299	#N/A	1	Influence of erythropoietin on microvesicles derived from mesenchymal stem cells protecting renal function of chronic kidney disease.
miR-299-5p	miR-299-5p	1	MiR-107 and miR-99a-3p predict chemotherapy response in patients with advanced colorectal cancer.
miR-29ab	#N/A	1	Effects of 1α,25 dihydroxyvitamin D3 and testosterone on miRNA and mRNA expression in LNCaP cells.
miR-29b1	#N/A	1	Co-delivery of small molecule hedgehog inhibitor and miRNA for treating liver fibrosis.
miR-29b-1*	#N/A	1	Potential biomarkers for paclitaxel sensitivity in hypopharynx cancer cell.
miR-29b-1-5p	#N/A	1	Liposomal curcumin alters chemosensitivity of breast cancer cells to Adriamycin via regulating microRNA expression.
miR-29b-2	#N/A	1	Smad3 inactivation and MiR-29b upregulation mediate the effect of carvedilol on attenuating the acute myocardium infarction-induced myocardial fibrosis in rat.
miR-29b-2*	#N/A	1	Smad3 inactivation and MiR-29b upregulation mediate the effect of carvedilol on attenuating the acute myocardium infarction-induced myocardial fibrosis in rat.
miR-29c-3p	#N/A	1	Luteolin-7-diglucuronide attenuates isoproterenol-induced myocardial injury and fibrosis in mice.
miR-29c-5p	#N/A	1	Luteolin-7-diglucuronide attenuates isoproterenol-induced myocardial injury and fibrosis in mice.
miR-301-3p	#N/A	1	Downregulation of miR-301a-3p sensitizes pancreatic cancer cells to gemcitabine treatment via PTEN.
miR-301a-5p	#N/A	1	Mucosal MicroRNAs Expression Profiles before and after Exclusive Enteral Nutrition Therapy in Adult Patients with Crohn's Disease.
miR-302e	miR-302e	1	Plasma miRNAs in predicting radiosensitivity in non-small cell lung cancer.
miR-302f	#N/A	1	Chemotherapy-induced modification of microRNA expression in esophageal cancer.
miR-3065-3p	#N/A	1	Computational analysis to predict functional role of hsa-miR-3065-3p as an antiviral therapeutic agent for treatment of triple infections: HCV, HIV-1, and HBV.
miR-3090-5p	#N/A	1	Exploring MicroRNA Expression Profiles Related to the mTOR Signaling Pathway in Mouse Embryonic Fibroblast Cells Treated with Polyethylenimine.
miR-30a*	miR-30a	1	A 5-microRNA signature for lung squamous cell carcinoma diagnosis and hsa-miR-31 for prognosis.
miR-30b*	miR-30b	1	Delta-tocotrienol suppresses radiation-induced microRNA-30 and protects mice and human CD34+ cells from radiation injury.
miR-30c2	#N/A	1	One-year supplementation with a grape extract containing resveratrol modulates inflammatory-related microRNAs and cytokines expression in peripheral blood mononuclear cells of type 2 diabetes and hypertensive patients with coronary artery disease.
miR-30c-2*	#N/A	1	Array analysis for potential biomarker of gemcitabine identification in non-small cell lung cancer cell lines.
miR-30c-3p	#N/A	1	Luteolin-7-diglucuronide attenuates isoproterenol-induced myocardial injury and fibrosis in mice.
miR-30e-5p	#N/A	1	Constructing and characterizing a bioactive small molecule and microRNA association network for Alzheimer's disease.
miR-30s	#N/A	1	Downregulation of microRNA-30 facilitates podocyte injury and is prevented by glucocorticoids.
miR-3150b-5p	#N/A	1	Gene and microRNA expression reveals sensitivity to paclitaxel in laryngeal cancer cell line.
miR-3151	#N/A	1	MicroRNA-3151 inactivates TP53 in BRAF-mutated human malignancies.
miR-3156-5p	#N/A	1	MicroRNAs as outcome predictors in patients with metastatic colorectal cancer treated with bevacizumab in combination with FOLFOX.
miR-3162	#N/A	1	Comprehensive analysis of miRNA expression in T-cell subsets of rheumatoid arthritis patients reveals defined signatures of naive and memory Tregs.
miR-3178	#N/A	1	The role of miRNAs in drug resistance and prognosis of breast cancer formalin-fixed paraffin-embedded tissues.
miR-3182	#N/A	1	Comprehensive Analysis of miRNome Alterations in Response to Sorafenib Treatment in Colorectal Cancer Cells.
miR-3188	#N/A	1	miR-3188 regulates nasopharyngeal carcinoma proliferation and chemosensitivity through a FOXO1-modulated positive feedback loop with mTOR-p-PI3K/AKT-c-JUN.
miR-31reduced	#N/A	1	MiR-31 regulates the cisplatin resistance by targeting Src in gallbladder cancer.
miR-3200	#N/A	1	Tissue and Serum miRNA Profile in Locally Advanced Breast Cancer (LABC) in Response to Neo-Adjuvant Chemotherapy (NAC) Treatment.
miR-320e	#N/A	1	MiR-320e is a novel prognostic biomarker in colorectal cancer.
miR-322	#N/A	1	A novel mouse model of atherosclerotic plaque instability for drug testing and mechanistic/therapeutic discoveries using gene and microRNA expression profiling.
miR-323	#N/A	1	MicroRNAs as active players in the pathogenesis of multiple sclerosis.
miR-323b	#N/A	1	MiR-pharmacogenetics of methotrexate in childhood B-cell acute lymphoblastic leukemia.
miR-325	#N/A	1	The microRNA-325 inhibits hepatocellular carcinoma progression by targeting high mobility group box 1.
miR-329	miR-329	1	Alterations of prefrontal cortical microRNAs in methamphetamine self-administering rats: From controlled drug intake to escalated drug intake.
miR-330	#N/A	1	MicroRNA Profiling Implies New Markers of Gemcitabine Chemoresistance in Mutant p53 Pancreatic Ductal Adenocarcinoma.
miR-331-5p	miR-331-5p	1	Down-regulated miR-331-5p and miR-27a are associated with chemotherapy resistance and relapse in leukaemia.
miR-336	#N/A	1	miR-375 and miR-30d in the effect of chromium-containing Chinese medicine moderating glucose metabolism.
miR-337-3p	#N/A	1	miR-337-3p and its targets STAT3 and RAP1A modulate taxane sensitivity in non-small cell lung cancers.
miR-337-5p	#N/A	1	MiR-107 and miR-99a-3p predict chemotherapy response in patients with advanced colorectal cancer.
miR-338*	#N/A	1	Derivation of pre-oligodendrocytes from human endometrial stromal cells by using overexpression of microRNA 338.
miR-338-5p	#N/A	1	MiR-338-5p sensitizes glioblastoma cells to radiation through regulation of genes involved in DNA damage response.
miR-339-3p	#N/A	1	Carboplatin with Decitabine Therapy, in Recurrent Platinum Resistant Ovarian Cancer, Alters Circulating miRNAs Concentrations: A Pilot Study.
miR-33b-3p	#N/A	1	DNA damage responsive miR-33b-3p promoted lung cancer cells survival and cisplatin resistance by targeting p21(WAF1/CIP1).
miR-33b-5p	#N/A	1	MiR-33b-5p sensitizes gastric cancer cells to chemotherapy drugs via inhibiting HMGA2 expression.
miR-346-3p	#N/A	1	Exploring MicroRNA Expression Profiles Related to the mTOR Signaling Pathway in Mouse Embryonic Fibroblast Cells Treated with Polyethylenimine.
miR-34c-3p	#N/A	1	High dose glargine alters the expression profiles of microRNAs in pancreatic cancer cells.
miR-34c-5p:	#N/A	1	SOX11 identified by target gene evaluation of miRNAs differentially expressed in focal and non-focal brain tissue of therapy-resistant epilepsy patients.
miR-351	#N/A	1	MicroRNA-351 Regulates Two-Types of Cell Death, Necrosis and Apoptosis, Induced by 5-fluoro-2'-deoxyuridine.
miR-355	#N/A	1	Increased Histone Deacetylase Activity Involved in the Suppressed Invasion of Cancer Cells Survived from ALA-Mediated Photodynamic Treatment.
miR-361	#N/A	1	A myelopoiesis gene signature during remission in anti-neutrophil cytoplasm antibody-associated vasculitis does not predict relapses but seems to reflect ongoing prednisolone therapy.
miR-3613	#N/A	1	The role of miRNAs in drug resistance and prognosis of breast cancer formalin-fixed paraffin-embedded tissues.
miR-361-3p	#N/A	1	A high-throughput screen identifies miRNA inhibitors regulating lung cancer cell survival and response to paclitaxel.
miR-361-5p	miR-361-5p	1	Evaluation of tumor-derived exosomal miRNA as potential diagnostic biomarkers for early stage non-small-cell lung cancer using next-generation sequencing.
miR-3676	#N/A	1	Identifying microRNA-mRNA regulatory network in gemcitabine-resistant cells derived from human pancreatic cancer cells.
miR-3687	#N/A	1	Effects of Ganoderma lucidum (Higher Basidiomycetes) Extracts on the miRNA Profile and Telomerase Activity of the MCF-7 Breast Cancer Cell Line.
miR-369	#N/A	1	Embryonic MicroRNA-369 Controls Metabolic Splicing Factors and Urges Cellular Reprograming.
miR-370-3p	#N/A	1	Up-regulation of miR-370-3p restores glioblastoma multiforme sensitivity to temozolomide by influencing MGMT expression.
miR-371-3p	#N/A	1	The expression of microRNA 574-3p as a predictor of postoperative outcome in patients with esophageal squamous cell carcinoma.
miR-371a-3p	#N/A	1	Circulating serum miRNA (miR-367-3p, miR-371a-3p, miR-372-3p and miR-373-3p) as biomarkers in patients with testicular germ cell cancer.
miR-371b	#N/A	1	The expression of miR-181a-5p and miR-371b-5p in chondrosarcoma.
miR-371b-3p	#N/A	1	Genetic variation in the 3'-UTR of CYP1A2, CYP2B6, CYP2D6, CYP3A4, NR1I2, and UGT2B7: potential effects on regulation by microRNA and pharmacogenomics relevance.
miR-374-5p	#N/A	1	miR-155 and miR-484 Are Associated with Time to Progression in Metastatic Renal Cell Carcinoma Treated with Sunitinib.
miR-374a-3p	#N/A	1	Screening for the 3'UTR Polymorphism of the PXR Gene in South Indian Breast Cancer Patients and its Potential Role in Pharmacogenomics.
miR-374b	miR-374b	1	MicroRNA regulation of nonmuscle myosin light chain kinase expression in human lung endothelium.
miR-374b*	miR-374b	1	MicroRNA regulation of nonmuscle myosin light chain kinase expression in human lung endothelium.
miR-376a-3p	#N/A	1	MiRNA Expression Analysis of Pretreatment Biopsies Predicts the Pathological Response of Esophageal Squamous Cell Carcinomas to Neoadjuvant Chemoradiotherapy.
miR-377-5p	#N/A	1	First report of circulating microRNAs in tumour necrosis factor receptor-associated periodic syndrome (TRAPS).
miR-378*	miR-378	1	Circulating MicroRNAs as easy-to-measure aging biomarkers in older breast cancer patients: correlation with chronological age but not with fitness/frailty status.
miR-378-3p	#N/A	1	Intravenous injection of microvesicle-delivery miR-130b alleviates high-fat diet-induced obesity in C57BL/6 mice through translational repression of PPAR-γ.
miR-378a	#N/A	1	Intravenous injection of microvesicle-delivery miR-130b alleviates high-fat diet-induced obesity in C57BL/6 mice through translational repression of PPAR-γ.
miR-378a-3p	#N/A	1	miR-378a-3p modulates tamoxifen sensitivity in breast cancer MCF-7 cells through targeting GOLT1A.
miR-378d	#N/A	1	miR-18b overexpression identifies mantle cell lymphoma patients with poor outcome and improves the MIPI-B prognosticator.
miR-380-5p	#N/A	1	Serum levels of mature microRNAs in DICER1-mutated pleuropulmonary blastoma.
miR-383-5p	#N/A	1	Effects of sorafenib on lung metastasis in rats with hepatocellular carcinoma: the role of microRNAs.
miR-385	#N/A	1	Exosomes containing differential expression of microRNA and mRNA in osteosarcoma that can predict response to chemotherapy.
miR-3928	#N/A	1	Down-regulation of miR-3928 promoted osteosarcoma growth.
miR-4	#N/A	1	Establishment and characterization of MTDH knockdown by artificial MicroRNA interference - functions as a potential tumor suppressor in breast cancer.
miR-410	miR-410	1	Tangeretin enhances radiosensitivity and inhibits the radiation-induced epithelial-mesenchymal transition of gastric cancer cells.
miR-421	miR-421	1	Altered microRNA expression levels in mononuclear cells of patients with pulmonary and pleural tuberculosis and their relation with components of the immune response.
miR-424-5p	#N/A	1	Voltage‑gated K+ channel blocker quinidine inhibits proliferation and induces apoptosis by regulating expression of microRNAs in human glioma U87‑MG cells.
miR-425-3p	#N/A	1	MicroRNA-425-3p predicts response to sorafenib therapy in patients with hepatocellular carcinoma.
miR-4257	#N/A	1	Differentially expressed genes and microRNAs in bladder carcinoma cell line 5637 and T24 detected by RNA sequencing.
miR-4262	#N/A	1	Angiotensin-Converting Enzyme 2 Inhibits Apoptosis of Pulmonary Endothelial Cells During Acute Lung Injury Through Suppressing MiR-4262.
miR-4281	#N/A	1	Comprehensive analysis of miRNA expression in T-cell subsets of rheumatoid arthritis patients reveals defined signatures of naive and memory Tregs.
miR-4286	#N/A	1	Comprehensive Analysis of miRNome Alterations in Response to Sorafenib Treatment in Colorectal Cancer Cells.
miR-4298	#N/A	1	The role of miRNAs in drug resistance and prognosis of breast cancer formalin-fixed paraffin-embedded tissues.
miR-4299	#N/A	1	Specific microRNAs as novel biomarkers for combination chemotherapy resistance detection of colon adenocarcinoma.
miR-430	#N/A	1	Treatment with small interfering RNA affects the microRNA pathway and causes unspecific defects in zebrafish embryos.
miR-4301	#N/A	1	Comprehensive Analysis of miRNome Alterations in Response to Sorafenib Treatment in Colorectal Cancer Cells.
miR-431	#N/A	1	Prognostic microRNAs in cancer tissue from patients operated for pancreatic cancer--five microRNAs in a prognostic index.
miR-433	miR-433	1	Overexpression of the microRNA miR-433 promotes resistance to paclitaxel through the induction of cellular senescence in ovarian cancer cells.
miR-4443	#N/A	1	miR-4443 Participates in the Malignancy of Breast Cancer.
miR-4455	#N/A	1	Identifying microRNA-mRNA regulatory network in gemcitabine-resistant cells derived from human pancreatic cancer cells.
miR-449	#N/A	1	Exosome-Transmitted lncARSR Promotes Sunitinib Resistance in Renal Cancer by Acting as a Competing Endogenous RNA.
miR-4492	#N/A	1	MicroRNA Profile in CD8+ T-Lymphocytes from HIV-Infected Individuals: Relationship with Antiviral Immune Response and Disease Progression.
miR-449b	miR-449b	1	MicroRNA profiling in human breast cancer cell lines exposed to the anti-neoplastic drug cediranib.
miR-450a	#N/A	1	MicroRNA expression profile associated with response to neoadjuvant chemoradiotherapy in locally advanced rectal cancer patients.
miR-4516	#N/A	1	Gene expression profiling reveals the role of RIG1 like receptor signaling in p53 dependent apoptosis induced by PUVA in keratinocytes.
miR-454*	miR-454	1	Altered microRNA expression profile in synovial fluid from patients with knee osteoarthritis with treatment of hyaluronic acid.
miR-454-3p	#N/A	1	MicroRNA expression changes during human leukemic HL-60 cell differentiation induced by 4-hydroxynonenal, a product of lipid peroxidation.
miR-462	#N/A	1	Involvement of two microRNAs in the early immune response to DNA vaccination against a fish rhabdovirus.
miR-4650-5p	#N/A	1	Identifying microRNA-mRNA regulatory network in gemcitabine-resistant cells derived from human pancreatic cancer cells.
miR-467	#N/A	1	Inhibition of hyperglycemia-induced angiogenesis and breast cancer tumor growth by systemic injection of microRNA-467 antagonist.
miR-468	#N/A	1	Unique behavioral characteristics and microRNA signatures in a drug resistant epilepsy model.
miR-4701-3p	#N/A	1	Integrated analysis of miRNA and mRNA gene expression microarrays: Influence on platelet reactivity, clopidogrel response and drug-induced toxicity.
miR-4701-5p	#N/A	1	Alpha-2, 3-sialyltransferases regulate the multidrug resistance of chronic myeloid leukemia through miR-4701-5p targeting ST3GAL1.
miR-4707-3p	#N/A	1	Genetic variation in the 3'-UTR of CYP1A2, CYP2B6, CYP2D6, CYP3A4, NR1I2, and UGT2B7: potential effects on regulation by microRNA and pharmacogenomics relevance.
miR-4728-5p	#N/A	1	Significant impact of miRNA-target gene networks on genetics of human complex traits.
miR-4732-5p	#N/A	1	Relapse-associated microRNA in gastric cancer patients after S-1 adjuvant chemotherapy.
miR-4758-3p	#N/A	1	Relapse-associated microRNA in gastric cancer patients after S-1 adjuvant chemotherapy.
miR-484:	#N/A	1	miR-155 and miR-484 Are Associated with Time to Progression in Metastatic Renal Cell Carcinoma Treated with Sunitinib.
miR-485	#N/A	1	miR-98 regulates cisplatin-induced A549 cell death by inhibiting TP53 pathway.
miR-485-5p	miR-485-5p	1	MicroRNA response to hypoxic stress in soft tissue sarcoma cells: microRNA mediated regulation of HIF3α.
miR-487b-5p	#N/A	1	miR-487b-5p Regulates Temozolomide Resistance of Lung Cancer Cells Through LAMP2-Medicated Autophagy.
miR-491-3	#N/A	1	The miR-491-3p/mTORC2/FOXO1 regulatory loop modulates chemo-sensitivity in human tongue cancer.
miR-491-5p	miR-491-5p	1	Identification of MMP-9 specific microRNA expression profile as potential targets of anti-invasion therapy in glioblastoma multiforme.
miR-493-5p	#N/A	1	Identifying and validating a combined mRNA and microRNA signature in response to imatinib treatment in a chronic myeloid leukemia cell line.
miR-494-3p	#N/A	1	Exploring MicroRNA Expression Profiles Related to the mTOR Signaling Pathway in Mouse Embryonic Fibroblast Cells Treated with Polyethylenimine.
miR-495-3p	#N/A	1	Plasma miRNAs in predicting radiosensitivity in non-small cell lung cancer.
miR-495-5p	#N/A	1	Mucosal MicroRNAs Expression Profiles before and after Exclusive Enteral Nutrition Therapy in Adult Patients with Crohn's Disease.
miR-500	#N/A	1	miR-375 and miR-30d in the effect of chromium-containing Chinese medicine moderating glucose metabolism.
miR-500a	#N/A	1	Circulating microRNA profiling in patients with advanced non-squamous NSCLC receiving bevacizumab/erlotinib followed by platinum-based chemotherapy at progression (SAKK 19/05).
miR-500a-3p	#N/A	1	Screening for the 3'UTR Polymorphism of the PXR Gene in South Indian Breast Cancer Patients and its Potential Role in Pharmacogenomics.
miR-501	#N/A	1	miR-375 and miR-30d in the effect of chromium-containing Chinese medicine moderating glucose metabolism.
miR-502	#N/A	1	Genetic variation in a microRNA-502 minding site in SET8 gene confers clinical outcome of non-small cell lung cancer in a Chinese population.
miR-502-3p	#N/A	1	Circulating microRNA profiling in patients with advanced non-squamous NSCLC receiving bevacizumab/erlotinib followed by platinum-based chemotherapy at progression (SAKK 19/05).
miR-504	miR-504	1	microRNA classifiers are powerful diagnostic/prognostic tools in ALK-, EGFR-, and KRAS-driven lung cancers.
miR-505*	miR-505	1	A myelopoiesis gene signature during remission in anti-neutrophil cytoplasm antibody-associated vasculitis does not predict relapses but seems to reflect ongoing prednisolone therapy.
miR-507	#N/A	1	The impact of miRNA-based molecular diagnostics and treatment of NRF2-stabilized tumors.
miR-508-3p	#N/A	1	MiRNA expression signature for potentially predicting the prognosis of ovarian serous carcinoma.
miR-509-3-5p	#N/A	1	MiR-509-3-5p causes aberrant mitosis and anti-proliferative effect by suppression of PLK1 in human lung cancer A549 cells.
miR-509-3p	#N/A	1	Exploitation of a very small peptide nucleic acid as a new inhibitor of miR-509-3p involved in the regulation of cystic fibrosis disease-gene expression.
miR-509-5p	#N/A	1	MiRNA expression signature for potentially predicting the prognosis of ovarian serous carcinoma.
miR-511	#N/A	1	Integrative molecular bioinformatics study of human adrenocortical tumors: microRNA, tissue-specific target prediction, and pathway analysis.
miR-513a-3p	#N/A	1	miR-513a-3p sensitizes human lung adenocarcinoma cells to chemotherapy by targeting GSTP1.
miR-513a-5p	#N/A	1	Effect of miR-513a-5p on etoposide-stimulating B7-H1 expression in retinoblastoma cells.
miR-515	#N/A	1	Differential expression of miRNAs in pancreatobiliary type of periampullary adenocarcinoma and its associated stroma.
miR-515-5p	#N/A	1	Downregulation of microRNA-515-5p by the estrogen receptor modulates sphingosine kinase 1 and breast cancer cell proliferation.
miR-516-3p	#N/A	1	The metastasis-associated microRNA miR-516a-3p is a novel therapeutic target for inhibiting peritoneal dissemination of human scirrhous gastric cancer.
miR-516-5p	#N/A	1	Follow-up of gestational trophoblastic disease/neoplasia via quantification of circulating nucleic acids of placental origin using C19MC microRNAs, hypermethylated RASSF1A, and SRY sequences.
miR-516a-3p	#N/A	1	The metastasis-associated microRNA miR-516a-3p is a novel therapeutic target for inhibiting peritoneal dissemination of human scirrhous gastric cancer.
miR-516b	#N/A	1	microRNA expression profile and differentially-expressed genes in prolactinomas following bromocriptine treatment.
miR-517-5p	#N/A	1	Follow-up of gestational trophoblastic disease/neoplasia via quantification of circulating nucleic acids of placental origin using C19MC microRNAs, hypermethylated RASSF1A, and SRY sequences.
miR-518	#N/A	1	Common variants in TGFBR2 and miR-518 genes are associated with hypertension in the Chinese population.
miR-5189	#N/A	1	MiR-pharmacogenetics of methotrexate in childhood B-cell acute lymphoblastic leukemia.
miR-518a-5p	#N/A	1	PIK3C2A is a gene-specific target of microRNA-518a-5p in imatinib mesylate-resistant gastrointestinal stromal tumor.
miR-518b	#N/A	1	Follow-up of gestational trophoblastic disease/neoplasia via quantification of circulating nucleic acids of placental origin using C19MC microRNAs, hypermethylated RASSF1A, and SRY sequences.
miR-5197	#N/A	1	Age-related common miRNA polymorphism associated with severe toxicity in lung cancer patients treated with platinum-based chemotherapy.
miR-519c	miR-519c	1	Exploiting a novel miR-519c-HuR-ABCG2 regulatory pathway to overcome chemoresistance in colorectal cancer.
miR-519c-3p	miR-519c-3p	1	miRNA expressions in rectal cancer as predictors of response to neoadjuvant chemoradiation therapy.
miR-519c-5p	#N/A	1	Chemotherapy-induced modification of microRNA expression in esophageal cancer.
miR-519d	miR-519d	1	microRNAs in the regulation of adipogenesis and obesity.
miR-519e	miR-519e	1	Differential expression of miRNAs in pancreatobiliary type of periampullary adenocarcinoma and its associated stroma.
miR-520	#N/A	1	Tat-activating regulatory DNA-binding protein regulates glycolysis in hepatocellular carcinoma by regulating the platelet isoform of phosphofructokinase through microRNA 520.
miR-520-3p	#N/A	1	The monoclonal antibody CH12 augments 5-fluorouracil-induced growth suppression of hepatocellular carcinoma xenografts expressing epidermal growth factor receptor variant III.
miR-520a	#N/A	1	Common PIK3CA mutants and a novel 3' UTR mutation are associated with increased sensitivity to saracatinib.
miR-520a-3p	miR-520a-3p	1	microRNA-520a-3p inhibits proliferation and cancer stem cell phenotype by targeting HOXD8 in non-small cell lung cancer.
miR-520a-5p	#N/A	1	Follow-up of gestational trophoblastic disease/neoplasia via quantification of circulating nucleic acids of placental origin using C19MC microRNAs, hypermethylated RASSF1A, and SRY sequences.
miR-520c	#N/A	1	Downregulation of miR-302c and miR-520c by 1,25(OH)2D3 treatment enhances the susceptibility of tumour cells to natural killer cell-mediated cytotoxicity.
miR-523	#N/A	1	Prognostic value of 5-microRNA based signature in T2-T3N0 colon cancer.
miR-525a	#N/A	1	Common PIK3CA mutants and a novel 3' UTR mutation are associated with increased sensitivity to saracatinib.
miR-526a	#N/A	1	Follow-up of gestational trophoblastic disease/neoplasia via quantification of circulating nucleic acids of placental origin using C19MC microRNAs, hypermethylated RASSF1A, and SRY sequences.
miR-526b	#N/A	1	COX-2 Elevates Oncogenic miR-526b in Breast Cancer by EP4 Activation.
miR-53R-1	#N/A	1	Viral envelope protein 53R gene highly specific silencing and iridovirus resistance in fish Cells by AmiRNA.
miR-53Rs	#N/A	1	Viral envelope protein 53R gene highly specific silencing and iridovirus resistance in fish Cells by AmiRNA.
miR-540	#N/A	1	miR-375 and miR-30d in the effect of chromium-containing Chinese medicine moderating glucose metabolism.
miR-543	miR-543	1	miR-543 is up-regulated in gefitinib-resistant non-small cell lung cancer and promotes cell proliferation and invasion via phosphatase and tensin homolog.
miR-543*	miR-543	1	miR-543 is up-regulated in gefitinib-resistant non-small cell lung cancer and promotes cell proliferation and invasion via phosphatase and tensin homolog.
miR-545	#N/A	1	The BRCA1/2-directed miRNA signature predicts a good prognosis in ovarian cancer patients with wild-type BRCA1/2.
miR-548	#N/A	1	Computational analysis to predict functional role of hsa-miR-3065-3p as an antiviral therapeutic agent for treatment of triple infections: HCV, HIV-1, and HBV.
miR-548b	#N/A	1	Axl-altered microRNAs regulate tumorigenicity and gefitinib resistance in lung cancer.
miR-548b-5p	#N/A	1	MicroRNA-548 down-regulates host antiviral response via direct targeting of IFN-λ1.
miR-548c-5p	#N/A	1	MicroRNA-548 down-regulates host antiviral response via direct targeting of IFN-λ1.
miR-548i	#N/A	1	MicroRNA-548 down-regulates host antiviral response via direct targeting of IFN-λ1.
miR-548j	#N/A	1	MicroRNA-548 down-regulates host antiviral response via direct targeting of IFN-λ1.
miR-548n	#N/A	1	MicroRNA-548 down-regulates host antiviral response via direct targeting of IFN-λ1.
miR-549	#N/A	1	Serum microRNA profiles as prognostic/predictive markers in the multimodality therapy of locally advanced adenocarcinomas of the gastroesophageal junction.
miR-550	#N/A	1	microRNA expression profile and differentially-expressed genes in prolactinomas following bromocriptine treatment.
miR-551a	#N/A	1	Demethoxycurcumin inhibited human epithelia ovarian cancer cells' growth via up-regulating miR-551a.
miR-561	#N/A	1	miRNA expressions in rectal cancer as predictors of response to neoadjuvant chemoradiation therapy.
miR-564	#N/A	1	MicroRNA-141 regulates the expression level of ICAM-1 on endothelium to decrease myocardial ischemia-reperfusion injury.
miR-565	#N/A	1	MicroRNA expression profiling in HCV-infected human hepatoma cells identifies potential anti-viral targets induced by interferon-α.
miR-570	#N/A	1	Evaluation of miR-27a, miR-181a, and miR-570 genetic variants with gallbladder cancer susceptibility and treatment outcome in a North Indian population.
miR-574	#N/A	1	The role of miRNAs in drug resistance and prognosis of breast cancer formalin-fixed paraffin-embedded tissues.
miR-574-5p	#N/A	1	MicroRNA 92a-2*: a biomarker predictive for chemoresistance and prognostic for survival in patients with small cell lung cancer.
miR-575	#N/A	1	MicroRNA expression changes during human leukemic HL-60 cell differentiation induced by 4-hydroxynonenal, a product of lipid peroxidation.
miR-576-3p	#N/A	1	miRNA expression patterns in chemoresistant breast cancer tissues.
miR-579-3p	#N/A	1	miR-579-3p controls melanoma progression and resistance to target therapy.
miR-582-3p	#N/A	1	Prognostic value of 5-microRNA based signature in T2-T3N0 colon cancer.
miR-582-5p	#N/A	1	Dihydropyrimidine dehydrogenase (DPD) expression is negatively regulated by certain microRNAs in human lung tissues.
miR-587	#N/A	1	MicroRNA-587 antagonizes 5-FU-induced apoptosis and confers drug resistance by regulating PPP2R1B expression in colorectal cancer.
miR-589	#N/A	1	MiR-1244 sensitizes the resistance of non-small cell lung cancer A549 cell to cisplatin.
miR-590	#N/A	1	miRNA profiles as a predictor of chemoresponsiveness in Wilms' tumor blastema.
miR-590-3p	miR-590-3p	1	Single-Dose Intracardiac Injection of Pro-Regenerative MicroRNAs Improves Cardiac Function After Myocardial Infarction.
miR-591	#N/A	1	Dysregulation of miR-106a and miR-591 confers paclitaxel resistance to ovarian cancer.
miR-593-5p	#N/A	1	Mitochondrial fission determines cisplatin sensitivity in tongue squamous cell carcinoma through the BRCA1-miR-593-5p-MFF axis.
miR-595	#N/A	1	MiR-pharmacogenetics of methotrexate in childhood B-cell acute lymphoblastic leukemia.
miR-597	#N/A	1	Comprehensive Analysis of miRNome Alterations in Response to Sorafenib Treatment in Colorectal Cancer Cells.
miR-598	#N/A	1	miR-34a is an intracellular and exosomal predictive biomarker for response to docetaxel with clinical relevance to prostate cancer progression.
miR-598-5p	#N/A	1	microRNAs as novel antidepressant targets: converging effects of ketamine and electroconvulsive shock therapy in the rat hippocampus.
miR-603	#N/A	1	A genome-wide miRNA screen revealed miR-603 as a MGMT-regulating miRNA in glioblastomas.
miR-6083	#N/A	1	MiR-pharmacogenetics of methotrexate in childhood B-cell acute lymphoblastic leukemia.
miR-613	miR-613	1	Plasma miRNAs in predicting radiosensitivity in non-small cell lung cancer.
miR-615-5p	#N/A	1	Plasma microRNA profiles: identification of miR-744 as a novel diagnostic and prognostic biomarker in pancreatic cancer.
miR-617	#N/A	1	Chemotherapy-induced modification of microRNA expression in esophageal cancer.
miR-618	#N/A	1	MiR-618 inhibits anaplastic thyroid cancer by repressing XIAP in one ATC cell line.
miR-620	#N/A	1	miR-620 promotes tumor radioresistance by targeting 15-hydroxyprostaglandin dehydrogenase (HPGD).
miR-621	#N/A	1	MiRNA-621 sensitizes breast cancer to chemotherapy by suppressing FBXO11 and enhancing p53 activity.
miR-623	#N/A	1	Effect of YB-1 on the regulation of micro RNA expression in drug-sensitive and drug-resistant gastric carcinoma cells.
miR-625	#N/A	1	Molecular biomarkers and classification models in the evaluation of the prognosis of colorectal cancer.
miR-625*	#N/A	1	Molecular biomarkers and classification models in the evaluation of the prognosis of colorectal cancer.
miR-625-3p	#N/A	1	High expression of microRNA-625-3p is associated with poor response to first-line oxaliplatin based treatment of metastatic colorectal cancer.
miR-625-5p	#N/A	1	MicroRNA response to hypoxic stress in soft tissue sarcoma cells: microRNA mediated regulation of HIF3α.
miR-627	#N/A	1	Vitamin D Enhances the Efficacy of Irinotecan through miR-627-Mediated Inhibition of Intratumoral Drug Metabolism.
miR-628	#N/A	1	miRNA profiles as a predictor of chemoresponsiveness in Wilms' tumor blastema.
miR-631	#N/A	1	hsa-miR-631 resensitizes bortezomib-resistant multiple myeloma cell lines by inhibiting UbcH10.
miR-633	#N/A	1	Identification of differentially expressed microRNAs in endometrial cancer cells after progesterone treatment.
miR-636	#N/A	1	Role for microRNAs in regulating glucocorticoid response and resistance in multiple myeloma.
miR-643	#N/A	1	Identifying microRNA-mRNA regulatory network in gemcitabine-resistant cells derived from human pancreatic cancer cells.
miR-644a	#N/A	1	The miR-644a/CTBP1/p53 axis suppresses drug resistance by simultaneous inhibition of cell survival and epithelial-mesenchymal transition in breast cancer.
miR-647	#N/A	1	Differential microRNA expression signatures and cell type-specific association with Taxol resistance in ovarian cancer cells.
miR-648	#N/A	1	In human glioblastomas transcript elongation by alternative polyadenylation and miRNA targeting is a potent mechanism of MGMT silencing.
miR-650	#N/A	1	MicroRNA-650 was a prognostic factor in human lung adenocarcinoma and confers the docetaxel chemoresistance of lung adenocarcinoma cells via regulating Bcl-2/Bax expression.
miR-652-3p	#N/A	1	MicroRNAs relate to early worsening of renal function in patients with acute heart failure.
miR-655	#N/A	1	Differential microRNA expression signatures and cell type-specific association with Taxol resistance in ovarian cancer cells.
miR-659	#N/A	1	Vitamin D manipulates miR-181c, miR-20b and miR-15a in human umbilical vein endothelial cells exposed to a diabetic-like environment.
miR-659-3p	#N/A	1	MicroRNA expression profiling predicts clinical outcome of carboplatin/paclitaxel-based therapy in metastatic melanoma treated on the ECOG-ACRIN trial E2603.
miR-660	#N/A	1	MicroRNA expression changes during human leukemic HL-60 cell differentiation induced by 4-hydroxynonenal, a product of lipid peroxidation.
miR-663a	#N/A	1	Fluoxetine Increases the Expression of miR-572 and miR-663a in Human Neuroblastoma Cell Lines.
miR-663b	#N/A	1	Specific alterations of the microRNA transcriptome and global network structure in colorectal cancer after treatment with MAPK/ERK inhibitors.
miR-664-3p	#N/A	1	Tissue microRNAs as predictors of outcome in patients with metastatic colorectal cancer treated with first line Capecitabine and Oxaliplatin with or without Bevacizumab.
miR-664b-5p	#N/A	1	PARP inhibitor increases chemosensitivity by upregulating miR-664b-5p in BRCA1-mutated triple-negative breast cancer.
miR-670-5p	#N/A	1	A new semisynthetic cardenolide analog 3β-[2-(1-amantadine)- 1-on-ethylamine]-digitoxigenin (AMANTADIG) affects G2/M cell cycle arrest and miRNA expression profiles and enhances proapoptotic survivin-2B expression in renal cell carcinoma cell lines.
miR-671	#N/A	1	The role of miRNAs in drug resistance and prognosis of breast cancer formalin-fixed paraffin-embedded tissues.
miR-6733	#N/A	1	Differentially expressed genes and microRNAs in bladder carcinoma cell line 5637 and T24 detected by RNA sequencing.
miR-674-5p	#N/A	1	MicroRNA-674-5p/5-LO axis involved in autoimmune reaction of Concanavalin A-induced acute mouse liver injury.
miR-6780b	#N/A	1	The role of miRNAs in drug resistance and prognosis of breast cancer formalin-fixed paraffin-embedded tissues.
miR-6825-5p	#N/A	1	LncRNA HULC triggers autophagy via stabilizing Sirt1 and attenuates the chemosensitivity of HCC cells.
miR-684	#N/A	1	Decrease of let-7f in low-dose metronomic Paclitaxel chemotherapy contributed to upregulation of thrombospondin-1 in breast cancer.
miR-6845-5p	#N/A	1	LncRNA HULC triggers autophagy via stabilizing Sirt1 and attenuates the chemosensitivity of HCC cells.
miR-6880-5p	#N/A	1	HTP Nutraceutical Screening for Histone Deacetylase Inhibitors and Effects of HDACis on Tumor-suppressing miRNAs by Trichostatin A and Grapeseed (Vitis vinifera) in HeLa cells.
miR-6886-3p	#N/A	1	LncRNA HULC triggers autophagy via stabilizing Sirt1 and attenuates the chemosensitivity of HCC cells.
miR-708-3p	#N/A	1	Serum levels of mature microRNAs in DICER1-mutated pleuropulmonary blastoma.
miR-708-5p	#N/A	1	Impact of BRAF kinase inhibitors on the miRNomes and transcriptomes of melanoma cells.
miR-71	#N/A	1	Plasma-derived parasitic microRNAs have insufficient concentrations to be used as diagnostic biomarker for detection of Onchocerca volvulus infection or treatment monitoring using LNA-based RT-qPCR.
miR-7-1*	#N/A	1	Alterations in expression of specific microRNAs by combination of 4-HPR and EGCG inhibited growth of human malignant neuroblastoma cells.
miR-7107	#N/A	1	The role of miRNAs in drug resistance and prognosis of breast cancer formalin-fixed paraffin-embedded tissues.
miR-711	#N/A	1	MiRNA-711-SP1-collagen-I pathway is involved in the anti-fibrotic effect of pioglitazone in myocardial infarction.
miR-7110-5p	#N/A	1	Identification of carcinogenic potential-associated molecular mechanisms in CD133(+) A549 cells based on microRNA profiles.
miR-712	#N/A	1	Multifunctional Nanoparticles Facilitate Molecular Targeting and miRNA Delivery to Inhibit Atherosclerosis in ApoE(-/-) Mice.
miR-7-1-3p	#N/A	1	Anti-tumor activities of luteolin and silibinin in glioblastoma cells: overexpression of miR-7-1-3p augmented luteolin and silibinin to inhibit autophagy and induce apoptosis in glioblastoma in vivo.
miR-7-2	#N/A	1	Liposomal delivery of MicroRNA-7-expressing plasmid overcomes epidermal growth factor receptor tyrosine kinase inhibitor-resistance in lung cancer cells.
miR-731	#N/A	1	Involvement of two microRNAs in the early immune response to DNA vaccination against a fish rhabdovirus.
miR-758	miR-758	1	Chemotherapy-induced modification of microRNA expression in esophageal cancer.
miR-7-5p	#N/A	1	p53-dependent non-coding RNA networks in chronic lymphocytic leukemia.
miR-761	#N/A	1	microRNA-761 induces aggressive phenotypes in triple-negative breast cancer cells by repressing TRIM29 expression.
miR-766	#N/A	1	Chemotherapy-induced modification of microRNA expression in esophageal cancer.
miR-767-3p	#N/A	1	In human glioblastomas transcript elongation by alternative polyadenylation and miRNA targeting is a potent mechanism of MGMT silencing.
miR-770	#N/A	1	A microRNA signature associated with pathological complete response to novel neoadjuvant therapy regimen in triple-negative breast cancer.
miR-770-5p	#N/A	1	MiR-770-5p inhibits cisplatin chemoresistance in human ovarian cancer by targeting ERCC2.
miR-7847	#N/A	1	The role of miRNAs in drug resistance and prognosis of breast cancer formalin-fixed paraffin-embedded tissues.
miR-7a	#N/A	1	miR-7a alleviates the maintenance of neuropathic pain through regulation of neuronal excitability.
miR-7b	#N/A	1	Sympathoexcitation in Rats With Chronic Heart Failure Depends on Homeobox D10 and MicroRNA-7b Inhibiting GABBR1 Translation in Paraventricular Nucleus.
miR-802-5p	#N/A	1	Bioinformatic analysis of microRNA networks following the activation of the constitutive androstane receptor (CAR) in mouse liver.
miR-866-5p	#N/A	1	MiR-886-5p inhibition inhibits growth and induces apoptosis of MCF7 cells.
miR-873	miR-873	1	MicroRNA-873 mediates multidrug resistance in ovarian cancer cells by targeting ABCB1.
miR-87-3p	#N/A	1	Plasma-derived parasitic microRNAs have insufficient concentrations to be used as diagnostic biomarker for detection of Onchocerca volvulus infection or treatment monitoring using LNA-based RT-qPCR.
miR-877	#N/A	1	Molecular pathways and functional analysis of miRNA expression associated with paclitaxel-induced apoptosis in hepatocellular carcinoma cells.
miR-879	#N/A	1	miR-375 and miR-30d in the effect of chromium-containing Chinese medicine moderating glucose metabolism.
miR-880	#N/A	1	miR-375 and miR-30d in the effect of chromium-containing Chinese medicine moderating glucose metabolism.
miR-885-3p	#N/A	1	Phospho-ΔNp63α/miR-885-3p axis in tumor cell life and cell death upon cisplatin exposure.
miR-886	#N/A	1	Prediction of treatment response to adalimumab: a double-blind placebo-controlled study of circulating microRNA in patients with early rheumatoid arthritis.
miR-886-3	#N/A	1	MicroRNA profiling in human breast cancer cell lines exposed to the anti-neoplastic drug cediranib.
miR-886-5p	#N/A	1	MiR-886-5p inhibition inhibits growth and induces apoptosis of MCF7 cells.
miR-889	#N/A	1	MiR-107 and miR-99a-3p predict chemotherapy response in patients with advanced colorectal cancer.
miR-90b	#N/A	1	The role of miRNAs in drug resistance and prognosis of breast cancer formalin-fixed paraffin-embedded tissues.
miR-9-2	#N/A	1	Precise gene modification mediated by TALEN and single-stranded oligodeoxynucleotides in human cells.
miR-92-1	#N/A	1	MiR-15a, miR-16-1 and miR-17-92 cluster expression are linked to poor prognosis in multiple myeloma.
miR-92a>4	#N/A	1	Aspirin resistance may be identified by miR-92a in plasma combined with platelet distribution width.
miR-92a-1*	#N/A	1	Specific alterations of the microRNA transcriptome and global network structure in colorectal cancer after treatment with MAPK/ERK inhibitors.
miR-92a-1-5p	#N/A	1	Impact of BRAF kinase inhibitors on the miRNomes and transcriptomes of melanoma cells.
miR-92a-2	#N/A	1	Plasma miR-92a-2 as a biomarker for small cell lung cancer.
miR-92a-2*	#N/A	1	Plasma miR-92a-2 as a biomarker for small cell lung cancer.
miR-92a-2-5p	#N/A	1	Plasma miR-92a-2 as a biomarker for small cell lung cancer.
miR-92b-3p	#N/A	1	MicroRNAs as outcome predictors in patients with metastatic colorectal cancer treated with bevacizumab in combination with FOLFOX.
miR-9-3	#N/A	1	Genome-wide miRNA expression profiling identifies miR-9-3 and miR-193a as targets for DNA methylation in non-small cell lung cancers.
miR-9501	#N/A	1	The novel miR-9501 inhibits cell proliferation, migration and activates apoptosis in non-small cell lung cancer.
miR-96-	#N/A	1	MicroRNA-183 suppresses cancer stem-like cell properties in EBV-associated nasopharyngeal carcinoma.
miR-96*	miR-96	1	An integrated analysis of miRNA and mRNA expressions in non-small cell lung cancers.
miR-9600	#N/A	1	The Novel miR-9600 Suppresses Tumor Progression and Promotes Paclitaxel Sensitivity in Non-small-cell Lung Cancer Through Altering STAT3 Expression.
miR-96-5p	#N/A	1	Expression of microRNA-30a-5p in drug-resistant and drug-sensitive ovarian cancer cell lines.
miR-98-1	#N/A	1	miR-199a and miR-497 Are Associated with Better Overall Survival due to Increased Chemosensitivity in Diffuse Large B-Cell Lymphoma Patients.
miR-98-5p	#N/A	1	Plasma miRNAs in predicting radiosensitivity in non-small cell lung cancer.
miR-99	#N/A	1	Computational analysis to predict functional role of hsa-miR-3065-3p as an antiviral therapeutic agent for treatment of triple infections: HCV, HIV-1, and HBV.
miR-99a-3p	#N/A	1	MiR-107 and miR-99a-3p predict chemotherapy response in patients with advanced colorectal cancer.
miR-99b-5p	#N/A	1	MicroRNAs that affect the Fanconi Anemia/BRCA pathway are downregulated in imatinib-resistant chronic myeloid leukemia patients without detectable BCR-ABL kinase domain mutations.
miR-let7-a	#N/A	1	Sulforaphane, quercetin and catechins complement each other in elimination of advanced pancreatic cancer by miR-let-7 induction and K-ras inhibition.
miR-let-7d	miR-let-7d	1	Changes in subcutaneous adipose tissue microRNA expression in HIV-infected patients.
miR-let-7g	miR-let-7g	1	BAG3-mediated miRNA let-7g and let-7i inhibit proliferation and enhance apoptosis of human esophageal carcinoma cells by targeting the drug transporter ABCC10.
miR-let-7i	miR-let-7i	1	Propofol induces apoptosis of epithelial ovarian cancer cells by upregulation of microRNA let-7i expression.
miR-let-7i-5p	#N/A	1	MicroRNAs relate to early worsening of renal function in patients with acute heart failure.
