# Supplementary material for: A Comprehensive RNA Study to Identify circRNA and miRNA Biomarkers for Docetaxel Resistance in Breast Cancer
Source: Front Oncol. 2021 May 14;11:669270. doi: 10.3389/fonc.2021.669270 (PMC8162208; doi:10.3389/fonc.2021.669270)
Supplement: Supplementary file 8 [file Table_7.xlsx]

## Sheet: Sheet1
miRNA	log2FoldChange	abs(lfc)	pvalue	Predicted	Pubmed	Publications
miR-124-3p	1.57769	1.57769	0.0121939	Y	Y	1, MiR-124-3p/B4GALT1 axis plays an important role in SOCS3-regulated growth and chemo-sensitivity of CML. 2, Identification of a novel miRNA-target gene regulatory network in osteosarcoma by integrating transcriptome analysis. 3, miRNA array screening reveals cooperative MGMT-regulation between miR-181d-5p and miR-409-3p in glioblastoma.
miR-204-5p	-3.63959	3.63959	1.94617e-05	Y	Y	1, LncRNA-UCA1 enhances cell proliferation and 5-fluorouracil resistance in colorectal cancer by inhibiting miR-204-5p. 2, miR-204-5p inhibits proliferation and invasion and enhances chemotherapeutic sensitivity of colorectal cancer cells by downregulating RAB22A.
miR-1248	1.78436	1.78436	0.0168901	Y	Y	1, MicroRNA-binding site SNPs in deregulated genes are associated with clinical outcome of non-small cell lung cancer.
miR-204-3p	-3.30153	3.30153	5.01494e-05	Y	Y	1, The miR-204-3p-targeted IGFBP2 pathway is involved in xanthohumol-induced glioma cell apoptotic death.
miR-29c-3p	-1.0966	1.0966	0.0360691	Y	Y	1. MicroRNA-29c enhances the sensitivities of human nasopharyngeal carcinoma to cisplatin-based chemotherapy and radiotherapy. 2. Relationship between the expression level of miR-29c and biological behavior of gastric cancer. 3. Circular RNA hsa_circ_0001564 facilitates tumorigenesis of osteosarcoma via sponging miR-29c-3p.
miR-346	2.03616	2.03616	0.00551263	Y	Y	1, A high-throughput screen identifies miRNA inhibitors regulating lung cancer cell survival and response to paclitaxel. 2, Inhibition of methyltransferases accelerates degradation of cFLIP and sensitizes B-cell lymphoma cells to TRAIL-induced apoptosis. 3, MiR-346 promotes the biological function of breast cancer cells by targeting SRCIN1 and reduces chemosensitivity to docetaxel.
miR-34b-3p	-1.86978	1.86978	0.029618	Y	Y	1, Sirolimus induces apoptosis and reverses multidrug resistance in human osteosarcoma cells in vitro via increasing microRNA-34b expression. 2, The miR-34 family in cancer and apoptosis.
miR-877-3p	-1.04855	1.04855	0.0124904	Y	Y	1, Up-regulation of miR-877 induced by paclitaxel inhibits hepatocellular carcinoma cell proliferation though targeting FOXM1. 2, Up-regulation of p16 by miR-877-3p inhibits proliferation of bladder cancer
miR-590-5p	1.8596	1.8596	0.0337214	Y	Y	1. miRNA expressions in rectal cancer as predictors of response to neoadjuvant chemoradiation therapy.
miR-500a-3p	1.40153	1.40153	0.00124905	Y	Y	1. Screening for the 3'UTR Polymorphism of the PXR Gene in South Indian Breast Cancer Patients and its Potential Role in Pharmacogenomics.
miR-502-3p	1.17491	1.17491	0.010471	Y	Y	1. Circulating microRNA profiling in patients with advanced non-squamous NSCLC receiving bevacizumab/erlotinib followed by platinum-based chemotherapy at progression (SAKK 19/05).
miR-542-3p	1.02994	1.02994	0.0403628	Y	Y	1. Hyaluronic acid-coated PEI-PLGA nanoparticles mediated co-delivery of doxorubicin and miR-542-3p for triple negative breast cancer therapy. 2. MicroRNA-mediated epigenetic targeting of Survivin significantly enhances the antitumor activity of paclitaxel against non-small cell lung cancer.
miR-7-1-3p	-3.06596	3.06596	6.36989e-07	Y	Y	1. Anti-tumor activities of luteolin and silibinin in glioblastoma cells: overexpression of miR-7-1-3p augmented luteolin and silibinin to inhibit autophagy and induce apoptosis in glioblastoma in vivo.
miR-193b-3p	1.10199	1.10199	0.0421729	Y	Y	1. MicroRNA signatures in chemotherapy resistant esophageal cancer cell lines. 2. MiRNA Expression Analysis of Pretreatment Biopsies Predicts the Pathological Response of Esophageal Squamous Cell Carcinomas to Neoadjuvant Chemoradiotherapy.
miR-151a-5p	-1.74287	1.74287	0.0121468	Y	Y	1. MicroRNAs that affect the Fanconi Anemia/BRCA pathway are downregulated in imatinib-resistant chronic myeloid leukemia patients without detectable BCR-ABL kinase domain mutations.
miR-320d	-2.12262	2.12262	0.00105658	Y	Y	1. Low expression of microRNA-146b-5p and microRNA-320d predicts poor outcome of large B-cell lymphoma treated with cyclophosphamide, doxorubicin, vincristine, and prednisone.
miR-221-5p	-2.12435	2.12435	0.00960779	Y	Y	1. miR-29b, miR-205 and miR-221 enhance chemosensitivity to gemcitabine in HuH28 human cholangiocarcinoma cells. 2. Plasma miR-221 as a predictive biomarker for chemoresistance in breast cancer patients who previously received neoadjuvant chemotherapy. 3. Theragnosis-based combined cancer therapy using doxorubicin-conjugated microRNA-221 molecular beacon.
miR-7-5p	1.8057	1.8057	0.0342917	Y	Y	1. p53-dependent non-coding RNA networks in chronic lymphocytic leukemia.
miR-218-1-3p	-1.45133	1.45133	0.045426	Y	Y	1. Identification of urinary microRNA biomarkers for detection of gentamicin-induced acute kidney injury in rats.
miR-4516	1.88547	1.88547	0.0215339	Y	Y	1.Gene expression profiling reveals the role of RIG1 like receptor signaling in p53 dependent apoptosis induced by PUVA in keratinocytes.
miR-21-3p	-1.65327	1.65327	0.0241199	Y	Y	1. The passenger strand, miR-21-3p, plays a role in mediating cisplatin resistance in ovarian cancer cells. 2. MicroRNA profiling implies new markers of chemoresistance of triple-negative breast cancer.
miR-508-3p	2.04608	2.04608	0.0202979	Y	Y	1. MiRNA expression signature for potentially predicting the prognosis of ovarian serous carcinoma.
miR-369-3p	1.61656	1.61656	0.02977	Y	Y	1. Attenuation of deregulated miR-369-3p expression sensitizes non-small cell lung cancer cells to cisplatin via modulation of the nucleotide sugar transporter SLC35F5.
miR-582-3p	-1.58222	1.58222	0.0353331	Y	Y	1. Prognostic value of 5-microRNA based signature in T2-T3N0 colon cancer.
