# Supplementary material for: A Comprehensive RNA Study to Identify circRNA and miRNA Biomarkers for Docetaxel Resistance in Breast Cancer
Source: Front Oncol. 2021 May 14;11:669270. doi: 10.3389/fonc.2021.669270 (PMC8162208; doi:10.3389/fonc.2021.669270)
Supplement: Supplementary file 9 [file Table_8.xlsx]

## Sheet: Sheet1
miRNA	Gene	EntrezID
hsa-miR-29c-3p	MARCH1	55016
hsa-miR-1248	MARCH3	115123
hsa-miR-204-5p	MARCH10	162333
hsa-miR-877-3p	CDK14	5218
hsa-miR-877-3p	ABCB1	5243
hsa-miR-877-3p	SEPT5	5413
hsa-miR-877-3p	DEC1	50514
hsa-miR-204-3p	AAED1	195827
hsa-miR-877-3p	AAMDC	28971
hsa-miR-346	AARS2	57505
hsa-miR-204-5p	AASDHPPT	60496
hsa-miR-29c-3p	ADAM22	53616
hsa-miR-29c-3p	ABCB6	10058
hsa-miR-877-3p	ABCB9	23457
hsa-miR-29c-3p	ABCC10	89845
hsa-miR-124-3p	ABCC3	8714
hsa-miR-204-5p	ABCC9	10060
hsa-miR-204-3p	ABCD3	5825
hsa-miR-204-3p	ABHD12	26090
hsa-miR-204-3p	ABHD12B	145447
hsa-miR-204-3p	ABLIM2	84448
hsa-miR-204-3p	ABR	29
hsa-miR-346	ABT1	29777
hsa-miR-204-5p	ACACA	31
hsa-miR-204-3p	ACADVL	37
hsa-miR-877-3p	ACKR4	51554
hsa-miR-29c-3p	ACPL2	92370
hsa-miR-204-5p	ACSM2B	348158
hsa-miR-1248	ACSS3	79611
hsa-miR-1248	ACTRT3	84517
hsa-miR-204-5p	ADAM19	8728
hsa-miR-1248	ADAM28	10863
hsa-miR-204-5p	ADAM33	80332
hsa-miR-29c-3p	ADAMTS10	81794
hsa-miR-29c-3p	ADAMTS12	81792
hsa-miR-204-3p	ADAMTS14	140766
hsa-miR-204-5p	ADAMTS5	11096
hsa-miR-29c-3p	ADAMTS7	11173
hsa-miR-34b-3p	ADAMTSL1	92949
hsa-miR-346	ADARB1	104
hsa-miR-204-3p	ADAT1	23536
hsa-miR-1248	ADCY1	107
hsa-miR-877-3p	ADH6	130
hsa-miR-204-5p	ADRA1A	148
hsa-miR-204-3p	ADRA2B	151
hsa-miR-204-3p	AFF3	3899
hsa-miR-204-5p	AFM	173
hsa-miR-204-3p	AFMID	125061
hsa-miR-877-3p	AGAP3	116988
hsa-miR-204-3p	AGBL5	60509
hsa-miR-877-3p	AGER	177
hsa-miR-204-3p	AGPAT4	56895
hsa-miR-34b-3p	AGXT2	64902
hsa-miR-204-5p	AHCTF1	25909
hsa-miR-204-3p	AHCYL1	10768
hsa-miR-877-3p	AHDC1	27245
hsa-miR-204-5p	AHNAK	79026
hsa-miR-204-3p	AHNAK2	113146
hsa-miR-1248	AHSG	197
hsa-miR-29c-3p	AICDA	57379
hsa-miR-204-5p	AIF1	199
hsa-miR-124-3p	AIP	9049
hsa-miR-204-3p	AK5	26289
hsa-miR-204-5p	AKAP1	8165
hsa-miR-346	ALDH3A2	224
hsa-miR-877-3p	ALDH3B1	221
hsa-miR-877-3p	ALDOA	226
hsa-miR-1248	ALKBH2	121642
hsa-miR-877-3p	ALS2	57679
hsa-miR-204-3p	AMBN	258
hsa-miR-204-3p	AMDHD1	144193
hsa-miR-346	AMELX	265
hsa-miR-34b-3p	AMZ2	51321
hsa-miR-1248	ANGPTL2	23452
hsa-miR-204-3p	ANKK1	255239
hsa-miR-204-5p	ANKRD10	55608
hsa-miR-29c-3p	ANKRD13B	124930
hsa-miR-877-3p	ANKRD16	54522
hsa-miR-204-3p	ANKRD17	26057
hsa-miR-204-3p	ANKRD52	283373
hsa-miR-877-3p	ANKS1A	23294
hsa-miR-346	ANKS3	124401
hsa-miR-877-3p	ANKS4B	257629
hsa-miR-346	ANKS6	203286
hsa-miR-877-3p	ANTXR1	84168
hsa-miR-1248	ANTXR2	118429
hsa-miR-877-3p	ANXA10	11199
hsa-miR-204-3p	ANXA6	309
hsa-miR-204-3p	ANXA9	8416
hsa-miR-346	AOC1	26
hsa-miR-124-3p	AP1G1	164
hsa-miR-204-5p	AP1G2	8906
hsa-miR-204-5p	AP1S3	130340
hsa-miR-124-3p	AP2B1	163
hsa-miR-204-3p	AP3D1	8943
hsa-miR-204-5p	AP3S1	1176
hsa-miR-204-3p	APCDD1	147495
hsa-miR-124-3p	APEX2	27301
hsa-miR-204-3p	AR	367
hsa-miR-204-3p	ARAF	369
hsa-miR-877-3p	AREL1	9870
hsa-miR-346	ARF4	378
hsa-miR-29c-3p	ARF5	381
hsa-miR-34b-3p	ARHGAP12	94134
hsa-miR-877-3p	ARHGAP23	57636
hsa-miR-204-5p	ARHGAP30	257106
hsa-miR-204-3p	ARHGAP39	80728
hsa-miR-204-3p	ARHGAP6	395
hsa-miR-204-3p	ARHGEF39	84904
hsa-miR-29c-3p	ARID1B	57492
hsa-miR-204-3p	ARID4A	5926
hsa-miR-877-3p	ARL10	285598
hsa-miR-204-3p	ARL11	115761
hsa-miR-29c-3p	ARL17A	51326
hsa-miR-877-3p	ARMC2-AS1	101929716
hsa-miR-204-5p	ARMC8	25852
hsa-miR-346	ARNTL2	56938
hsa-miR-877-3p	ARPP21	10777
hsa-miR-204-3p	ARRDC2	27106
hsa-miR-29c-3p	ARSB	411
hsa-miR-124-3p	ARSG	22901
hsa-miR-346	ART3	419
hsa-miR-204-5p	ARX	170302
hsa-miR-204-3p	ASAP3	55616
hsa-miR-29c-3p	ASB10	136371
hsa-miR-877-3p	ASB7	140460
hsa-miR-124-3p	ASCC2	84164
hsa-miR-204-5p	ASCC3	10973
hsa-miR-124-3p	ASPA	443
hsa-miR-204-3p	ASPG	374569
hsa-miR-124-3p	ASPRV1	151516
hsa-miR-29c-3p	ASTE1	28990
hsa-miR-1248	ASXL1	171023
hsa-miR-34b-3p	ASXL2	55252
hsa-miR-204-5p	ATF2	1386
hsa-miR-204-3p	ATG2A	23130
hsa-miR-204-3p	ATG4A	115201
hsa-miR-346	ATG4B	23192
hsa-miR-346	ATP1A2	477
hsa-miR-204-3p	ATP2B2	491
hsa-miR-29c-3p	ATP5G3	518
hsa-miR-877-3p	ATP5J2	9551
hsa-miR-346	ATP5S	27109
hsa-miR-204-3p	ATP6V0E2	155066
hsa-miR-204-3p	ATP9B	374868
hsa-miR-877-3p	ATPIF1	93974
hsa-miR-29c-3p	AUNIP	79000
hsa-miR-204-5p	AUP1	550
hsa-miR-1248	AURKA	6790
hsa-miR-204-3p	AVL9	23080
hsa-miR-877-3p	B3GAT2	135152
hsa-miR-204-5p	B3GNT5	84002
hsa-miR-204-3p	B3GNT7	93010
hsa-miR-204-5p	B4GALNT2	124872
hsa-miR-29c-3p	BACH2	60468
hsa-miR-29c-3p	BAK1	578
hsa-miR-204-5p	BBS4	585
hsa-miR-877-3p	BBS9	27241
hsa-miR-1248	BCCIP	56647
hsa-miR-877-3p	BCL7B	9275
hsa-miR-204-3p	BCL7C	9274
hsa-miR-204-5p	BCL9L	283149
hsa-miR-29c-3p	BDKRB1	623
hsa-miR-204-3p	BDP1	55814
hsa-miR-1248	BET1L	51272
hsa-miR-877-3p	BEX5	340542
hsa-miR-877-3p	BGLAP	632
hsa-miR-204-3p	BHLHA15	168620
hsa-miR-204-5p	BICC1	80114
hsa-miR-204-5p	BIN1	274
hsa-miR-204-3p	BIN3	55909
hsa-miR-204-5p	BIRC2	329
hsa-miR-34b-3p	BIRC3	330
hsa-miR-877-3p	BLVRA	644
hsa-miR-204-3p	BNIPL	149428
hsa-miR-877-3p	BPIFA2	140683
hsa-miR-204-3p	BPIFB1	92747
hsa-miR-34b-3p	BPTF	2186
hsa-miR-204-5p	BPY2	9083
hsa-miR-204-5p	BPY2B	442867
hsa-miR-204-5p	BPY2C	442868
hsa-miR-877-3p	BRCC3	79184
hsa-miR-204-3p	BRD2	6046
hsa-miR-877-3p	BRD3	8019
hsa-miR-204-3p	BRD4	23476
hsa-miR-877-3p	BRD8	10902
hsa-miR-204-3p	BRF2	55290
hsa-miR-204-5p	BRI3	25798
hsa-miR-204-3p	BRPF3	27154
hsa-miR-204-3p	BRS3	680
hsa-miR-204-3p	BRSK2	9024
hsa-miR-877-3p	BSCL2	26580
hsa-miR-204-3p	BTBD19	149478
hsa-miR-204-3p	BTN3A1	11119
hsa-miR-204-3p	BTN3A2	11118
hsa-miR-877-3p	BTNL3	10917
hsa-miR-204-3p	BTRC	8945
hsa-miR-204-3p	BVES	11149
hsa-miR-1248	C10orf10	11067
hsa-miR-204-5p	C10orf11	83938
hsa-miR-1248	C10orf113	387638
hsa-miR-29c-3p	C10orf55	414236
hsa-miR-346	C11orf21	29125
hsa-miR-29c-3p	C11orf31	280636
hsa-miR-204-5p	C11orf34	349633
hsa-miR-1248	C11orf48	79081
hsa-miR-29c-3p	C11orf54	28970
hsa-miR-124-3p	C11orf84	144097
hsa-miR-877-3p	C11orf85	283129
hsa-miR-877-3p	C12orf5	57103
hsa-miR-346	C12orf52	84934
hsa-miR-877-3p	C14orf105	55195
hsa-miR-34b-3p	C14orf28	122525
hsa-miR-877-3p	C14orf79	122616
hsa-miR-877-3p	C15orf53	400359
hsa-miR-1248	TSPYL5	85453
hsa-miR-1248	C15orf54	400360
hsa-miR-877-3p	C15orf62	643338
hsa-miR-204-3p	C16orf92	146378
hsa-miR-204-5p	C17orf64	124773
hsa-miR-877-3p	C19orf18	147685
hsa-miR-877-3p	C19orf25	148223
hsa-miR-877-3p	C19orf53	28974
hsa-miR-346	C19orf71	100128569
hsa-miR-877-3p	C1orf127	148345
hsa-miR-877-3p	C1orf21	81563
hsa-miR-124-3p	C1orf233	643988
hsa-miR-1248	C1orf54	79630
hsa-miR-29c-3p	C1orf74	148304
hsa-miR-204-3p	C1QL1	10882
hsa-miR-877-3p	C1QL4	338761
hsa-miR-877-3p	C20orf26	26074
hsa-miR-124-3p	C20orf85	128602
hsa-miR-204-3p	C20orf96	140680
hsa-miR-204-3p	C22orf26	55267
hsa-miR-877-3p	C22orf46	79640
hsa-miR-34b-3p	C2CD3	26005
hsa-miR-1248	C2orf47	79568
hsa-miR-877-3p	C2orf53	339779
hsa-miR-204-5p	C2orf68	388969
hsa-miR-204-5p	C2orf76	130355
hsa-miR-124-3p	C2orf81	388963
hsa-miR-346	C3orf18	51161
hsa-miR-34b-3p	C3orf52	79669
hsa-miR-877-3p	C3orf67	200844
hsa-miR-346	C4orf29	80167
hsa-miR-877-3p	C4orf36	132989
hsa-miR-346	C5orf20	140947
hsa-miR-34b-3p	C5orf28	64417
hsa-miR-877-3p	C5orf42	65250
hsa-miR-204-3p	C5orf51	285636
hsa-miR-877-3p	C5orf54	63920
hsa-miR-1248	C5orf63	401207
hsa-miR-877-3p	C6orf106	64771
hsa-miR-29c-3p	C7orf73	647087
hsa-miR-877-3p	C8orf4	56892
hsa-miR-204-3p	C9orf47	286223
hsa-miR-34b-3p	CA5A	763
hsa-miR-346	CABP7	164633
hsa-miR-877-3p	CACNA1E	777
hsa-miR-204-5p	CACNB1	782
hsa-miR-204-3p	CACNB4	785
hsa-miR-877-3p	CACNG3	10368
hsa-miR-1248	CACNG8	59283
hsa-miR-1248	CALCA	796
hsa-miR-1248	CALCB	797
hsa-miR-204-5p	CAMK1	8536
hsa-miR-204-3p	CAPG	822
hsa-miR-204-3p	CAPN10	11132
hsa-miR-204-3p	CAPN6	827
hsa-miR-124-3p	CAPN9	10753
hsa-miR-1248	CAPZA2	830
hsa-miR-204-3p	CARD16	114769
hsa-miR-346	CARHSP1	23589
hsa-miR-346	CARM1	10498
hsa-miR-204-3p	CASP16	197350
hsa-miR-34b-3p	CASP2	835
hsa-miR-29c-3p	CASP8	841
hsa-miR-877-3p	CBLL1	79872
hsa-miR-34b-3p	CBWD1	55871
hsa-miR-34b-3p	CBWD2	150472
hsa-miR-34b-3p	CBWD3	445571
hsa-miR-34b-3p	CBWD5	220869
hsa-miR-204-3p	CC2D1B	200014
hsa-miR-204-5p	CCBE1	147372
hsa-miR-346	CCDC105	126402
hsa-miR-346	CCDC110	256309
hsa-miR-1248	CCDC112	153733
hsa-miR-204-3p	CCDC125	202243
hsa-miR-346	CCDC136	64753
hsa-miR-204-5p	CCDC157	550631
hsa-miR-346	CCDC24	149473
hsa-miR-29c-3p	CCDC28B	79140
hsa-miR-204-3p	CCL21	6366
hsa-miR-877-3p	CCL28	56477
hsa-miR-346	CCND1	595
hsa-miR-29c-3p	CCNJ	54619
hsa-miR-204-3p	CCNL1	57018
hsa-miR-204-5p	CCP110	9738
hsa-miR-29c-3p	CCSAP	126731
hsa-miR-204-5p	CCSER1	401145
hsa-miR-204-5p	CCT8L2	150160
hsa-miR-204-3p	CD101	9398
hsa-miR-204-3p	CD151	977
hsa-miR-34b-3p	CD160	11126
hsa-miR-34b-3p	CD2	914
hsa-miR-204-5p	CD200	4345
hsa-miR-204-5p	CD226	10666
hsa-miR-29c-3p	CD276	80381
hsa-miR-204-3p	CD33	945
hsa-miR-877-3p	CD5	921
hsa-miR-204-3p	CD5L	922
hsa-miR-204-5p	CD8B	926
hsa-miR-877-3p	CDC123	8872
hsa-miR-1248	CDC16	8881
hsa-miR-204-3p	CDC34	997
hsa-miR-204-3p	CDC42BPG	55561
hsa-miR-204-3p	CDC42SE1	56882
hsa-miR-29c-3p	CDH11	1009
hsa-miR-877-3p	CDH18	1016
hsa-miR-204-3p	CDH4	1002
hsa-miR-204-3p	CDK15	65061
hsa-miR-34b-3p	CDK17	5128
hsa-miR-204-3p	CDK18	5129
hsa-miR-877-3p	CDK20	23552
hsa-miR-204-3p	CDK2AP2	10263
hsa-miR-204-5p	CDK5R2	8941
hsa-miR-877-3p	CDK5RAP3	80279
hsa-miR-204-5p	CDKAL1	54901
hsa-miR-204-3p	CDKL3	51265
hsa-miR-1248	CDKN2D	1032
hsa-miR-1248	CDYL	9425
hsa-miR-204-5p	CELF4	56853
hsa-miR-204-3p	CELSR2	1952
hsa-miR-34b-3p	CEP104	9731
hsa-miR-204-5p	CEP95	90799
hsa-miR-204-3p	CFDP1	10428
hsa-miR-29c-3p	CGREF1	10669
hsa-miR-34b-3p	CHAF1B	8208
hsa-miR-34b-3p	CHCHD1	118487
hsa-miR-204-5p	CHCHD3	54927
hsa-miR-204-3p	CHMP1A	5119
hsa-miR-204-3p	CHRM3	1131
hsa-miR-29c-3p	CHRNB2	1141
hsa-miR-204-3p	CHRNB4	1143
hsa-miR-877-3p	CHRNE	1145
hsa-miR-346	CHST14	113189
hsa-miR-346	CHST8	64377
hsa-miR-1248	CHSY1	22856
hsa-miR-877-3p	CHURC1	91612
hsa-miR-346	CHURC1-FNTB	100529261
hsa-miR-346	CINP	51550
hsa-miR-1248	CKAP2	26586
hsa-miR-877-3p	CKLF	51192
hsa-miR-204-5p	CLCA2	9635
hsa-miR-29c-3p	CLCN2	1181
hsa-miR-877-3p	CLCNKA	1187
hsa-miR-877-3p	CLCNKB	1188
hsa-miR-877-3p	CLDND1	56650
hsa-miR-877-3p	CLEC12A	160364
hsa-miR-34b-3p	CLEC14A	161198
hsa-miR-204-3p	CLEC16A	23274
hsa-miR-204-5p	CLEC18A	348174
hsa-miR-204-5p	CLEC18C	283971
hsa-miR-877-3p	CLEC7A	64581
hsa-miR-877-3p	CLTA	1211
hsa-miR-124-3p	CMTM7	112616
hsa-miR-877-3p	CNGA1	1259
hsa-miR-877-3p	CNIH1	10175
hsa-miR-877-3p	CNIH4	29097
hsa-miR-204-3p	CNOT1	23019
hsa-miR-34b-3p	CNPY1	285888
hsa-miR-204-5p	COCH	1690
hsa-miR-346	COG3	83548
hsa-miR-877-3p	COG7	91949
hsa-miR-1248	COL17A1	1308
hsa-miR-29c-3p	COL1A2	1278
hsa-miR-29c-3p	COL2A1	1280
hsa-miR-29c-3p	COL3A1	1281
hsa-miR-29c-3p	COL4A1	1282
hsa-miR-29c-3p	COL4A5	1287
hsa-miR-29c-3p	COL5A2	1290
hsa-miR-29c-3p	COL6A2	1292
hsa-miR-29c-3p	COL6A3	1293
hsa-miR-29c-3p	COL7A1	1294
hsa-miR-29c-3p	COL8A1	1295
hsa-miR-204-3p	COMMD4	54939
hsa-miR-1248	COQ3	51805
hsa-miR-204-3p	COQ7	10229
hsa-miR-204-3p	CORO1A	11151
hsa-miR-877-3p	CORO1C	23603
hsa-miR-877-3p	COX11	1353
hsa-miR-204-3p	COX16	51241
hsa-miR-204-5p	COX5A	9377
hsa-miR-204-3p	COX7B	1349
hsa-miR-204-3p	CPD	1362
hsa-miR-204-3p	CPLX2	10814
hsa-miR-346	CPLX3	594855
hsa-miR-124-3p	CPOX	1371
hsa-miR-1248	CRB3	92359
hsa-miR-204-3p	CREB3L1	90993
hsa-miR-346	CRELD1	78987
hsa-miR-204-3p	CRHBP	1393
hsa-miR-877-3p	CRIPAK	285464
hsa-miR-204-3p	CROCC	9696
hsa-miR-204-3p	CRTAP	10491
hsa-miR-877-3p	CRYBB3	1417
hsa-miR-34b-3p	CRYL1	51084
hsa-miR-1248	CSGALNACT2	55454
hsa-miR-204-5p	CSNK1D	1453
hsa-miR-204-3p	CSNK1G2	1455
hsa-miR-204-3p	CTAG1A	246100
hsa-miR-204-3p	CTAG1B	1485
hsa-miR-34b-3p	CTAGE15	441294
hsa-miR-34b-3p	CTAGE4	100128553
hsa-miR-34b-3p	CTAGE6	340307
hsa-miR-34b-3p	CTAGE8	100142659
hsa-miR-34b-3p	CTAGE9	643854
hsa-miR-29c-3p	CTCFL	140690
hsa-miR-34b-3p	CTNNA1	1495
hsa-miR-124-3p	CTRB2	440387
hsa-miR-124-3p	CTSH	1512
hsa-miR-204-3p	CUL9	23113
hsa-miR-34b-3p	CUTC	51076
hsa-miR-204-5p	CWF19L1	55280
hsa-miR-877-3p	CXCL1	2919
hsa-miR-877-3p	CXCL2	2920
hsa-miR-204-5p	CXCR4	7852
hsa-miR-204-5p	CXorf27	25763
hsa-miR-204-3p	CYB561D2	11068
hsa-miR-204-3p	CYB5D2	124936
hsa-miR-877-3p	CYHR1	50626
hsa-miR-124-3p	CYP2R1	120227
hsa-miR-204-5p	CYP4F11	57834
hsa-miR-204-3p	DAOA	267012
hsa-miR-877-3p	DAP3	7818
hsa-miR-346	DBNL	28988
hsa-miR-204-5p	DCAF5	8816
hsa-miR-877-3p	DCLRE1A	9937
hsa-miR-204-5p	DCUN1D4	23142
hsa-miR-1248	DDB2	1643
hsa-miR-877-3p	DDTL	100037417
hsa-miR-34b-3p	DDX17	10521
hsa-miR-204-5p	DDX18	8886
hsa-miR-29c-3p	DDX3X	1654
hsa-miR-204-3p	DEAF1	10522
hsa-miR-204-5p	DECR1	1666
hsa-miR-204-3p	DEDD2	162989
hsa-miR-204-3p	DEF8	54849
hsa-miR-346	DEFB106A	245909
hsa-miR-346	DEFB106B	503841
hsa-miR-204-3p	DEFB110	245913
hsa-miR-204-3p	DGCR6	8214
hsa-miR-204-3p	DGCR6L	85359
hsa-miR-29c-3p	DGKD	8527
hsa-miR-877-3p	DGKG	1608
hsa-miR-29c-3p	DGKH	160851
hsa-miR-204-5p	DHH	50846
hsa-miR-1248	DHRS4L2	317749
hsa-miR-204-5p	DHX38	9785
hsa-miR-204-3p	DIP2A	23181
hsa-miR-877-3p	DIRAS3	9077
hsa-miR-877-3p	DIS3L	115752
hsa-miR-877-3p	DIS3L2	129563
hsa-miR-1248	DISC1	27185
hsa-miR-1248	DLEU7	220107
hsa-miR-877-3p	DLG1	1739
hsa-miR-204-3p	DLGAP3	58512
hsa-miR-204-5p	DLX6	1750
hsa-miR-34b-3p	DMRTB1	63948
hsa-miR-346	DNAJB8	165721
hsa-miR-124-3p	DNAJC1	64215
hsa-miR-34b-3p	DNAJC21	134218
hsa-miR-204-5p	DNAJC7	7266
hsa-miR-1248	DNMT3A	1788
hsa-miR-346	DNPEP	23549
hsa-miR-204-5p	DOCK8	81704
hsa-miR-204-3p	DOK3	79930
hsa-miR-877-3p	DPCD	25911
hsa-miR-877-3p	DPF3	8110
hsa-miR-204-3p	DPH5	51611
hsa-miR-204-3p	DPP8	54878
hsa-miR-877-3p	DPPA2	151871
hsa-miR-124-3p	DRAM1	55332
hsa-miR-1248	DRAP1	10589
hsa-miR-1248	DRAXIN	374946
hsa-miR-877-3p	DRD2	1813
hsa-miR-877-3p	DTD1	92675
hsa-miR-204-3p	DTHD1	401124
hsa-miR-29c-3p	DUS2	54920
hsa-miR-204-5p	DUSP14	11072
hsa-miR-124-3p	DUSP15	128853
hsa-miR-204-5p	DVL3	1857
hsa-miR-29c-3p	DYM	54808
hsa-miR-204-5p	DYNC2H1	79659
hsa-miR-346	DYSF	8291
hsa-miR-877-3p	DZIP1L	199221
hsa-miR-34b-3p	EBAG9	9166
hsa-miR-877-3p	EDA2R	60401
hsa-miR-204-5p	EEF1E1	9521
hsa-miR-204-3p	EEPD1	80820
hsa-miR-1248	EFCAB7	84455
hsa-miR-204-3p	EFHD1	80303
hsa-miR-877-3p	EGF	1950
hsa-miR-346	EGLN2	112398
hsa-miR-346	EGLN3	112399
hsa-miR-204-3p	EHF	26298
hsa-miR-124-3p	EIF2AK4	440275
hsa-miR-877-3p	EIF2B2	8892
hsa-miR-1248	EIF3I	8668
hsa-miR-877-3p	EIF4A3	9775
hsa-miR-204-5p	EIF4E2	9470
hsa-miR-877-3p	EIF5A	1984
hsa-miR-29c-3p	EML6	400954
hsa-miR-204-5p	EMP1	2012
hsa-miR-204-5p	EMR3	84658
hsa-miR-29c-3p	ENHO	375704
hsa-miR-204-5p	ENTHD1	150350
hsa-miR-1248	ENTPD3	956
hsa-miR-204-5p	EPB41L4A	64097
hsa-miR-1248	EPB41L4B	54566
hsa-miR-346	EPB41L5	57669
hsa-miR-204-5p	EPHB2	2048
hsa-miR-204-5p	EPHB6	2051
hsa-miR-877-3p	ERBB2	2064
hsa-miR-346	ERBB2IP	55914
hsa-miR-204-5p	ERBB3	2065
hsa-miR-877-3p	ERC1	23085
hsa-miR-204-3p	ERCC2	2068
hsa-miR-204-3p	ERP29	10961
hsa-miR-877-3p	ESAM	90952
hsa-miR-204-5p	ESYT3	83850
hsa-miR-124-3p	ETNPPL	64850
hsa-miR-877-3p	EVC	2121
hsa-miR-204-5p	EVC2	132884
hsa-miR-204-3p	EVI5L	115704
hsa-miR-877-3p	EXO1	9156
hsa-miR-877-3p	EXOC4	60412
hsa-miR-204-5p	EXOC8	149371
hsa-miR-124-3p	EYA1	2138
hsa-miR-124-3p	EYA2	2139
hsa-miR-204-3p	F11R	50848
hsa-miR-877-3p	F2RL3	9002
hsa-miR-204-3p	F7	2155
hsa-miR-877-3p	FADS2	9415
hsa-miR-204-3p	FAIM2	23017
hsa-miR-29c-3p	FAM105B	90268
hsa-miR-1248	FAM107B	83641
hsa-miR-204-5p	FAM115A	9747
hsa-miR-204-3p	FAM115C	285966
hsa-miR-34b-3p	FAM135B	51059
hsa-miR-204-3p	FAM153A	285596
hsa-miR-204-3p	FAM153B	202134
hsa-miR-346	FAM154A	158297
hsa-miR-204-3p	FAM160A2	84067
hsa-miR-204-3p	FAM166B	730112
hsa-miR-877-3p	FAM167B	84734
hsa-miR-204-5p	FAM169A	26049
hsa-miR-204-5p	FAM175A	84142
hsa-miR-204-5p	FAM175B	23172
hsa-miR-204-5p	FAM178A	55719
hsa-miR-124-3p	FAM183A	440585
hsa-miR-1248	FAM192A	80011
hsa-miR-29c-3p	FAM193B	54540
hsa-miR-124-3p	FAM194B	220081
hsa-miR-877-3p	FAM204A	63877
hsa-miR-34b-3p	FAM217A	222826
hsa-miR-204-3p	FAM219A	203259
hsa-miR-204-3p	FAM219B	57184
hsa-miR-1248	FAM21A	387680
hsa-miR-1248	FAM21B	55747
hsa-miR-204-3p	FAM221B	392307
hsa-miR-204-5p	FAM3B	54097
hsa-miR-877-3p	FAM46D	169966
hsa-miR-34b-3p	FAM49B	51571
hsa-miR-204-5p	FAM65C	140876
hsa-miR-877-3p	FAM71B	153745
hsa-miR-204-5p	FAM71F1	84691
hsa-miR-204-5p	FAM83F	113828
hsa-miR-346	FAM83G	644815
hsa-miR-204-3p	FAM96B	51647
hsa-miR-204-3p	FAM9C	171484
hsa-miR-204-3p	FANCD2OS	115795
hsa-miR-204-3p	FANCE	2178
hsa-miR-34b-3p	FANCF	2188
hsa-miR-204-3p	FARP1	10160
hsa-miR-1248	FARP2	9855
hsa-miR-346	FBXL19	54620
hsa-miR-877-3p	FBXO18	84893
hsa-miR-204-3p	FBXO36	130888
hsa-miR-346	FBXO46	23403
hsa-miR-204-5p	FBXW4	6468
hsa-miR-877-3p	FCHSD1	89848
hsa-miR-877-3p	FGF9	2254
hsa-miR-346	FGFR1OP	11116
hsa-miR-34b-3p	FGFR1OP2	26127
hsa-miR-204-3p	FHOD3	80206
hsa-miR-346	FIBCD1	84929
hsa-miR-204-3p	FKBP9	11328
hsa-miR-877-3p	FLAD1	80308
hsa-miR-877-3p	FLII	2314
hsa-miR-204-3p	FLOT2	2319
hsa-miR-204-3p	FLT4	2324
hsa-miR-204-5p	FMNL3	91010
hsa-miR-877-3p	FMOD	2331
hsa-miR-204-3p	FN1	2335
hsa-miR-346	FNTB	2342
hsa-miR-877-3p	FOLH1	2346
hsa-miR-877-3p	FOLH1B	219595
hsa-miR-204-3p	FOXC2	2303
hsa-miR-877-3p	FOXI1	2299
hsa-miR-204-3p	FOXJ1	2302
hsa-miR-29c-3p	FOXJ2	55810
hsa-miR-124-3p	FOXQ1	94234
hsa-miR-124-3p	FRG1	2483
hsa-miR-124-3p	FRMD4B	23150
hsa-miR-204-3p	FRMD5	84978
hsa-miR-204-5p	FTSJ3	117246
hsa-miR-1248	FUNDC2	65991
hsa-miR-877-3p	FUOM	282969
hsa-miR-204-3p	FUT1	2523
hsa-miR-877-3p	FZD1	8321
hsa-miR-204-3p	FZR1	51343
hsa-miR-204-3p	GAA	2548
hsa-miR-34b-3p	GABARAP	11337
hsa-miR-204-5p	GABARAPL2	11345
hsa-miR-204-5p	GABBR2	9568
hsa-miR-124-3p	GABPB1	2553
hsa-miR-204-5p	GABRG2	2566
hsa-miR-29c-3p	GABRP	2568
hsa-miR-204-3p	GADD45B	4616
hsa-miR-204-3p	GAL3ST3	89792
hsa-miR-204-5p	GALNT18	374378
hsa-miR-204-3p	GALNT8	26290
hsa-miR-204-3p	GAMT	2593
hsa-miR-204-5p	GBP3	2635
hsa-miR-204-3p	GCA	25801
hsa-miR-124-3p	GCDH	2639
hsa-miR-877-3p	GCNT2	2651
hsa-miR-877-3p	GCSH	2653
hsa-miR-877-3p	GDF5	8200
hsa-miR-877-3p	GGA3	23163
hsa-miR-204-3p	GGACT	87769
hsa-miR-346	GGT1	2678
hsa-miR-346	GGT2	728441
hsa-miR-204-3p	GGT7	2686
hsa-miR-877-3p	GGTLC1	92086
hsa-miR-29c-3p	GH2	2689
hsa-miR-204-3p	GJC2	57165
hsa-miR-204-3p	GLIPR2	152007
hsa-miR-29c-3p	GLIS2	84662
hsa-miR-204-5p	GLP1R	2740
hsa-miR-124-3p	GLRA4	441509
hsa-miR-204-5p	GLRB	2743
hsa-miR-1248	GLRX	2745
hsa-miR-1248	GLUD2	2747
hsa-miR-204-3p	GNA12	2768
hsa-miR-204-5p	GNAQ	2776
hsa-miR-204-5p	GNAT1	2779
hsa-miR-877-3p	GNB2	2783
hsa-miR-204-5p	GNB3	2784
hsa-miR-877-3p	GNG2	54331
hsa-miR-34b-3p	GOLGA5	9950
hsa-miR-877-3p	GOLGA6A	342096
hsa-miR-877-3p	GOLGA6B	55889
hsa-miR-877-3p	GOLGA6D	653643
hsa-miR-877-3p	GOLGA8A	23015
hsa-miR-877-3p	GOLGA8B	440270
hsa-miR-204-5p	GOLM1	51280
hsa-miR-204-5p	GOSR2	9570
hsa-miR-34b-3p	GPATCH1	55094
hsa-miR-29c-3p	GPATCH2	55105
hsa-miR-877-3p	GPBP1	65056
hsa-miR-204-5p	GPC3	2719
hsa-miR-29c-3p	GPC4	2239
hsa-miR-204-5p	GPN1	11321
hsa-miR-204-5p	GPR15	2838
hsa-miR-204-5p	GPR19	2842
hsa-miR-29c-3p	GPR37	2861
hsa-miR-204-5p	GPR52	9293
hsa-miR-346	GPR64	10149
hsa-miR-204-5p	GPR83	10888
hsa-miR-204-3p	GPT2	84706
hsa-miR-346	GRAP	10750
hsa-miR-204-5p	GRAP2	9402
hsa-miR-1248	GRID2	2895
hsa-miR-204-3p	GRIN1	2902
hsa-miR-29c-3p	GRIP1	23426
hsa-miR-877-3p	GSG1L	146395
hsa-miR-29c-3p	GSTA4	2941
hsa-miR-877-3p	GTF2A1	2957
hsa-miR-29c-3p	GTF3C3	9330
hsa-miR-204-3p	GUCA1A	2978
hsa-miR-204-5p	GUF1	60558
hsa-miR-204-5p	GXYLT2	727936
hsa-miR-204-5p	GYG2	8908
hsa-miR-346	GYLTL1B	120071
hsa-miR-204-3p	GYPE	2996
hsa-miR-204-3p	H1FX	8971
hsa-miR-29c-3p	HAAO	23498
hsa-miR-204-3p	HAPLN2	60484
hsa-miR-29c-3p	HAPLN3	145864
hsa-miR-29c-3p	HBP1	26959
hsa-miR-204-3p	HDAC5	10014
hsa-miR-1248	HDGFRP3	50810
hsa-miR-1248	HEATR2	54919
hsa-miR-1248	HEPACAM	220296
hsa-miR-877-3p	HES1	3280
hsa-miR-346	HES7	84667
hsa-miR-34b-3p	HEY2	23493
hsa-miR-124-3p	HIC1	3090
hsa-miR-204-5p	HINT2	84681
hsa-miR-346	HIST1H2AB	8335
hsa-miR-877-3p	HIST1H2BC	8347
hsa-miR-1248	HIST1H2BD	3017
hsa-miR-124-3p	HIST1H2BE	8344
hsa-miR-346	HIST2H2AC	8338
hsa-miR-877-3p	HIVEP1	3096
hsa-miR-204-3p	HK3	3101
hsa-miR-877-3p	HLA-DPA1	3113
hsa-miR-877-3p	HLA-E	3133
hsa-miR-204-5p	HLTF	6596
hsa-miR-29c-3p	HMCN1	83872
hsa-miR-34b-3p	HMGCR	3156
hsa-miR-29c-3p	HMGCS2	3158
hsa-miR-1248	HNF1B	6928
hsa-miR-34b-3p	HNF4A	3172
hsa-miR-204-5p	HNRNPA2B1	3181
hsa-miR-204-3p	HOXA7	3204
hsa-miR-877-3p	HOXB6	3216
hsa-miR-204-3p	HOXB7	3217
hsa-miR-29c-3p	HPGD	3248
hsa-miR-204-5p	HPN	3249
hsa-miR-34b-3p	HPRT1	3251
hsa-miR-124-3p	HRCT1	646962
hsa-miR-877-3p	HRG	3273
hsa-miR-124-3p	HS1BP3	64342
hsa-miR-1248	HSD17B1	3292
hsa-miR-204-5p	HSD17B2	3294
hsa-miR-877-3p	HSD17B3	3293
hsa-miR-1248	HSD3B1	3283
hsa-miR-204-3p	HSD3B7	80270
hsa-miR-204-5p	HSFY1	86614
hsa-miR-877-3p	HSFY2	159119
hsa-miR-204-3p	HSP90AA1	3320
hsa-miR-346	HTR3C	170572
hsa-miR-204-3p	HTT	3064
hsa-miR-204-5p	HYAL4	23553
hsa-miR-204-3p	HYOU1	10525
hsa-miR-346	ICMT	23463
hsa-miR-29c-3p	ICOS	29851
hsa-miR-877-3p	IER3IP1	51124
hsa-miR-346	IER5	51278
hsa-miR-34b-3p	IER5L	389792
hsa-miR-29c-3p	IFI30	10437
hsa-miR-877-3p	IFIT5	24138
hsa-miR-29c-3p	IFITM3	10410
hsa-miR-877-3p	IFRD2	7866
hsa-miR-346	IFT80	57560
hsa-miR-29c-3p	IGF1	3479
hsa-miR-204-3p	IGFBP2	3485
hsa-miR-1248	IGFBP3	3486
hsa-miR-346	IGFL3	388555
hsa-miR-877-3p	IGFN1	91156
hsa-miR-204-3p	IGLL1	3543
hsa-miR-877-3p	IGLON5	402665
hsa-miR-877-3p	IGSF9B	22997
hsa-miR-204-5p	IL12RB2	3595
hsa-miR-34b-3p	IL1A	3552
hsa-miR-204-5p	IL1B	3553
hsa-miR-29c-3p	IL1RAP	3556
hsa-miR-877-3p	IL1RL2	8808
hsa-miR-877-3p	IL2RA	3559
hsa-miR-204-3p	IL31RA	133396
hsa-miR-29c-3p	IL36RN	26525
hsa-miR-34b-3p	IL6ST	3572
hsa-miR-124-3p	IL9R	3581
hsa-miR-204-5p	IMMP2L	83943
hsa-miR-124-3p	INF2	64423
hsa-miR-29c-3p	ING3	54556
hsa-miR-877-3p	INHBC	3626
hsa-miR-34b-3p	INSIG1	3638
hsa-miR-34b-3p	INTS10	55174
hsa-miR-204-5p	INTS6	26512
hsa-miR-204-3p	INTS9	55756
hsa-miR-877-3p	IPP	3652
hsa-miR-34b-3p	IQCJ-SCHIP1	100505385
hsa-miR-29c-3p	IQUB	154865
hsa-miR-124-3p	IRAK3	11213
hsa-miR-29c-3p	IREB2	3658
hsa-miR-1248	ISCA2	122961
hsa-miR-346	ISCU	23479
hsa-miR-29c-3p	ISG20L2	81875
hsa-miR-204-3p	ISLR2	57611
hsa-miR-204-3p	ISPD	729920
hsa-miR-124-3p	ITGA7	3679
hsa-miR-877-3p	ITGB5	3693
hsa-miR-124-3p	JPH1	56704
hsa-miR-346	JPH2	57158
hsa-miR-204-5p	JRKL	8690
hsa-miR-204-3p	KAT8	84148
hsa-miR-124-3p	KATNA1	11104
hsa-miR-204-5p	KBTBD13	390594
hsa-miR-34b-3p	KCNC1	3746
hsa-miR-346	KCNC4	3749
hsa-miR-204-3p	KCNE3	10008
hsa-miR-204-3p	KCNG3	170850
hsa-miR-204-3p	KCNG4	93107
hsa-miR-204-5p	KCNJ14	3770
hsa-miR-877-3p	KCNJ15	3772
hsa-miR-877-3p	KCNJ5	3762
hsa-miR-34b-3p	KCNMA1	3778
hsa-miR-34b-3p	KCNN3	3782
hsa-miR-1248	KCTD16	57528
hsa-miR-204-3p	KDM4B	23030
hsa-miR-34b-3p	KDM6A	7403
hsa-miR-204-3p	KDM6B	23135
hsa-miR-204-5p	KHDRBS3	10656
hsa-miR-877-3p	KIAA0141	9812
hsa-miR-204-3p	KIAA0556	23247
hsa-miR-29c-3p	KIAA0895	23366
hsa-miR-204-3p	KIAA1033	23325
hsa-miR-124-3p	KIAA1161	57462
hsa-miR-877-3p	KIAA1644	85352
hsa-miR-346	KIAA1715	80856
hsa-miR-204-5p	KIAA1755	85449
hsa-miR-877-3p	KIAA1958	158405
hsa-miR-34b-3p	KIAA2013	90231
hsa-miR-204-3p	KIF19	124602
hsa-miR-29c-3p	KIF26B	55083
hsa-miR-1248	KIF4B	285643
hsa-miR-29c-3p	KIF5A	3798
hsa-miR-204-3p	KIRREL3	84623
hsa-miR-204-3p	KLC1	3831
hsa-miR-346	KLF14	136259
hsa-miR-346	KLF15	28999
hsa-miR-877-3p	KLF17	128209
hsa-miR-877-3p	KLF4	9314
hsa-miR-204-5p	KLHDC7A	127707
hsa-miR-29c-3p	KLHL28	54813
hsa-miR-204-5p	KLHL40	131377
hsa-miR-346	KLK2	3817
hsa-miR-204-3p	KLK4	9622
hsa-miR-1248	KLRD1	3824
hsa-miR-204-3p	KNCN	148930
hsa-miR-204-5p	KREMEN1	83999
hsa-miR-29c-3p	KREMEN2	79412
hsa-miR-204-3p	KRT16	3868
hsa-miR-204-5p	KRT19	3880
hsa-miR-204-3p	KRT5	3852
hsa-miR-204-3p	KRT85	3891
hsa-miR-204-3p	KRTAP10-6	386674
hsa-miR-204-3p	KRTAP4-1	85285
hsa-miR-346	KRTAP4-9	100132386
hsa-miR-1248	KRTAP5-11	440051
hsa-miR-346	L1CAM	3897
hsa-miR-204-5p	L3MBTL4	91133
hsa-miR-204-3p	LAD1	3898
hsa-miR-29c-3p	LAMA2	3908
hsa-miR-204-5p	LAMP1	3916
hsa-miR-34b-3p	LAMP5	24141
hsa-miR-877-3p	LAMTOR1	55004
hsa-miR-204-3p	LARP6	55323
hsa-miR-204-5p	LAX1	54900
hsa-miR-204-3p	LBH	81606
hsa-miR-124-3p	LCORL	254251
hsa-miR-204-3p	LDHD	197257
hsa-miR-29c-3p	LEPRE1	64175
hsa-miR-1248	LGALS12	85329
hsa-miR-124-3p	LHX2	9355
hsa-miR-204-5p	LIG3	3980
hsa-miR-877-3p	LIM2	3982
hsa-miR-204-5p	LIMS1	3987
hsa-miR-204-3p	LIN52	91750
hsa-miR-877-3p	LINGO4	339398
hsa-miR-124-3p	LIPE	3991
hsa-miR-124-3p	LMBRD1	55788
hsa-miR-204-3p	LMCD1	29995
hsa-miR-124-3p	LMF2	91289
hsa-miR-877-3p	LMOD2	442721
hsa-miR-877-3p	LOC100129098	100129098
hsa-miR-346	LOC100132874	100132874
hsa-miR-124-3p	LOC100134091	100134091
hsa-miR-124-3p	LOC100289097	100289097
hsa-miR-1248	LOC100505767	100505767
hsa-miR-1248	LOC100509457	100509457
hsa-miR-29c-3p	LOC100509646	100509646
hsa-miR-877-3p	LOC100653061	100653061
hsa-miR-204-5p	LOC100996273	100996273
hsa-miR-124-3p	LOC100996779	100996779
hsa-miR-877-3p	LOC100996782	100996782
hsa-miR-877-3p	LOC101059952	101059952
hsa-miR-1248	LOC101060037	101060037
hsa-miR-204-3p	LOC101060175	101060175
hsa-miR-124-3p	LOC101060234	101060234
hsa-miR-877-3p	LOC101060405	101060405
hsa-miR-204-3p	LOC101060445	101060445
hsa-miR-29c-3p	LOC101060521	101060521
hsa-miR-204-3p	LOC101060835	101060835
hsa-miR-346	LOC101927050	101927050
hsa-miR-204-3p	LOC101927160	101927160
hsa-miR-877-3p	LOC101927302	101927302
hsa-miR-204-5p	LOC101927402	101927402
hsa-miR-346	LOC101927662	101927662
hsa-miR-877-3p	LOC101928380	101928380
hsa-miR-877-3p	LOC101928396	101928396
hsa-miR-204-3p	LOC101928454	101928454
hsa-miR-877-3p	LOC101928482	101928482
hsa-miR-34b-3p	LOC101928493	101928493
hsa-miR-877-3p	LOC101928680	101928680
hsa-miR-204-3p	LOC101928771	101928771
hsa-miR-204-3p	LOC101928892	101928892
hsa-miR-204-3p	LOC101928897	101928897
hsa-miR-877-3p	LOC101928969	101928969
hsa-miR-204-5p	LOC101929393	101929393
hsa-miR-1248	LOC101929543	101929543
hsa-miR-346	LOC101929695	101929695
hsa-miR-204-5p	LOC101929869	101929869
hsa-miR-204-3p	LOC101929879	101929879
hsa-miR-877-3p	LOC101929880	101929880
hsa-miR-1248	LOC101930003	101930003
hsa-miR-124-3p	LOC101930171	101930171
hsa-miR-204-3p	LOC101930329	101930329
hsa-miR-34b-3p	LOC101930400	101930400
hsa-miR-29c-3p	LOC101930547	101930547
hsa-miR-1248	LOC440292	440292
hsa-miR-1248	LOC646670	646670
hsa-miR-346	LOC649201	649201
hsa-miR-1248	LOC732265	732265
hsa-miR-204-3p	LPA	4018
hsa-miR-1248	LPAR5	57121
hsa-miR-877-3p	LPGAT1	9926
hsa-miR-204-5p	LPIN3	64900
hsa-miR-204-3p	LRPAP1	4043
hsa-miR-34b-3p	LRPPRC	10128
hsa-miR-1248	LRRC16A	55604
hsa-miR-204-3p	LRRC43	254050
hsa-miR-204-5p	LRRC8D	55144
hsa-miR-29c-3p	LSM11	134353
hsa-miR-204-3p	LSM5	23658
hsa-miR-877-3p	LSS	4047
hsa-miR-204-3p	LTA	4049
hsa-miR-877-3p	LTB4R	1241
hsa-miR-346	LYPD1	116372
hsa-miR-124-3p	LYPD3	27076
hsa-miR-204-5p	LYPD4	147719
hsa-miR-204-5p	LYRM2	57226
hsa-miR-346	LYRM4	57128
hsa-miR-204-3p	LZTS3	9762
hsa-miR-29c-3p	MAATS1	89876
hsa-miR-204-3p	MAG	4099
hsa-miR-1248	MAGEB18	286514
hsa-miR-204-5p	MAGI3	260425
hsa-miR-29c-3p	MAGOHB	55110
hsa-miR-877-3p	MANBAL	63905
hsa-miR-877-3p	MAP10	54627
hsa-miR-204-3p	MAPKBP1	23005
hsa-miR-204-5p	MAPRE2	10982
hsa-miR-204-3p	MARVELD1	83742
hsa-miR-877-3p	MAST2	23139
hsa-miR-204-3p	MAX	4149
hsa-miR-204-5p	MBD1	4152
hsa-miR-204-5p	MBD3L1	85509
hsa-miR-34b-3p	MBNL2	10150
hsa-miR-204-3p	MBNL3	55796
hsa-miR-34b-3p	MCM8	84515
hsa-miR-1248	MCM9	254394
hsa-miR-204-5p	MCOLN1	57192
hsa-miR-124-3p	MDC1	9656
hsa-miR-204-5p	MED12	9968
hsa-miR-877-3p	MED18	54797
hsa-miR-877-3p	MED19	219541
hsa-miR-124-3p	MED20	9477
hsa-miR-877-3p	MED28	80306
hsa-miR-34b-3p	MEF2BNB	729991
hsa-miR-1248	MEGF11	84465
hsa-miR-346	MEGF6	1953
hsa-miR-346	MEMO1	51072
hsa-miR-877-3p	MEPCE	56257
hsa-miR-204-3p	MEPE	56955
hsa-miR-204-3p	MERTK	10461
hsa-miR-204-3p	METAP1D	254042
hsa-miR-29c-3p	METAP2	10988
hsa-miR-1248	METTL1	4234
hsa-miR-204-5p	METTL10	399818
hsa-miR-1248	METTL15	196074
hsa-miR-29c-3p	MEX3B	84206
hsa-miR-1248	MFSD5	84975
hsa-miR-204-5p	MICAL3	57553
hsa-miR-34b-3p	MICU1	10367
hsa-miR-204-5p	MID1	4281
hsa-miR-204-5p	MIER1	57708
hsa-miR-124-3p	MINA	84864
hsa-miR-34b-3p	MKLN1	4289
hsa-miR-204-3p	MLC1	23209
hsa-miR-29c-3p	MLIP	90523
hsa-miR-204-5p	MLLT3	4300
hsa-miR-1248	MLN	4295
hsa-miR-204-3p	MMD2	221938
hsa-miR-1248	MMP1	4312
hsa-miR-204-5p	MMP16	4325
hsa-miR-346	MMP24	10893
hsa-miR-204-3p	MOB3C	148932
hsa-miR-877-3p	MOCS1	4337
hsa-miR-204-3p	MOK	5891
hsa-miR-204-5p	MON2	23041
hsa-miR-1248	MORN5	254956
hsa-miR-204-5p	MPI	4351
hsa-miR-877-3p	MPP7	143098
hsa-miR-204-3p	MPPED2	744
hsa-miR-204-5p	MPZL1	9019
hsa-miR-346	MRPL11	65003
hsa-miR-34b-3p	MRPL13	28998
hsa-miR-204-3p	MRPL24	79590
hsa-miR-877-3p	MRPL33	9553
hsa-miR-34b-3p	MRPL46	26589
hsa-miR-877-3p	MRPL47	57129
hsa-miR-204-5p	MRPS17	51373
hsa-miR-346	MRPS18B	28973
hsa-miR-204-5p	MRPS34	65993
hsa-miR-346	MRPS9	64965
hsa-miR-204-5p	MS4A2	2206
hsa-miR-877-3p	MSL1	339287
hsa-miR-346	MSLN	10232
hsa-miR-1248	MSMO1	6307
hsa-miR-124-3p	MSRA	4482
hsa-miR-877-3p	MSRB2	22921
hsa-miR-204-3p	MTA1	9112
hsa-miR-204-3p	MTAP	4507
hsa-miR-877-3p	MTCH1	23787
hsa-miR-346	MTFP1	51537
hsa-miR-204-5p	MTHFD1L	25902
hsa-miR-1248	MTHFSD	64779
hsa-miR-1248	MTMR11	10903
hsa-miR-204-5p	MTMR6	9107
hsa-miR-29c-3p	MTRF1L	54516
hsa-miR-29c-3p	MUC22	100507679
hsa-miR-204-5p	MUC4	4585
hsa-miR-346	MUC5B	727897
hsa-miR-877-3p	MUC6	4588
hsa-miR-877-3p	MXI1	4601
hsa-miR-877-3p	MYBBP1A	10514
hsa-miR-29c-3p	MYBL2	4605
hsa-miR-877-3p	MYCBP	26292
hsa-miR-204-3p	MYCL	4610
hsa-miR-204-5p	MYF6	4618
hsa-miR-877-3p	MYL7	58498
hsa-miR-204-5p	MYO10	4651
hsa-miR-877-3p	MYO1A	4640
hsa-miR-877-3p	MYO9B	4650
hsa-miR-29c-3p	MYOD1	4654
hsa-miR-346	MYOM2	9172
hsa-miR-346	MYOZ3	91977
hsa-miR-877-3p	N4BP2L2	10443
hsa-miR-204-3p	NAAA	27163
hsa-miR-34b-3p	NAALAD2	10003
hsa-miR-877-3p	NAIF1	203245
hsa-miR-34b-3p	NAIP	4671
hsa-miR-29c-3p	NASP	4678
hsa-miR-29c-3p	NAT1	9
hsa-miR-877-3p	NAV1	89796
hsa-miR-204-3p	NBEA	26960
hsa-miR-34b-3p	NBEAL1	65065
hsa-miR-29c-3p	NCALD	83988
hsa-miR-346	NCDN	23154
hsa-miR-29c-3p	NCKAP5	344148
hsa-miR-346	NCOA7	135112
hsa-miR-204-3p	NDST1	3340
hsa-miR-1248	NDUFA1	4694
hsa-miR-204-3p	NDUFA11	126328
hsa-miR-29c-3p	NDUFA4	4697
hsa-miR-1248	NDUFB5	4711
hsa-miR-34b-3p	NDUFC1	4717
hsa-miR-1248	NECAB2	54550
hsa-miR-124-3p	NEK6	10783
hsa-miR-204-5p	NES	10763
hsa-miR-124-3p	NFATC1	4772
hsa-miR-204-5p	NFATC3	4775
hsa-miR-877-3p	NFE2	4778
hsa-miR-204-3p	NFIC	4782
hsa-miR-877-3p	NFYB	4801
hsa-miR-1248	NGEF	25791
hsa-miR-346	NHLRC4	283948
hsa-miR-346	NIN	51199
hsa-miR-204-3p	NIPAL2	79815
hsa-miR-34b-3p	NKIRAS1	28512
hsa-miR-204-3p	NLGN2	57555
hsa-miR-877-3p	NLN	57486
hsa-miR-204-5p	NLRC3	197358
hsa-miR-1248	NLRC5	84166
hsa-miR-346	NMB	4828
hsa-miR-204-3p	NMNAT2	23057
hsa-miR-877-3p	NOC3L	64318
hsa-miR-877-3p	NOL6	65083
hsa-miR-204-5p	NOP10	55505
hsa-miR-877-3p	NOTCH3	4854
hsa-miR-877-3p	NPAP1	23742
hsa-miR-346	NPC2	10577
hsa-miR-346	NPDC1	56654
hsa-miR-346	NPHS2	7827
hsa-miR-1248	NPIPA2	642799
hsa-miR-877-3p	NPIPB6	728741
hsa-miR-29c-3p	NPM3	10360
hsa-miR-204-3p	NPSR1	387129
hsa-miR-204-3p	NR2C2	7182
hsa-miR-29c-3p	NREP	9315
hsa-miR-204-3p	NRF1	4899
hsa-miR-34b-3p	NRG1	3084
hsa-miR-1248	NRM	11270
hsa-miR-204-5p	NSMF	26012
hsa-miR-346	NTM	50863
hsa-miR-204-3p	NUP210	23225
hsa-miR-877-3p	NUP43	348995
hsa-miR-204-3p	NUP62	23636
hsa-miR-877-3p	NUP98	4928
hsa-miR-346	NXPH1	30010
hsa-miR-204-3p	OBP2B	29989
hsa-miR-204-3p	OBSCN	84033
hsa-miR-877-3p	ODF3	113746
hsa-miR-124-3p	OPLAH	26873
hsa-miR-34b-3p	OR2S2	56656
hsa-miR-877-3p	OR7D4	125958
hsa-miR-877-3p	ORAI1	84876
hsa-miR-877-3p	OSBP	5007
hsa-miR-124-3p	OSCP1	127700
hsa-miR-204-3p	OTOR	56914
hsa-miR-204-5p	OTUD7A	161725
hsa-miR-1248	OVOL1	5017
hsa-miR-877-3p	OVOS	408186
hsa-miR-346	OXNAD1	92106
hsa-miR-1248	OXTR	5021
hsa-miR-204-5p	P2RX7	5027
hsa-miR-346	P2RY6	5031
hsa-miR-204-3p	P4HTM	54681
hsa-miR-1248	PAAF1	80227
hsa-miR-204-5p	PABPN1L	390748
hsa-miR-34b-3p	PAIP2B	400961
hsa-miR-346	PAK1IP1	55003
hsa-miR-204-5p	PAM	5066
hsa-miR-29c-3p	PAN2	9924
hsa-miR-346	PAPL	390928
hsa-miR-29c-3p	PAPOLG	64895
hsa-miR-877-3p	PAQR3	152559
hsa-miR-1248	PAQR6	79957
hsa-miR-877-3p	PARP16	54956
hsa-miR-204-3p	PARPBP	55010
hsa-miR-877-3p	PATE1	160065
hsa-miR-877-3p	PATE4	399968
hsa-miR-124-3p	PAX3	5077
hsa-miR-204-3p	PCBD1	5092
hsa-miR-1248	PCCA	5095
hsa-miR-1248	PCCB	5096
hsa-miR-34b-3p	PCDH11X	27328
hsa-miR-877-3p	PCDH15	65217
hsa-miR-204-5p	PCDH7	5099
hsa-miR-124-3p	PCDH8	5100
hsa-miR-204-3p	PCDHA1	56147
hsa-miR-204-3p	PCDHA10	56139
hsa-miR-204-3p	PCDHA11	56138
hsa-miR-204-3p	PCDHA12	56137
hsa-miR-204-3p	PCDHA13	56136
hsa-miR-204-3p	PCDHA2	56146
hsa-miR-204-3p	PCDHA3	56145
hsa-miR-204-3p	PCDHA4	56144
hsa-miR-204-3p	PCDHA5	56143
hsa-miR-204-3p	PCDHA6	56142
hsa-miR-204-3p	PCDHA7	56141
hsa-miR-204-3p	PCDHA8	56140
hsa-miR-204-3p	PCDHA9	9752
hsa-miR-204-3p	PCDHAC1	56135
hsa-miR-204-3p	PCDHAC2	56134
hsa-miR-877-3p	PCDHGA2	56113
hsa-miR-29c-3p	PCGF3	10336
hsa-miR-204-5p	PCGF6	84108
hsa-miR-877-3p	PCK2	5106
hsa-miR-877-3p	PCTP	58488
hsa-miR-124-3p	PDCD6	10016
hsa-miR-204-3p	PDE6D	5147
hsa-miR-204-3p	PDE9A	5152
hsa-miR-29c-3p	PDGFC	56034
hsa-miR-34b-3p	PDIA2	64714
hsa-miR-877-3p	PDLIM2	64236
hsa-miR-29c-3p	PDPN	10630
hsa-miR-346	PEG10	23089
hsa-miR-204-5p	PERP	64065
hsa-miR-346	PET117	100303755
hsa-miR-204-3p	PFDN1	5201
hsa-miR-204-5p	PGP	283871
hsa-miR-204-3p	PHACTR4	65979
hsa-miR-204-3p	PHB	5245
hsa-miR-204-5p	PHC3	80012
hsa-miR-204-3p	PHF11	51131
hsa-miR-877-3p	PHF12	57649
hsa-miR-204-5p	PHF19	26147
hsa-miR-204-3p	PHLDB1	23187
hsa-miR-29c-3p	PI15	51050
hsa-miR-204-3p	PIANP	196500
hsa-miR-346	PIEZO2	63895
hsa-miR-204-3p	PILRA	29992
hsa-miR-204-3p	PINX1	54984
hsa-miR-34b-3p	PIP5K1A	8394
hsa-miR-29c-3p	PITPNM2	57605
hsa-miR-204-5p	PJA1	64219
hsa-miR-877-3p	PKHD1	5314
hsa-miR-204-5p	PLA2G12B	84647
hsa-miR-204-3p	PLA2G4F	255189
hsa-miR-204-5p	PLAA	9373
hsa-miR-204-3p	PLAUR	5329
hsa-miR-204-5p	PLCB2	5330
hsa-miR-204-3p	PLCD4	84812
hsa-miR-204-5p	PLCE1	51196
hsa-miR-346	PLEKHG6	55200
hsa-miR-204-5p	PLEKHG7	440107
hsa-miR-204-3p	PLP2	5355
hsa-miR-29c-3p	PLXDC2	84898
hsa-miR-124-3p	PLXNA3	55558
hsa-miR-877-3p	PMF1-BGLAP	100527963
hsa-miR-204-3p	PMFBP1	83449
hsa-miR-204-3p	PML	5371
hsa-miR-29c-3p	PMP22	5376
hsa-miR-877-3p	PNMA5	114824
hsa-miR-124-3p	PNPLA2	57104
hsa-miR-346	PNPLA7	375775
hsa-miR-346	POLB	5423
hsa-miR-29c-3p	POLG2	11232
hsa-miR-29c-3p	POLR3E	55718
hsa-miR-204-3p	POLR3F	10621
hsa-miR-877-3p	POMGNT2	84892
hsa-miR-204-5p	POTEC	388468
hsa-miR-34b-3p	PPA2	27068
hsa-miR-877-3p	PPAPDC2	403313
hsa-miR-204-5p	PPCS	79717
hsa-miR-124-3p	PPFIBP2	8495
hsa-miR-204-5p	PPIC	5480
hsa-miR-877-3p	PPIL1	51645
hsa-miR-34b-3p	PPM1D	8493
hsa-miR-204-3p	PPM1G	5496
hsa-miR-204-3p	PPP1R12B	4660
hsa-miR-346	PPP1R18	170954
hsa-miR-346	PPP1R9B	84687
hsa-miR-877-3p	PPP2R1A	5518
hsa-miR-204-3p	PPP2R2B	5521
hsa-miR-346	PPP5C	5536
hsa-miR-204-5p	PRADC1	84279
hsa-miR-204-5p	PRAMEF12	390999
hsa-miR-204-5p	PRAMEF18	391003
hsa-miR-204-5p	PRAMEF19	645414
hsa-miR-204-5p	PRAMEF6	440561
hsa-miR-204-3p	PRG2	5553
hsa-miR-204-3p	PRICKLE3	4007
hsa-miR-204-3p	PRIM2	5558
hsa-miR-204-3p	PRKAG3	53632
hsa-miR-204-3p	PRKCH	5583
hsa-miR-204-3p	PRMT2	3275
hsa-miR-204-3p	PROCR	10544
hsa-miR-1248	PRPF31	26121
hsa-miR-877-3p	PRR13	54458
hsa-miR-1248	PRR15	222171
hsa-miR-204-5p	PRR15L	79170
hsa-miR-204-3p	PRR3	80742
hsa-miR-204-3p	PRRC2C	23215
hsa-miR-204-3p	PRRT3	285368
hsa-miR-204-5p	PRSS38	339501
hsa-miR-877-3p	PRTG	283659
hsa-miR-204-3p	PRY	9081
hsa-miR-204-3p	PRY2	442862
hsa-miR-204-3p	PSG1	5669
hsa-miR-346	PSG3	5671
hsa-miR-346	PSG5	5673
hsa-miR-204-3p	PSG8	440533
hsa-miR-204-5p	PSKH1	5681
hsa-miR-877-3p	PSMB11	122706
hsa-miR-204-5p	PSMC6	5706
hsa-miR-29c-3p	PSMD7	5713
hsa-miR-204-5p	PSME1	5720
hsa-miR-124-3p	PTBP2	58155
hsa-miR-346	PTCHD1	139411
hsa-miR-204-3p	PTCHD2	57540
hsa-miR-204-5p	PTGDR2	11251
hsa-miR-204-5p	PTGR1	22949
hsa-miR-877-3p	PTH1R	5745
hsa-miR-877-3p	PTMS	5763
hsa-miR-204-5p	PTPLAD1	51495
hsa-miR-204-5p	PTPN1	5770
hsa-miR-877-3p	PTPN14	5784
hsa-miR-34b-3p	PTPRD	5789
hsa-miR-124-3p	PTPRE	5791
hsa-miR-346	PTPRN2	5799
hsa-miR-34b-3p	PWWP2A	114825
hsa-miR-204-3p	PYCARD	29108
hsa-miR-204-3p	PYCR1	5831
hsa-miR-204-3p	QKI	9444
hsa-miR-877-3p	QPRT	23475
hsa-miR-204-3p	RAB11FIP3	9727
hsa-miR-204-5p	RAB13	5872
hsa-miR-346	RAB15	376267
hsa-miR-877-3p	RAB20	55647
hsa-miR-124-3p	RAB34	83871
hsa-miR-1248	RAB35	11021
hsa-miR-346	RAB36	9609
hsa-miR-204-3p	RAB3GAP1	22930
hsa-miR-204-3p	RAB44	401258
hsa-miR-204-5p	RAB7B	338382
hsa-miR-204-3p	RACGAP1	29127
hsa-miR-124-3p	RAD17	5884
hsa-miR-204-5p	RAD51	5888
hsa-miR-204-5p	RAD51B	5890
hsa-miR-877-3p	RAD54L2	23132
hsa-miR-1248	RANGAP1	5905
hsa-miR-34b-3p	RAP1B	5908
hsa-miR-877-3p	RAP1GDS1	5910
hsa-miR-877-3p	RAPGEF1	2889
hsa-miR-346	RAPGEF6	51735
hsa-miR-204-3p	RAPGEFL1	51195
hsa-miR-204-5p	RASL10A	10633
hsa-miR-34b-3p	RASL11A	387496
hsa-miR-204-5p	RASSF5	83593
hsa-miR-204-5p	RBM20	282996
hsa-miR-877-3p	RBM41	55285
hsa-miR-877-3p	RBM47	54502
hsa-miR-204-3p	RBMS2	5939
hsa-miR-204-5p	RBMX2	51634
hsa-miR-877-3p	RBMY1A1	5940
hsa-miR-877-3p	RBMY1D	378949
hsa-miR-346	RBP1	5947
hsa-miR-346	RBP3	5949
hsa-miR-204-5p	RBP5	83758
hsa-miR-204-5p	RBPMS	11030
hsa-miR-204-5p	RCAN1	1827
hsa-miR-34b-3p	RCAN2	10231
hsa-miR-204-5p	RDH11	51109
hsa-miR-1248	RDH5	5959
hsa-miR-346	RDX	5962
hsa-miR-204-3p	RELT	84957
hsa-miR-877-3p	REXO1L1	254958
hsa-miR-346	REXO4	57109
hsa-miR-124-3p	RFX1	5989
hsa-miR-29c-3p	RFX7	64864
hsa-miR-877-3p	RFXANK	8625
hsa-miR-204-5p	RGAG4	340526
hsa-miR-29c-3p	RGP1	9827
hsa-miR-204-5p	RGS20	8601
hsa-miR-204-5p	RGS8	85397
hsa-miR-346	RHBDL3	162494
hsa-miR-29c-3p	RHOBTB1	9886
hsa-miR-346	RHOF	54509
hsa-miR-124-3p	RHOG	391
hsa-miR-204-3p	RIMS4	140730
hsa-miR-204-5p	RIOK1	83732
hsa-miR-124-3p	RIPK2	8767
hsa-miR-204-3p	RIPK4	54101
hsa-miR-29c-3p	RLF	6018
hsa-miR-877-3p	RMDN2	151393
hsa-miR-34b-3p	RNF149	284996
hsa-miR-29c-3p	RNF19A	25897
hsa-miR-877-3p	RNF20	56254
hsa-miR-204-5p	RNF217	154214
hsa-miR-204-3p	RNF24	11237
hsa-miR-29c-3p	RNF39	80352
hsa-miR-204-3p	RNF44	22838
hsa-miR-204-5p	RNFT2	84900
hsa-miR-204-5p	RNGTT	8732
hsa-miR-1248	ROCK2	9475
hsa-miR-204-3p	ROMO1	140823
hsa-miR-34b-3p	ROPN1B	152015
hsa-miR-1248	RPAP3	79657
hsa-miR-204-3p	RPL28	6158
hsa-miR-877-3p	RPL31	6160
hsa-miR-1248	RPRD1B	58490
hsa-miR-204-3p	RPRD2	23248
hsa-miR-204-3p	RPS20	6224
hsa-miR-29c-3p	RPS3A	6189
hsa-miR-204-3p	RPS5	6193
hsa-miR-204-5p	RRAGC	64121
hsa-miR-34b-3p	RRM1	6240
hsa-miR-204-3p	RSPO1	284654
hsa-miR-204-5p	RTF1	23168
hsa-miR-34b-3p	RTFDC1	51507
hsa-miR-34b-3p	RTN4IP1	84816
hsa-miR-204-3p	RUFY4	285180
hsa-miR-1248	RUNDC1	146923
hsa-miR-1248	RUNX1	861
hsa-miR-1248	RUSC1-AS1	284618
hsa-miR-204-5p	RXFP1	59350
hsa-miR-204-3p	RXRB	6257
hsa-miR-124-3p	RYK	6259
hsa-miR-124-3p	RYR1	6261
hsa-miR-1248	SAA2	6289
hsa-miR-877-3p	SARM1	23098
hsa-miR-29c-3p	SBNO1	55206
hsa-miR-124-3p	SCAMP2	10066
hsa-miR-34b-3p	SCHIP1	29970
hsa-miR-29c-3p	SCML2	10389
hsa-miR-877-3p	SCN8A	6334
hsa-miR-1248	SCPEP1	59342
hsa-miR-124-3p	SCRN2	90507
hsa-miR-204-3p	SCTR	6344
hsa-miR-29c-3p	SCUBE3	222663
hsa-miR-29c-3p	SCYL2	55681
hsa-miR-877-3p	SDCCAG8	10806
hsa-miR-204-5p	SDHAF1	644096
hsa-miR-204-5p	SDHD	6392
hsa-miR-204-5p	SEC11C	90701
hsa-miR-1248	SEC14L2	23541
hsa-miR-877-3p	SEC14L3	266629
hsa-miR-204-5p	SEC61A1	29927
hsa-miR-34b-3p	SEL1L3	23231
hsa-miR-877-3p	SELV	348303
hsa-miR-204-3p	SEMA4D	10507
hsa-miR-877-3p	SEPHS2	22928
hsa-miR-124-3p	SERINC2	347735
hsa-miR-204-5p	SERINC3	10955
hsa-miR-204-3p	SERPINB10	5273
hsa-miR-204-3p	SERPINB5	5268
hsa-miR-124-3p	SERPINB8	5271
hsa-miR-29c-3p	SERPINB9	5272
hsa-miR-204-3p	SERPINH1	871
hsa-miR-1248	SESN2	83667
hsa-miR-29c-3p	SESTD1	91404
hsa-miR-204-5p	SETD8	387893
hsa-miR-29c-3p	SETDB1	9869
hsa-miR-1248	SETDB2	83852
hsa-miR-34b-3p	SFPQ	6421
hsa-miR-29c-3p	SFTA3	253970
hsa-miR-204-5p	SFXN5	94097
hsa-miR-34b-3p	SGOL1	151648
hsa-miR-877-3p	SH2D7	646892
hsa-miR-346	SH3BP5L	80851
hsa-miR-1248	SHC1	6464
hsa-miR-204-5p	SHE	126669
hsa-miR-204-3p	SHISA7	729956
hsa-miR-346	SIGLEC1	6614
hsa-miR-1248	SKAP1	8631
hsa-miR-346	SLAMF1	6504
hsa-miR-204-3p	SLAMF9	89886
hsa-miR-34b-3p	SLC12A1	6557
hsa-miR-204-3p	SLC12A4	6560
hsa-miR-29c-3p	SLC12A8	84561
hsa-miR-877-3p	SLC12A9	56996
hsa-miR-124-3p	SLC16A13	201232
hsa-miR-29c-3p	SLC16A14	151473
hsa-miR-1248	SLC17A1	6568
hsa-miR-204-3p	SLC17A5	26503
hsa-miR-877-3p	SLC18A3	6572
hsa-miR-34b-3p	SLC19A3	80704
hsa-miR-877-3p	SLC22A14	9389
hsa-miR-204-5p	SLC22A3	6581
hsa-miR-346	SLC22A31	146429
hsa-miR-877-3p	SLC22A6	9356
hsa-miR-29c-3p	SLC22A7	10864
hsa-miR-204-3p	SLC25A22	79751
hsa-miR-1248	SLC25A27	9481
hsa-miR-1248	SLC25A35	399512
hsa-miR-204-3p	SLC25A43	203427
hsa-miR-204-3p	SLC25A45	283130
hsa-miR-204-3p	SLC25A6	293
hsa-miR-877-3p	SLC2A8	29988
hsa-miR-204-3p	SLC30A2	7780
hsa-miR-34b-3p	SLC35B3	51000
hsa-miR-204-5p	SLC35E2	9906
hsa-miR-124-3p	SLC35G1	159371
hsa-miR-204-3p	SLC38A1	81539
hsa-miR-346	SLC38A4	55089
hsa-miR-877-3p	SLC38A5	92745
hsa-miR-346	SLC39A1	27173
hsa-miR-877-3p	SLC39A13	91252
hsa-miR-34b-3p	SLC39A7	7922
hsa-miR-1248	SLC41A3	54946
hsa-miR-204-5p	SLC43A1	8501
hsa-miR-204-5p	SLC44A5	204962
hsa-miR-204-3p	SLC4A1	6521
hsa-miR-204-5p	SLC4A1AP	22950
hsa-miR-124-3p	SLC7A6	9057
hsa-miR-204-3p	SLC7A8	23428
hsa-miR-29c-3p	SLC9C1	285335
hsa-miR-877-3p	SLCO1A2	6579
hsa-miR-877-3p	SLCO6A1	133482
hsa-miR-204-5p	SLFN13	146857
hsa-miR-204-5p	SLK	9748
hsa-miR-1248	SMARCA1	6594
hsa-miR-204-3p	SMARCD2	6603
hsa-miR-204-5p	SMC2	10592
hsa-miR-204-3p	SMG9	56006
hsa-miR-877-3p	SMIM12	113444
hsa-miR-34b-3p	SMIM15	643155
hsa-miR-34b-3p	SMIM7	79086
hsa-miR-346	SMPD1	6609
hsa-miR-346	SMYD3	64754
hsa-miR-204-5p	SNAP47	116841
hsa-miR-204-3p	SNRNP25	79622
hsa-miR-204-5p	SNRNP40	9410
hsa-miR-204-5p	SNRNP48	154007
hsa-miR-34b-3p	SNRPD1	6632
hsa-miR-877-3p	SNTA1	6640
hsa-miR-877-3p	SNW1	22938
hsa-miR-34b-3p	SNX14	57231
hsa-miR-204-3p	SNX30	401548
hsa-miR-1248	SOAT1	6646
hsa-miR-204-5p	SOCS4	122809
hsa-miR-877-3p	SOHLH1	402381
hsa-miR-877-3p	SORBS2	8470
hsa-miR-204-5p	SORCS3	22986
hsa-miR-204-3p	SOST	50964
hsa-miR-204-3p	SP5	389058
hsa-miR-204-5p	SPARC	6678
hsa-miR-204-5p	SPATA1	100505741
hsa-miR-877-3p	SPATA12	353324
hsa-miR-877-3p	SPATA31D3	389762
hsa-miR-877-3p	SPATA31D4	389761
hsa-miR-204-3p	SPATA6L	55064
hsa-miR-346	SPDYE2	441273
hsa-miR-346	SPDYE2B	100310812
hsa-miR-1248	SPDYE5	442590
hsa-miR-1248	SPDYE6	729597
hsa-miR-124-3p	SPHK1	8877
hsa-miR-877-3p	SPHKAP	80309
hsa-miR-29c-3p	SPINT1	6692
hsa-miR-204-5p	SPOCK3	50859
hsa-miR-204-3p	SPON1	10418
hsa-miR-204-3p	SPRY4	81848
hsa-miR-204-3p	SPSB4	92369
hsa-miR-877-3p	SPTBN5	51332
hsa-miR-877-3p	SQLE	6713
hsa-miR-877-3p	SRCIN1	80725
hsa-miR-1248	SRD5A2	6716
hsa-miR-877-3p	SRP19	6728
hsa-miR-124-3p	SRPK3	26576
hsa-miR-204-5p	SRRD	402055
hsa-miR-877-3p	SS18L2	51188
hsa-miR-204-5p	SSRP1	6749
hsa-miR-877-3p	SSTR3	6753
hsa-miR-204-5p	ST3GAL3	6487
hsa-miR-204-3p	ST3GAL5	8869
hsa-miR-204-5p	ST6GALNAC3	256435
hsa-miR-204-5p	ST7	7982
hsa-miR-204-3p	ST7L	54879
hsa-miR-204-3p	STAC	6769
hsa-miR-877-3p	STAG1	10274
hsa-miR-1248	STAM	8027
hsa-miR-204-5p	STAMBPL1	57559
hsa-miR-346	STARD9	57519
hsa-miR-1248	STAT5B	6777
hsa-miR-204-3p	STK36	27148
hsa-miR-29c-3p	STMN2	11075
hsa-miR-204-3p	STOM	2040
hsa-miR-346	STRA6	64220
hsa-miR-124-3p	STX10	8677
hsa-miR-346	STX4	6810
hsa-miR-1248	SULF1	23213
hsa-miR-877-3p	SUMO1	7341
hsa-miR-204-5p	SUMO2	6613
hsa-miR-204-5p	SUMO4	387082
hsa-miR-877-3p	SUPT16H	11198
hsa-miR-877-3p	SUPT6H	6830
hsa-miR-29c-3p	SUV420H2	84787
hsa-miR-204-3p	SWI5	375757
hsa-miR-124-3p	SWT1	54823
hsa-miR-124-3p	SYMPK	8189
hsa-miR-1248	SYNE1	23345
hsa-miR-204-3p	SYNGAP1	8831
hsa-miR-204-3p	SYNJ2BP-COX16	100529257
hsa-miR-34b-3p	SYNM	23336
hsa-miR-204-5p	TAB1	10454
hsa-miR-877-3p	TACC1	6867
hsa-miR-877-3p	TACSTD2	4070
hsa-miR-29c-3p	TAF1D	79101
hsa-miR-1248	TAF4B	6875
hsa-miR-34b-3p	TAF8	129685
hsa-miR-877-3p	TANC1	85461
hsa-miR-124-3p	TARBP1	6894
hsa-miR-204-3p	TBC1D14	57533
hsa-miR-204-3p	TBC1D22A	25771
hsa-miR-1248	TBCEL	219899
hsa-miR-1248	TBKBP1	9755
hsa-miR-124-3p	TBX22	50945
hsa-miR-124-3p	TBX5	6910
hsa-miR-34b-3p	TBXAS1	6916
hsa-miR-204-5p	TCEB2	6923
hsa-miR-204-3p	TCF3	6929
hsa-miR-29c-3p	TCL1A	8115
hsa-miR-204-5p	TCP11L1	55346
hsa-miR-29c-3p	TDG	6996
hsa-miR-29c-3p	TDRKH	11022
hsa-miR-346	TECPR1	25851
hsa-miR-1248	TECPR2	9895
hsa-miR-204-3p	TEKT4	150483
hsa-miR-29c-3p	TESPA1	9840
hsa-miR-29c-3p	TET2	54790
hsa-miR-29c-3p	TET3	200424
hsa-miR-877-3p	TEX19	400629
hsa-miR-204-5p	TEX26	122046
hsa-miR-124-3p	TEX28	1527
hsa-miR-877-3p	TFE3	7030
hsa-miR-29c-3p	TFEB	7942
hsa-miR-34b-3p	TFG	10342
hsa-miR-877-3p	TFPI2	7980
hsa-miR-877-3p	THAP6	152815
hsa-miR-877-3p	THG1L	54974
hsa-miR-124-3p	THOP1	7064
hsa-miR-204-5p	THPO	7066
hsa-miR-204-5p	THSD7A	221981
hsa-miR-29c-3p	TIGD5	84948
hsa-miR-29c-3p	TIMM8B	26521
hsa-miR-34b-3p	TM2D3	80213
hsa-miR-34b-3p	TMEM106B	54664
hsa-miR-877-3p	TMEM110	375346
hsa-miR-204-3p	TMEM120B	144404
hsa-miR-124-3p	TMEM134	80194
hsa-miR-204-3p	TMEM139	135932
hsa-miR-29c-3p	TMEM141	85014
hsa-miR-29c-3p	TMEM14B	81853
hsa-miR-204-3p	TMEM150C	441027
hsa-miR-346	TMEM154	201799
hsa-miR-204-5p	TMEM170A	124491
hsa-miR-204-3p	TMEM175	84286
hsa-miR-204-3p	TMEM178B	100507421
hsa-miR-877-3p	TMEM180	79847
hsa-miR-29c-3p	TMEM183B	653659
hsa-miR-204-5p	TMEM185B	79134
hsa-miR-204-5p	TMEM194A	23306
hsa-miR-204-5p	TMEM194B	100131211
hsa-miR-204-5p	TMEM218	219854
hsa-miR-1248	TMEM234	56063
hsa-miR-29c-3p	TMEM236	653567
hsa-miR-204-5p	TMEM237	65062
hsa-miR-34b-3p	TMEM246	84302
hsa-miR-204-3p	TMEM249	340393
hsa-miR-877-3p	TMEM256	254863
hsa-miR-1248	TMEM261	90871
hsa-miR-877-3p	TMEM42	131616
hsa-miR-204-5p	TMEM50B	757
hsa-miR-204-5p	TMEM82	388595
hsa-miR-34b-3p	TMEM8B	51754
hsa-miR-204-3p	TMEM95	339168
hsa-miR-877-3p	TMEM98	26022
hsa-miR-204-5p	TMF1	7110
hsa-miR-204-3p	TMPRSS11E	28983
hsa-miR-1248	TMPRSS5	80975
hsa-miR-204-3p	TMTC2	160335
hsa-miR-29c-3p	TNFAIP3	7128
hsa-miR-204-5p	TNFRSF10D	8793
hsa-miR-877-3p	TNFRSF14	8764
hsa-miR-204-3p	TNFRSF19	55504
hsa-miR-29c-3p	TNFRSF1A	7132
hsa-miR-346	TNFRSF8	943
hsa-miR-204-3p	TNNI2	7136
hsa-miR-346	TOP3B	8940
hsa-miR-204-3p	TPCN1	53373
hsa-miR-1248	TPCN2	219931
hsa-miR-1248	TPM2	7169
hsa-miR-124-3p	TPST2	8459
hsa-miR-346	TRABD	80305
hsa-miR-204-3p	TRAF2	7186
hsa-miR-1248	TRAF3IP3	80342
hsa-miR-346	TRAF4	9618
hsa-miR-346	TRAIP	10293
hsa-miR-204-3p	TREML4	285852
hsa-miR-29c-3p	TRIL	9865
hsa-miR-877-3p	TRIM10	10107
hsa-miR-29c-3p	TRIM31	11074
hsa-miR-204-5p	TRIM41	90933
hsa-miR-124-3p	TRIM49	57093
hsa-miR-124-3p	TRIM49C	642612
hsa-miR-124-3p	TRIM49D1	399939
hsa-miR-124-3p	TRIM49D2P	729384
hsa-miR-1248	TRMT10A	93587
hsa-miR-204-5p	TRMT11	60487
hsa-miR-34b-3p	TRMT13	54482
hsa-miR-877-3p	TRMT44	152992
hsa-miR-204-3p	TROVE2	6738
hsa-miR-346	TRPM5	29850
hsa-miR-346	TSC22D4	81628
hsa-miR-34b-3p	TSPAN1	10103
hsa-miR-124-3p	TTC22	55001
hsa-miR-204-3p	TTC23	64927
hsa-miR-877-3p	TTC3	7267
hsa-miR-29c-3p	TTC30B	150737
hsa-miR-877-3p	TTC9	23508
hsa-miR-877-3p	TTLL13	440307
hsa-miR-204-5p	TTYH1	57348
hsa-miR-204-3p	TUBB4B	10383
hsa-miR-34b-3p	TUFM	7284
hsa-miR-877-3p	TWIST2	117581
hsa-miR-877-3p	TXK	7294
hsa-miR-204-3p	TXLNG	55787
hsa-miR-1248	TXNDC15	79770
hsa-miR-877-3p	TXNDC16	57544
hsa-miR-124-3p	TYK2	7297
hsa-miR-1248	TYMS	7298
hsa-miR-204-5p	UBA2	10054
hsa-miR-204-3p	UBAP1	51271
hsa-miR-204-5p	UBE2D4	51619
hsa-miR-29c-3p	UBE2Q1	55585
hsa-miR-204-3p	UBE2R2	54926
hsa-miR-877-3p	UBE2W	55284
hsa-miR-346	UBE3D	90025
hsa-miR-877-3p	UBE4B	10277
hsa-miR-204-3p	UBIAD1	29914
hsa-miR-877-3p	UBL4A	8266
hsa-miR-204-5p	UBOX5	22888
hsa-miR-204-5p	UBP1	7342
hsa-miR-204-3p	UBTF	7343
hsa-miR-204-3p	UBXN8	7993
hsa-miR-877-3p	UCP3	7352
hsa-miR-204-5p	UFL1	23376
hsa-miR-1248	UGT1A8	54576
hsa-miR-204-5p	UGT2B28	54490
hsa-miR-29c-3p	ULBP2	80328
hsa-miR-1248	ULK4	54986
hsa-miR-1248	UNC13A	23025
hsa-miR-877-3p	UPF1	5976
hsa-miR-204-3p	UQCRC2	7385
hsa-miR-877-3p	UQCRH	7388
hsa-miR-204-3p	USH1G	124590
hsa-miR-1248	USP17L22	100287513
hsa-miR-204-3p	USP36	57602
hsa-miR-124-3p	USP41	373856
hsa-miR-346	UTP6	55813
hsa-miR-1248	UTY	7404
hsa-miR-29c-3p	VASH2	79805
hsa-miR-204-3p	VAV3	10451
hsa-miR-204-3p	VCL	7414
hsa-miR-204-3p	VDR	7421
hsa-miR-29c-3p	VGLL1	51442
hsa-miR-34b-3p	VHLL	391104
hsa-miR-34b-3p	VIMP	55829
hsa-miR-204-5p	VN1R1	57191
hsa-miR-877-3p	VPS39	23339
hsa-miR-877-3p	VSIG10	54621
hsa-miR-204-3p	VSX2	338917
hsa-miR-204-5p	VWA8	23078
hsa-miR-29c-3p	WDR18	57418
hsa-miR-124-3p	WDR76	79968
hsa-miR-877-3p	WDR77	79084
hsa-miR-204-3p	WDR87	83889
hsa-miR-204-3p	WFDC12	128488
hsa-miR-204-5p	WFS1	7466
hsa-miR-204-3p	WIZ	58525
hsa-miR-346	WNK2	65268
hsa-miR-877-3p	WNT10A	80326
hsa-miR-204-3p	WNT3	7473
hsa-miR-877-3p	WNT7B	7477
hsa-miR-34b-3p	WRAP73	49856
hsa-miR-346	WSCD1	23302
hsa-miR-204-3p	WWC3	55841
hsa-miR-877-3p	XAGE1A	653219
hsa-miR-877-3p	XAGE1B	653220
hsa-miR-877-3p	XAGE1C	653048
hsa-miR-877-3p	XAGE1D	9503
hsa-miR-877-3p	XAGE1E	653067
hsa-miR-124-3p	XKR3	150165
hsa-miR-204-5p	XKR9	389668
hsa-miR-204-3p	XPNPEP3	63929
hsa-miR-29c-3p	XPO4	64328
hsa-miR-29c-3p	YBX3	8531
hsa-miR-34b-3p	YWHAQ	10971
hsa-miR-204-5p	ZBTB22	9278
hsa-miR-204-3p	ZBTB47	92999
hsa-miR-204-5p	ZBTB5	9925
hsa-miR-204-5p	ZBTB7C	201501
hsa-miR-204-5p	ZBTB8OS	339487
hsa-miR-204-5p	ZC3H4	23211
hsa-miR-204-3p	ZCCHC2	54877
hsa-miR-204-5p	ZCCHC9	84240
hsa-miR-204-5p	ZDHHC24	254359
hsa-miR-204-5p	ZFC3H1	196441
hsa-miR-1248	ZFP28	140612
hsa-miR-204-3p	ZFP64	55734
hsa-miR-204-5p	ZFP92	139735
hsa-miR-29c-3p	ZFYVE16	9765
hsa-miR-877-3p	ZG16	653808
hsa-miR-34b-3p	ZKSCAN4	387032
hsa-miR-204-3p	ZMIZ2	83637
hsa-miR-204-5p	ZNF12	7559
hsa-miR-204-5p	ZNF213	7760
hsa-miR-124-3p	ZNF219	51222
hsa-miR-204-3p	ZNF23	7571
hsa-miR-204-3p	ZNF248	57209
hsa-miR-34b-3p	ZNF257	113835
hsa-miR-1248	ZNF263	10127
hsa-miR-34b-3p	ZNF264	9422
hsa-miR-204-5p	ZNF274	10782
hsa-miR-204-3p	ZNF282	8427
hsa-miR-204-5p	ZNF286A	57335
hsa-miR-204-5p	ZNF286B	729288
hsa-miR-204-3p	ZNF337	26152
hsa-miR-877-3p	ZNF33A	7581
hsa-miR-204-3p	ZNF346	23567
hsa-miR-204-3p	ZNF394	84124
hsa-miR-204-3p	ZNF395	55893
hsa-miR-29c-3p	ZNF396	252884
hsa-miR-124-3p	ZNF414	84330
hsa-miR-34b-3p	ZNF419	79744
hsa-miR-204-3p	ZNF460	10794
hsa-miR-346	ZNF471	57573
hsa-miR-204-5p	ZNF483	158399
hsa-miR-204-5p	ZNF496	84838
hsa-miR-204-3p	ZNF511	118472
hsa-miR-877-3p	ZNF529	57711
hsa-miR-204-3p	ZNF564	163050
hsa-miR-877-3p	ZNF592	9640
hsa-miR-34b-3p	ZNF597	146434
hsa-miR-877-3p	ZNF605	100289635
hsa-miR-877-3p	ZNF618	114991
hsa-miR-877-3p	ZNF646	9726
hsa-miR-204-3p	ZNF665	79788
hsa-miR-1248	ZNF700	90592
hsa-miR-204-3p	ZNF704	619279
hsa-miR-1248	ZNF705A	440077
hsa-miR-1248	ZNF705D	728957
hsa-miR-1248	ZNF705E	100131539
hsa-miR-34b-3p	ZNF714	148206
hsa-miR-1248	ZNF717	100131827
hsa-miR-877-3p	ZNF747	65988
hsa-miR-204-3p	ZNF749	388567
hsa-miR-1248	ZNF773	374928
hsa-miR-1248	ZNF774	342132
hsa-miR-204-3p	ZNF775	285971
hsa-miR-877-3p	ZNF778	197320
hsa-miR-877-3p	ZNF780A	284323
hsa-miR-34b-3p	ZNF785	146540
hsa-miR-877-3p	ZNF98	148198
hsa-miR-204-3p	ZP4	57829
hsa-miR-877-3p	ZSCAN1	284312
hsa-miR-34b-3p	ZSCAN5A	79149
hsa-miR-204-5p	ZSWIM3	140831
hsa-miR-877-3p	ZSWIM7	125150
hsa-miR-34b-3p	ZUFSP	221302
hsa-miR-124-3p	ZXDC	79364
