# Supplementary material for: A Comprehensive RNA Study to Identify circRNA and miRNA Biomarkers for Docetaxel Resistance in Breast Cancer
Source: Front Oncol. 2021 May 14;11:669270. doi: 10.3389/fonc.2021.669270 (PMC8162208; doi:10.3389/fonc.2021.669270)
Supplement: Supplementary file 10 [file Table_9.xlsx]

## Sheet: Sheet1
The CNVs and SDE(significantly differential expressed) mRNAs and lncRNAs, and specifically expressed circRNAs identified in the region of Chromosome 7 q21.12-q21.2.
CNV_region	Gain/Loss	CNV_group	SDE_mRNA	mRNA_MCF log2(fold-change(resistant/sensitive))	mRNA_MDA log2(fold-change(resistant/sensitive))	SDE_LncRNA	LncRNA_MCF log2(fold-change(resistant/sensitive))	LncRNA_MDA log2(fold-change(resistant/sensitive))	circRNA	circ_sumSRPBM	circ_Specific
chr7:86509727-86570737	gain	MCF, MDA	NA	NA	NA	NA	NA	NA	circ.42434, circ.21608	4.15235177, 4.83131922	Resistant
chr7:86978382-87028019	gain	MCF	NA	NA	NA	NA	NA	NA	circ.22072, circ.12978	7.53519094, 3.38583869	Resistant
chr7:87031399-87104801	gain	MCF, MDA	ABCB4	4.39187	4.7989	NONHSAG096479.1	7.05923	7.20992	NA	NA	NA
chr7:87133542-87339988	gain	MCF, MDA	ABCB1	11.0969	10.1923	NONHSAG096479.1,NONHSAG048134.2,NONHSAG048135.2	7.059225857, 4.661655972, 3.06347186	7.209915426, 4.849823297, 3.485170506	circ.26318, circ.44514	22.1196055, 4.15235177	Resistant
chr7:87280136-87459392	gain	MCF, MDA	RUNDC3B	3.88936	2.52788	NONHSAG048135.2, NONHSAG096480.1	3.06347186, 2.385153266	3.485170506, 1.169846587	circ.23684, circ.37239	5.67937889, 5.42274103	Resistant
chr7:87465530-87488053	gain	MCF	NA	NA	NA	NA	NA	NA	circ.43721	3.65747	Resistant
chr7:87564301-87825855	gain	MCF, MDA	ADAM22	3.0312	2.04247	NA	NA	NA	NA	NA	NA
chr7:90338830-90338949	gain	MDA	CDK14	1.94353	1.17342	NA	NA	NA	circ.18543	7.41557	Resistant
chr7:91570348-91739514	gain	MCF	AKAP9	NA	NA	NA	NA	NA	circ.24699	9.84073	Resistant
