# Supplementary material for: A Comprehensive RNA Study to Identify circRNA and miRNA Biomarkers for Docetaxel Resistance in Breast Cancer
Source: Front Oncol. 2021 May 14;11:669270. doi: 10.3389/fonc.2021.669270 (PMC8162208; doi:10.3389/fonc.2021.669270)
Supplement: Supplementary file 11 [file Table_10.xlsx]

## Sheet: Sheet1
Supplementary Table 10. Surveying results of the annotation genes for the top 10 circRNAs in docetaxel-resistant and docetaxel-sensitive breast cancer cells.
Gene_Symbol	Gene_Name	Function
docetexal-resistant specific
TENM3	teneurin transmembrane protein 3	This gene encodes a large transmembrane protein that may be involved in the regulation of neuronal development. (Source: GeneCard)
PCLO	piccolo presynaptic cytomatrix protein	Part of the presynaptic cytoskeletal matrix, which is involved in establishing active synaptic zones and in synaptic vesicle trafficking. (Source: GeneCard);
		Involved in predicting sensitivity to etoposide. (Source: Qiu Z. et al. 2019)
BPTF	bromodomain PHD finger transcription factor	Histone-binding component of NURF (nucleosome-remodeling factor), a complex which catalyzes ATP-dependent nucleosome sliding and facilitates transcription of chromatin. (Source: GeneCard);
		Promoted resistance to BRAF inhibitors in melanoma cell lines. (Source: Dar AA. et al. 2015)
KIAA0319L	KIAA0319 like	This gene is a candidate gene for dyslexia susceptibility (Source: GeneCard)
NPAS3	neuronal PAS domain protein 3	This gene encodes a member of the basic helix-loop-helix and PAS domain-containing family of transcription factors. The encoded protein is localized to the nucleus and may regulate genes involved in neurogenesis. (Source: GeneCard)
SULT2B1	sulfotransferase family 2B member 1	Might maintain epithelial function via the PI3K/AKT signaling pathway and suppress gastric carcinogenesis. (Source: GeneCard)
COA1	cytochrome c oxidase assembly factor 1 homolog	Component of the MITRAC complex, that regulates cytochrome c oxidase assembly. (Source: GeneCard)
EFCAB2	EF-hand calcium binding domain 2	The gene encodes a protein that contains two EF-hand calcium-binding domains although its function has yet to be determined. (Source: GeneCard)
docetaxel-sensitive specific
PSMD5	Proteasome 26S Subunit, Non-ATPase 5	Acts as a chaperone during the assembly of the 26S proteasome, specifically of the base subcomplex of the PA700/19S regulatory complex. (Source: GeneCard)
GRM4	Glutamate Metabotropic Receptor 4	G-protein coupled receptor for glutamate. Ligand binding causes a conformation change that triggers signaling via guanine nucleotide-binding proteins (G proteins). (Source: GeneCard)
NCOA3	Nuclear Receptor Coactivator 3	The protein encoded by this gene is a nuclear receptor coactivator that interacts with nuclear hormone receptors to enhance their transcriptional activator functions. (Source: GeneCard)
SNX14	Sorting Nexin 14	This gene encodes a member of the sorting nexin family. Members of this family have a phox (PX) phosphoinositide binding domain and are involved in intracellular trafficking. (Source: GeneCard)
ARL1	ADP Ribosylation Factor Like GTPase 1	GTP-binding protein that recruits several effectors, such as golgins, arfaptins and Arf-GEFs to the trans-Golgi network, and modulates their functions at the Golgi complex. (Source: GeneCard)
CHD4	Chromodomain Helicase DNA Binding Protein 4	Component of the histone deacetylase NuRD complex which participates in the remodeling of chromatin by deacetylating histones. (Source: GeneCard);
		Silencing of CHD4 increased sensitivity to cisplatin and PARP1 inhibitor, especially in TNBC cells. (Source: Luo CW. et al. 2018)
RTTN	Rotatin	Involved in the genetic cascade that governs left-right specification. Plays a role in the maintenance of a normal ciliary structure. (Source: GeneCard)
LDLRAD4	Low Density Lipoprotein Receptor Class A Domain Containing 4	Functions as a negative regulator of TGF-beta signaling and thereby probably plays a role in cell proliferation, differentiation, apoptosis, motility, extracellular matrix production and immunosuppression. (Source: GeneCard)
